# Supplementary material for: Comparative transcriptomes of adenocarcinomas and squamous cell carcinomas reveal molecular similarities that span classical anatomic boundaries
Source: PLoS Genet. 2017 Aug 7;13(8):e1006938. doi: 10.1371/journal.pgen.1006938 (PMC5560753; doi:10.1371/journal.pgen.1006938)
Supplement: S1 Table — (XLSX) [file pgen.1006938.s004.xlsx]

## Sheet: Sheet1
Pathway	Upregulated Genes (ADCs > SCCs)	Downregulated Genes (ADCs < SCCs)
LXR/RXR Activation	RBP4, APOD, LYZ, C3, SERPINA1, AGT	IL36G, NGFR, S100A8, IL1A, IL36RN, IL1RAP, PLTP, SCD
HIPPO signaling	DLG3, PRKCZ, WWC1, PPP1R14D	SFN, PPP2R2B, FRMD6, PPP2R2C, PPP1R14C, CD44, AJUBA, YWHAQ, PPP2R3B
Regulation of Cellular Mechanics by Calpain Protease	EZR, CAPN5, CAPN9, CAPN8	CCNA1, HRAS, EGFR, ACTN1
Calcium-induced T Lymphocyte Apoptosis	PRKCD, PRKCZ, NFATC2, PRKCA, ATP2A3, HLA-DMA	CALML5
Role of NFAT in Regulation of the Immune Reponse	LYN, ITK, FGFR4, PIK3CG, NFATC2, MS4A2, HLA-DMA, KL, GNA14	CALML5, FGFR3, HRAS, GNB1L, PIK3CA, GNA15, GNAI1
Androgen Signaling	PRKCD, PRKCZ, PRKCA, GNA14	CALML5, GNB1L, GNA15, GNAI1
Relaxin Signaling	FGFR4, ADCY4, PIK3CG, PRKCZ, SMPDL3A, ADCY6, GUCY2C, NOS3, KL, PDE4C, GNA14, SMPL3B	FGFR3, ADCY2, GNB1L, PIK3CA, GNA15, GNAI1
Nitric Oxide Signaling in the Cardiovascular System	FGFR4, PIK3CG, PRKCD, ADRB1, PRKCZ, PRKCA, GUCY2C, ATP2A3, NOS3, KL, KDR, CACNA1D	CALML5, FGFR3, PGF, PIK3CA
Cardiac β-adrenergic Signaling	PPP1R14D, SMPDL3B, CACNA1D, PDE4C, ATP2A3, PKIB, ADCY6, SMPDL3A, ADRB1, ADCY4	PPP2R3B, GNB1L PP1R14C, PPP2R2C, ADCY2, PPP2R2B
Aldosterone Signaling in Epithelial Cells	PIP5K1B, DNAJC6, FGFR4, PIK3CG, PRKCD, PLCL2, DNAJC15, PRKCZ, PRKCA, SLC12A2, KL, NR3C2, DNAJC22, DNAJC12	CRYAB, PLCH2, FGFR3, SGK1, HSPA4L, HSPB1, HSPA2, PIK3CA, DNAJB5, DNAJB4, HSPA12A, PLCD1
Melatonin Signaling	PRKCD, PLCL2, PRKCZ, PRKCA, RORC	CALML5, PLCH2, GNAI1, PLCD1
Sperm Motility	PRKCD, PLCL2, PRKCZ, TXK, PRKCA, MST1R, SLC12A2, RARRES3, PLA2G16, PDE4C, PLA2G10	CALML5, PLCH2, PLA2R1, PLA2G3, PLA2G4B, PLA2G4E, PLCD1
Neuropathic Pain Signaling in Dorsal Horn Neurons	FGFR4, PIK3CG, PRKCD, PLCL2, PRKCZ, PRKCA, KL, KCNN4	NTRK2, PLCH2, FGFR3, PIK3CA, BDNF, PLCD1
Synaptic Long Term Potentiation	PRKCD, PLCL2, PRKCZ, PRKCA, GNA14, PPP1R14D	CALML5, PLCH2, PPP1R14C, HRAS, GNA15, PLCD1
Glioblastoma Multiforme Signaling	FGFR4, PIK3CG, PRKCD, E2F5, PLCL2, PDGFD, FZD5, FZD4, RHOF, KL, RHOU	WNT3A, PLCH2, WNT2B, WNT5A, FGFR3, FZD7, SMO, WNT10B, FZD10, WNT7B, FZD6, HRAS, LEF1, EGFR, PIK3CA, WNT10A, RHOV, IGF1R, RND2, WNT4, WNT9A, WNT5B, PLCD1
p38 MAPK Signaling	IRAK2, RPS6KA3, TGFBR2, RPS6KA2, PLA2G10	IL36G, IL1A, IL36RN, PLA2G3, HSPB1, PLA2G4B, MAPK12, IL1RAP, PLA2G4E, JMJD7-PLA2G4B, MAPK11, FADD, TGFB3
Huntington's Disease Signaling	APAF1, FGFR4, PIK3CG, PRKCD, CASP10, PRKCZ, PRKCA, TGM2, DNM3, KL, CAPN5, GNA14, CAPN9, CAPN8	HAP1, CACNA1B, SH3GL3, SNCA, FGFR3, SGK1, CDK5R1, HRAS, HSPA2, GNB1L, EGFR, PIK3CA, GNA15
IL-6 Signaling	FGFR4, PIK3CG, ABCB1, KL	IL36G, NGFR, IL1A, IL36RN, FGFR3, HSPB1, MAPK12, IL1RAP, HRAS, PIK3CA, MAPK11, MAPK10
Neurotrophin/TRK Signaling	FGFR4, PIK3CG, SPRY1, KL	NTRK2, NGFR, FGFR3, NTF4, HRAS, PIK3CA, BDNF
Paxillin Signaling	FGFR4, PIK3CG, KL	FGFR3, MAPK12, HRAS, ITGB8, PIK3CA, PAK6, NCK1, MAPK11, MAPK10, ACTN1
PCP pathway	LGR4, FZD5, FZD4	WNT3A, WNT2B, WNT5A, FZD7, SMO, EFNB1, WNT10B, PFN2, FZD10, DVL3, WNT7B, FZD6, HSPB1, MAPK12, WNT10A, ROR2, MAPK10, SDC1, WNT4, WNT9A, WNT5B, DVL2, CELSR1
Basal Cell Carcinoma Signaling	FZD5, BMP4, FZD4	BMP7, WNT3A, WNT2B, WNT5A, FZD7, GLI2, SMO, WNT10B, GLI1, FZD10, DVL3, WNT7B, FZD6, KIF7, LEF1, WNT10A, GLI3, WNT4, WNT9A, WNT5B, DVL2, TCF7L1
Role of Wnt/GSK-3β Signaling in the Pathogenesis of Influenza	FZD5, FZD4	WNT3A, WNT2B, WNT5A, FZD7, SMO, WNT10B, FZD10, DVL3, WNT7B, FZD6, LEF1, WNT10A, WNT4, WNT9A, WNT5B, DVL2, TCF7L1
VDR/RXR Activation	PRKCD, HSD17B2, PRKCZ, PRKCA, SEMA3B	HR, THBD, SPP1, IGFBP6, CXCL10
Sonic Hedgehog Signaling	None	GLI2, SMO, GLI1, GLI3
ATM Signaling	None	PPP2R2B, TP73, RNF168, MAPK12, MAPK11, MAPK10, CBX1
TGF-β Signaling	SMAD6, BMP4, TGFBR2	BMP7, MAPK12, HRAS, SERPINE1, MAPK11, TGFB3
Role of CHK Proteins in Cell Cycle Checkpoint Control	E2F5	PPP2R2B, PPP2R2C, RFC4, RPA1, PPP2R3B
RhoA Signaling	PIP5K1B, EZR, ARHGAP6, RHPN2, CDC42EP5, RAPGEF2, ARHGAP12	LPAR3, WASF1, PFN2, PLXNA1, PLEKHG5, IGF1R, LPAR6
Notch Signaling	MFNG, DLL4, DTX4, LFNG	JAG1, HEY1, CNTN1, JAG2, NOTCH3, ADAM17, NUMBL
Wnt/β-catenin Signaling	MMP7, AXIN2, CDH5, RARA, FRZB, FZD5, NR5A2, FZD4, TGFBR2	SOX15, KREMEN2, SOX2, WNT3A, WNT2B, WNT5A, PPP2R2B, FZD7, SMO, GJA1, PPP2R2C, WNT10B, SOX7, FZD10, DVL3, SFRP1, WNT7B, RARG, FZD6, CDH3, LEFT1, CD44, RARB, WNT10A, WNT4, WNT9A, WNT5B, SFRP2, TLE4, DVL2, PPP2R3B, DKK3, TCF7L1, TGFB3
