# Supplementary material for: Comparative transcriptomes of adenocarcinomas and squamous cell carcinomas reveal molecular similarities that span classical anatomic boundaries
Source: PLoS Genet. 2017 Aug 7;13(8):e1006938. doi: 10.1371/journal.pgen.1006938 (PMC5560753; doi:10.1371/journal.pgen.1006938)
Supplement: S1 File — (XLSX) [file pgen.1006938.s005.xlsx]

## Sheet: EAC vs ESCC DEGs
ID	logFC	unshrunk.logFC	logCPM	PValue	FDR
COL1A1	-1.35021	-1.35021	12.2242	8.68264e-06	5.47926e-05
KRT5	-3.6649	-3.66491	12.0837	6.14078e-15	9.05855e-14
KRT6A	-2.32658	-2.32658	12.1202	2.02577e-06	1.39391e-05
GAPDH	-1.02323	-1.02323	11.4547	3.16159e-07	2.37253e-06
KRT14	-3.73271	-3.73272	11.3872	1.73026e-13	2.2782e-12
FN1	-1.30297	-1.30297	11.2149	8.15369e-05	0.000453264
KRT17	-3.76197	-3.76198	11.3078	4.3586e-30	1.63458e-28
COL1A2	-1.13682	-1.13682	11.0931	0.000240383	0.00123771
DSP	-1.82365	-1.82365	11.1112	7.50411e-14	1.01373e-12
FLNA	-1.56829	-1.5683	10.9395	7.2334e-13	9.08e-12
S100A9	-1.70012	-1.70013	10.7203	0.000117394	0.000636404
HSPB1	-2.01995	-2.01995	10.6623	3.93977e-18	7.15615e-17
PERP	-2.11451	-2.11451	10.4969	4.93985e-22	1.16729e-20
PIGR	6.36351	6.36359	10.2083	8.67022e-40	5.63415e-38
LYZ	5.02636	5.0264	10.1249	4.24989e-45	3.61985e-43
NDRG1	-2.30397	-2.30397	10.2263	1.26725e-21	2.9035e-20
ANXA1	-1.21684	-1.21684	10.2821	0.00124638	0.00575158
ENO1	-0.779169	-0.77917	10.1353	0.000445312	0.00220477
CEACAM5	3.33055	3.33056	10.0535	2.90926e-18	5.33577e-17
S100A8	-1.85066	-1.85067	10.2005	6.57697e-05	0.00037067
KRT8	2.2724	2.2724	10.0414	4.32503e-19	8.26414e-18
OLFM4	7.1257	7.12586	10.0369	5.43952e-35	2.64536e-33
LCN2	2.80012	2.80013	10.0379	3.60071e-17	6.1131e-16
KRT16	-3.08564	-3.08565	10.179	1.19762e-11	1.3444e-10
PKP1	-3.48018	-3.48019	10.0106	8.80696e-18	1.56204e-16
PGC	7.82753	7.82777	10.2016	3.95938e-24	1.09526e-22
S100A11	-0.919178	-0.91918	9.94495	0.000139811	0.000746912
CD24	0.976114	0.976116	9.8286	0.00212785	0.00937446
ERBB2	3.07018	3.0702	9.7211	1.32497e-24	3.79759e-23
SFN	-2.46194	-2.46195	9.88426	1.55589e-20	3.23987e-19
MYH11	-2.37072	-2.37073	9.82084	6.9477e-09	6.15053e-08
KRT6B	-2.35665	-2.35665	9.93338	3.83171e-07	2.85833e-06
TNC	-3.50312	-3.50314	9.64861	1.46188e-38	8.67686e-37
CD44	-1.53886	-1.53886	9.65563	2.44312e-15	3.69063e-14
SPRR1B	-2.14752	-2.14753	9.78649	3.10467e-05	0.000181912
GSTP1	-1.02166	-1.02166	9.63382	3.05819e-05	0.000179259
SPTBN1	1.41539	1.41539	9.50397	2.98788e-18	5.46667e-17
SDC1	-1.75975	-1.75976	9.58446	1.89665e-17	3.28666e-16
TRIM29	-2.10572	-2.10573	9.517	3.47816e-11	3.73481e-10
AGR2	4.32484	4.32488	9.37926	1.03435e-32	4.35585e-31
DSG3	-2.55624	-2.55625	9.42239	2.25598e-09	2.09429e-08
SLC2A1	-2.22627	-2.22627	9.36929	6.43492e-21	1.37607e-19
S100A2	-3.30905	-3.30907	9.45173	3.79077e-18	6.90213e-17
EGFR	-1.50359	-1.50359	9.29182	9.59283e-07	6.85735e-06
DMBT1	6.55136	6.55155	9.21013	4.13168e-35	2.02897e-33
LAMC2	-1.67129	-1.67129	9.29184	9.07079e-10	8.73809e-09
COL6A2	-1.05172	-1.05172	9.26338	0.000305264	0.00154695
CSTB	-1.17076	-1.17076	9.41916	0.000786047	0.00373008
NOTCH3	-1.70132	-1.70132	9.25199	1.36613e-18	2.55214e-17
CEACAM6	2.4958	2.49581	9.22801	4.06484e-12	4.74682e-11
MSN	-1.75186	-1.75187	9.20515	1.10608e-21	2.54584e-20
DSC3	-3.74657	-3.7466	9.21074	3.27567e-21	7.18836e-20
SLC7A5	-1.93921	-1.93922	9.17798	1.76536e-19	3.46093e-18
GPRC5A	2.91491	2.91492	9.08501	7.92228e-29	2.77114e-27
COL6A1	-0.982809	-0.982812	9.06718	0.000958392	0.00450116
GLUL	-0.948238	-0.948241	9.07762	0.000527868	0.00258717
CCND1	-1.13527	-1.13528	9.04551	9.99338e-05	0.000549454
FSCN1	-3.05321	-3.05323	9.09454	1.55051e-47	1.49843e-45
EZR	0.784551	0.784554	9.05533	0.00220813	0.00969983
LAMB3	-1.09028	-1.09029	9.02335	1.55808e-05	9.50613e-05
S100A7	-1.92613	-1.92614	9.13492	0.00031354	0.00158622
DST	-1.4886	-1.48861	8.98691	4.9803e-14	6.86317e-13
GPNMB	-3.14835	-3.14837	8.96558	2.18276e-30	8.30992e-29
COL17A1	-3.07013	-3.07015	9.01732	1.01131e-19	2.0194e-18
MYH14	1.21841	1.21841	8.94938	4.77823e-06	3.12659e-05
REG1A	9.59553	9.59744	8.94948	1.49435e-44	1.23108e-42
TPI1	-0.791841	-0.791844	8.94501	0.000320461	0.0016196
ZFP36L1	-0.954321	-0.954325	8.9307	3.17733e-06	2.12706e-05
CLSTN1	-0.945286	-0.94529	8.90086	6.63824e-07	4.83236e-06
TACSTD2	-1.30182	-1.30182	8.97339	1.04939e-06	7.47667e-06
KRT18	1.99293	1.99294	8.88764	3.28862e-22	7.88224e-21
RNF213	0.773052	0.773055	8.855	0.00145445	0.00663657
GJB2	-2.42369	-2.4237	8.98161	2.41431e-13	3.13507e-12
C3	1.24229	1.24229	8.88345	0.000661886	0.00319111
CD9	-1.39359	-1.3936	8.86293	2.45372e-11	2.67479e-10
COL5A1	-1.18199	-1.182	8.82292	0.000103733	0.000568474
ACTN1	-0.896433	-0.896436	8.836	9.37787e-05	0.000517499
RRBP1	1.11355	1.11356	8.82226	4.14083e-13	5.30392e-12
DSC2	-1.57088	-1.57089	8.87524	2.82717e-07	2.14831e-06
ZFP36L2	0.948233	0.948236	8.76792	1.23006e-05	7.63773e-05
ATP1B1	1.34631	1.34631	8.75812	2.13897e-09	1.99056e-08
TP63	-5.40123	-5.40135	8.77442	4.50681e-46	4.09305e-44
SCD	-0.930328	-0.930332	8.77271	0.000915363	0.00431116
SLC38A2	-1.57494	-1.57494	8.72414	4.01678e-21	8.76367e-20
CLDN18	7.95902	7.95974	8.70947	2.66265e-68	6.37177e-66
YWHAQ	-0.845195	-0.845198	8.70954	9.02113e-07	6.464e-06
CD164	0.940287	0.940291	8.65427	7.8179e-09	6.8845e-08
EPCAM	2.35387	2.35389	8.64976	4.24285e-29	1.51576e-27
NECTIN1	-2.18151	-2.18153	8.70151	1.23044e-27	4.03264e-26
SERPINA1	4.78402	4.7841	8.6455	1.5921e-56	2.24322e-54
MUC13	8.11472	8.11558	8.61869	1.95047e-100	1.3366e-97
PPP1R1B	7.13305	7.13349	8.60339	1.32371e-43	1.03939e-41
MUC17	9.14933	9.15117	8.55406	4.30303e-64	8.31698e-62
REG4	8.86394	8.86544	8.55877	2.83489e-45	2.47045e-43
ANO1	-1.9914	-1.99141	8.55966	4.27984e-11	4.55992e-10
TGFBI	-1.82383	-1.82384	8.54508	4.57371e-11	4.86614e-10
MMP14	-0.959212	-0.959216	8.52156	4.07158e-05	0.000235636
GPC1	-2.7733	-2.77332	8.54186	4.192e-44	3.39777e-42
MUC5AC	6.89244	6.89283	8.56115	1.04024e-34	4.96287e-33
JAG1	-1.29515	-1.29516	8.52629	1.46735e-08	1.26266e-07
KRT15	-3.3451	-3.34513	8.58854	1.07489e-19	2.14069e-18
FABP5	-2.99517	-2.99519	8.64972	2.35217e-23	6.16718e-22
RPL35A	-0.793188	-0.793192	8.56523	0.000485277	0.00239008
TKT	-0.893267	-0.893272	8.47741	0.000377284	0.00188529
ALDH3A1	-3.82845	-3.8285	8.49055	8.42208e-21	1.79085e-19
AP2M1	-0.983242	-0.983247	8.48258	1.51845e-09	1.43435e-08
NAMPT	-0.932114	-0.932119	8.45099	0.00101715	0.0047564
ABHD2	1.25612	1.25613	8.42493	1.47192e-07	1.15097e-06
MUC1	3.08421	3.08424	8.44984	1.70492e-35	8.62529e-34
ODC1	-1.26395	-1.26396	8.41197	9.06351e-06	5.70368e-05
YBX3	-1.13933	-1.13933	8.43199	1.83059e-13	2.40053e-12
TM9SF3	0.944702	0.944707	8.37767	1.88517e-10	1.91e-09
SERPINB5	-1.3881	-1.38811	8.42042	5.89472e-06	3.81084e-05
LASP1	0.998096	0.998101	8.37787	2.59286e-09	2.39815e-08
CLDN4	1.5323	1.53231	8.38387	1.97058e-10	1.98985e-09
ST14	0.896886	0.896891	8.39069	0.000138837	0.000741976
AHNAK2	-2.0076	-2.00762	8.4059	1.84067e-12	2.22892e-11
KTN1	-0.816987	-0.816992	8.33911	0.000111521	0.000606525
AKR1C1	-4.51076	-4.51085	8.31764	5.34518e-33	2.3223e-31
CNBP	-0.704712	-0.704716	8.35194	0.000585302	0.00284921
TGOLN2	0.967179	0.967185	8.31882	1.09023e-10	1.12423e-09
CLCA2	-3.26367	-3.26371	8.40798	4.3048e-12	5.01539e-11
NFE2L1	-0.763725	-0.763729	8.32311	0.000179097	0.000937847
LGALS3	1.30422	1.30422	8.33552	3.957e-10	3.90673e-09
PRDX1	-0.775534	-0.775539	8.33619	0.00122266	0.00564904
ANXA11	0.866053	0.866058	8.34072	5.85046e-05	0.000331959
ATP1B3	-1.66569	-1.6657	8.29174	8.54393e-28	2.82474e-26
PSMD2	-0.951103	-0.951109	8.24975	2.46332e-08	2.08284e-07
ELF3	1.52401	1.52402	8.23526	5.58203e-09	4.98251e-08
MUC6	4.32489	4.32496	8.41804	6.9919e-13	8.78416e-12
PALLD	-1.37263	-1.37264	8.2324	1.18993e-11	1.33677e-10
ABCC1	-1.97016	-1.97018	8.19967	4.35001e-26	1.34248e-24
POSTN	-1.18787	-1.18788	8.10447	0.000369187	0.00184728
MLEC	1.22155	1.22156	8.14203	1.47349e-12	1.80311e-11
TSPAN3	1.86524	1.86526	8.17781	8.31548e-35	3.97981e-33
LSR	0.830899	0.830904	8.15827	0.000719113	0.00344279
PLXNA1	-1.36954	-1.36955	8.11995	3.43705e-13	4.42124e-12
NFE2L2	-1.14606	-1.14607	8.12319	2.61291e-09	2.41522e-08
CXCL14	-2.40224	-2.40226	8.18697	2.20472e-14	3.12391e-13
CLDN1	-1.77854	-1.77855	8.13731	5.24637e-12	6.06086e-11
SERPINE1	-1.51314	-1.51316	8.1541	2.72389e-06	1.83738e-05
CTSE	8.15131	8.1526	8.06819	1.6915e-54	2.2974e-52
LY6D	-2.95279	-2.95282	8.25283	4.5239e-10	4.44315e-09
CD63	0.779153	0.779158	8.11174	0.000128081	0.000688395
DAG1	0.968765	0.968772	8.05333	6.02619e-07	4.40169e-06
LYPD3	-2.12232	-2.12234	8.23569	9.03277e-08	7.18239e-07
SPP1	-1.4892	-1.48921	8.09444	0.000188104	0.000981945
TGM2	1.09445	1.09446	8.04292	0.000718471	0.00344081
CD55	2.10647	2.10649	8.03232	1.48136e-19	2.927e-18
GJA1	-2.93811	-2.93815	8.06968	4.42219e-37	2.41554e-35
SULF2	-0.91683	-0.916836	8.03217	0.000451012	0.00223213
CTSC	-1.37458	-1.37459	8.06501	9.5048e-11	9.86196e-10
AKR1C2	-4.45892	-4.45903	7.99694	2.79598e-31	1.10927e-29
CSTA	-1.67235	-1.67236	8.19587	0.000181515	0.000948863
LGALS4	8.14708	8.14841	8.01671	1.69907e-144	8.5384e-141
TNFRSF21	1.03675	1.03676	8.01348	0.000119083	0.000644629
DVL3	-0.977969	-0.977976	7.99257	2.2828e-09	2.11787e-08
CDH3	-2.1567	-2.15672	8.04821	1.12963e-20	2.37852e-19
IRF6	-1.83499	-1.83501	8.01192	3.06836e-24	8.56642e-23
DUOX2	2.46676	2.46679	7.95187	2.23896e-13	2.9149e-12
ERBB3	1.90623	1.90624	7.97993	8.07124e-34	3.67619e-32
COL7A1	-2.3641	-2.36412	7.99043	4.83567e-23	1.23984e-21
AKR1B10	-2.31967	-2.31969	7.98295	6.78581e-10	6.61298e-09
SGK1	-1.65484	-1.65485	7.97369	4.14649e-13	5.30666e-12
PGD	-1.32332	-1.32333	7.96217	1.627e-07	1.26241e-06
TSPAN8	7.32715	7.32796	7.91896	1.2833e-95	7.44114e-93
C1S	-1.02205	-1.02206	7.94987	0.000764968	0.00364151
DES	-2.52166	-2.52168	8.04778	2.54213e-08	2.14707e-07
FAT2	-4.01754	-4.01762	7.94101	1.28593e-26	4.0643e-25
GOLM1	2.55305	2.55308	7.8919	2.15631e-40	1.44482e-38
TNKS1BP1	-0.941776	-0.941783	7.91824	9.57296e-07	6.84639e-06
G6PD	-1.804	-1.80401	7.881	2.05804e-14	2.92708e-13
CMPK1	0.973895	0.973902	7.90041	1.61784e-08	1.38426e-07
TALDO1	-0.806852	-0.806858	7.90609	0.00157576	0.00712214
MUC3A	6.57052	6.57101	7.87709	4.94011e-76	1.48954e-73
PRNP	-2.12966	-2.12968	7.88763	1.10401e-38	6.65764e-37
PTGFRN	-1.50832	-1.50833	7.84994	1.13598e-20	2.38856e-19
SOX9	1.15974	1.15975	7.83163	7.18622e-06	4.58095e-05
LRRC8A	-1.18556	-1.18557	7.845	6.49891e-08	5.26478e-07
SLC3A2	-1.30147	-1.30148	7.83545	2.84464e-14	3.99682e-13
MVP	0.80738	0.807386	7.80895	0.000436965	0.00216487
PTRF	-1.2433	-1.24331	7.81584	2.85207e-09	2.62662e-08
AQP3	-1.23641	-1.23642	7.88711	0.00156219	0.00707253
FOXP4	1.31227	1.31228	7.77377	5.56502e-13	7.04436e-12
ENAH	-1.07965	-1.07966	7.76212	1.95241e-08	1.66391e-07
CLIC4	-0.792558	-0.792564	7.75766	0.00159252	0.00718183
ATP2B4	-1.09002	-1.09003	7.75984	1.28861e-07	1.01183e-06
CREB3L1	3.3178	3.31786	7.73239	1.31386e-39	8.46488e-38
SPRR1A	-1.98877	-1.98878	7.94105	0.000225945	0.00116776
SYPL1	-0.795428	-0.795435	7.75891	0.000350124	0.00175773
CELSR1	-1.89713	-1.89715	7.73755	8.31996e-25	2.41215e-23
PITX1	-1.37136	-1.37137	7.84303	3.26276e-06	2.18038e-05
SREBF1	-0.797617	-0.797624	7.7587	0.00101678	0.00475612
RAB11FIP1	1.1519	1.15191	7.72577	0.00010967	0.000596892
TYMP	-1.6919	-1.69191	7.80703	5.65808e-14	7.75466e-13
CKAP4	-0.823903	-0.82391	7.71524	0.000166172	0.000878095
CPD	0.846133	0.846141	7.67506	0.000158333	0.000838731
PTMS	-1.05507	-1.05508	7.74204	5.4152e-09	4.84221e-08
MGAT4B	1.10704	1.10705	7.678	4.43306e-09	3.99957e-08
ANXA4	1.91716	1.91718	7.67499	7.59129e-37	4.10202e-35
ANPEP	3.76536	3.76544	7.59149	3.78456e-26	1.17158e-24
CELSR2	-2.10901	-2.10903	7.68753	1.32338e-24	3.79759e-23
EHD2	-1.26961	-1.26962	7.70578	3.11512e-09	2.84973e-08
CA12	-2.53113	-2.53117	7.72885	3.91267e-22	9.28936e-21
PACS1	-0.801252	-0.801259	7.6926	0.000126568	0.000681232
AKR1C3	-1.83162	-1.83164	7.6613	1.59393e-07	1.23867e-06
MUC4	1.91072	1.91074	7.61542	1.42855e-06	1.00546e-05
MYL9	-1.24486	-1.24488	7.73222	0.000107756	0.000587745
VWF	1.02849	1.0285	7.68217	0.000253409	0.0012999
MARCKSL1	1.07068	1.07069	7.64376	8.58637e-07	6.1642e-06
KLK10	-1.29894	-1.29895	7.72618	0.000863604	0.00407247
GFPT1	1.52468	1.5247	7.59282	1.99284e-27	6.4611e-26
MUC5B	1.84733	1.84735	7.77918	0.000379243	0.00189446
PPFIA1	-1.19878	-1.19879	7.6231	1.69211e-06	1.18048e-05
RBM47	1.64903	1.64905	7.62088	3.42282e-24	9.5032e-23
IFI16	-1.98942	-1.98944	7.62326	4.72058e-28	1.5815e-26
NECTIN2	1.46774	1.46775	7.58325	5.47127e-22	1.29084e-20
FDFT1	0.915833	0.915841	7.56672	0.00204516	0.00905781
MYO1B	-0.991647	-0.991656	7.60474	1.3182e-05	8.14809e-05
PTP4A2	1.09267	1.09268	7.58569	1.31882e-12	1.62041e-11
ZNF185	-1.17079	-1.17081	7.70105	0.00105539	0.00492451
HK1	-1.17677	-1.17678	7.5894	1.29536e-10	1.32615e-09
SLC7A8	-2.87555	-2.87559	7.55941	5.42371e-34	2.49292e-32
PROM2	-1.32298	-1.32299	7.58947	5.86607e-06	3.7972e-05
CAV1	-2.11961	-2.11964	7.56145	3.87918e-16	6.18208e-15
LMO7	1.11399	1.114	7.56436	2.32815e-05	0.000138677
RGS5	1.73402	1.73404	7.55057	1.28529e-11	1.43746e-10
ABCC5	-2.45637	-2.45641	7.49484	3.23614e-30	1.22276e-28
SLC44A4	6.09901	6.09948	7.48504	8.54935e-73	2.38685e-70
SLC6A8	-1.11546	-1.11547	7.54375	1.19644e-05	7.44123e-05
CEBPB	-1.02109	-1.0211	7.53348	4.15613e-06	2.74094e-05
SLC39A14	1.37474	1.37475	7.48293	5.90647e-11	6.24009e-10
MYLK	-1.49496	-1.49498	7.54275	3.81559e-07	2.84771e-06
ARHGAP23	-1.57569	-1.57571	7.53274	1.04506e-14	1.51494e-13
ABCC3	2.08289	2.08292	7.48339	4.82318e-16	7.61405e-15
LLGL2	2.27744	2.27747	7.48716	1.44692e-43	1.13025e-41
SVIL	-0.980541	-0.980551	7.50345	6.94762e-06	4.43823e-05
CALML3	-3.32179	-3.32186	7.58731	4.74335e-12	5.4966e-11
NTRK2	-4.60342	-4.6036	7.40046	6.82158e-33	2.94677e-31
MAP7D1	-0.950847	-0.950857	7.51682	8.64538e-06	5.45803e-05
FCGBP	3.35895	3.35903	7.45208	1.01208e-22	2.54728e-21
BICD2	-2.13684	-2.13687	7.4958	5.50524e-34	2.5227e-32
SLC12A7	1.12683	1.12684	7.45017	3.81295e-06	2.52566e-05
SLC12A2	2.51201	2.51205	7.42794	7.76858e-30	2.84961e-28
CES1	-4.90695	-4.90716	7.46807	9.3131e-23	2.3479e-21
GOLGA4	0.753041	0.753049	7.42505	0.00118965	0.00550664
CORO1C	-0.833385	-0.833394	7.43886	1.77478e-05	0.000107327
PPT1	-0.818335	-0.818344	7.41569	0.00148327	0.00674564
SH3PXD2A	-0.842646	-0.842655	7.41766	0.000293598	0.00149184
CLIP1	-0.784412	-0.78442	7.43454	0.00201651	0.00895196
MT2A	-1.4189	-1.41892	7.46868	6.81913e-07	4.96164e-06
MAPK6	-0.822298	-0.822306	7.41914	0.000323362	0.00163208
HR	-1.07234	-1.07235	7.39346	0.000212653	0.00110246
NFKBIA	-0.92263	-0.92264	7.4202	0.000131686	0.000706766
LGALS1	-1.39224	-1.39226	7.41411	5.9146e-09	5.26689e-08
SLC40A1	2.37653	2.37657	7.38837	7.19223e-28	2.3936e-26
ATP11A	1.47113	1.47115	7.34648	9.65992e-18	1.71131e-16
BAG3	-1.01963	-1.01964	7.3753	7.77647e-06	4.93842e-05
KRT10	-1.91005	-1.91007	7.45257	3.5116e-10	3.47381e-09
KRAS	1.26964	1.26965	7.36389	7.44423e-06	4.73341e-05
EPHX1	-1.59894	-1.59896	7.34362	3.77981e-12	4.42426e-11
THBD	-2.50285	-2.50289	7.39507	6.88195e-24	1.86605e-22
DHCR7	-1.18614	-1.18615	7.33308	1.26658e-05	7.84834e-05
NAV1	-1.74328	-1.7433	7.3142	2.01799e-16	3.26489e-15
TMC5	5.61213	5.61251	7.30071	2.67143e-81	9.82303e-79
SBSN	-2.1762	-2.17623	7.48942	4.49601e-05	0.000258512
GRB7	2.24111	2.24115	7.25504	1.3557e-14	1.94282e-13
H19	-1.39102	-1.39104	7.33405	0.00128807	0.00593669
CNN2	-0.930581	-0.930592	7.32909	5.26883e-06	3.43123e-05
PTK7	-1.08463	-1.08464	7.29076	7.44232e-06	4.73341e-05
CD2AP	1.35993	1.35995	7.30139	4.93911e-17	8.3105e-16
CEBPD	-0.957039	-0.95705	7.33285	2.85075e-05	0.000167686
KRT7	1.40842	1.40843	7.30871	0.000580275	0.00282657
PLAU	-1.19561	-1.19563	7.30023	3.28418e-05	0.000191983
EFNB1	-0.835788	-0.835798	7.30251	0.0019341	0.00859845
TTLL12	-0.841743	-0.841752	7.30938	0.000421636	0.00209512
ASS1	1.69333	1.69336	7.30798	1.0526e-10	1.08766e-09
TPD52	0.976347	0.976358	7.30801	1.75011e-05	0.00010592
DIP2B	-0.740851	-0.740859	7.27148	0.00223857	0.00981923
IGF2	1.29825	1.29827	7.24712	0.00120101	0.00555414
ATP9A	0.804208	0.804218	7.25991	0.0015724	0.00711024
PDXDC1	1.05195	1.05196	7.26126	1.21014e-12	1.49297e-11
PCDH1	1.75266	1.75268	7.268	2.37081e-14	3.35294e-13
SOGA1	-1.19494	-1.19495	7.23197	1.26601e-09	1.20495e-08
DPYSL3	-1.39229	-1.39231	7.26218	1.64974e-06	1.15146e-05
PLTP	-1.24508	-1.2451	7.27686	8.44317e-06	5.34155e-05
SEL1L3	1.82715	1.82717	7.2113	5.88902e-23	1.50225e-21
PRSS8	1.24988	1.2499	7.2573	3.78197e-07	2.82822e-06
SHROOM3	2.32805	2.32809	7.2143	3.03588e-26	9.47597e-25
PLA2G2A	3.88703	3.88715	7.26606	7.38346e-16	1.15112e-14
TJP2	0.932466	0.932477	7.22185	1.21225e-05	7.53334e-05
MYO6	1.11567	1.11568	7.20889	7.16882e-10	6.96822e-09
BCAM	-1.21459	-1.2146	7.21801	1.79292e-05	0.000108337
FAM83A	-2.28535	-2.28538	7.32981	2.41841e-09	2.23955e-08
MISP	3.78185	3.78196	7.18794	2.31907e-49	2.49731e-47
MICALL1	-1.88681	-1.88683	7.26153	1.81771e-28	6.22812e-27
GM2A	-1.65407	-1.65409	7.26028	1.80955e-20	3.74223e-19
NCOA7	0.901246	0.901257	7.17715	0.000433579	0.00215092
GAK	0.81008	0.81009	7.19946	6.98094e-05	0.000391681
EML4	0.72482	0.724829	7.17375	0.000341777	0.00171926
TNFSF10	-1.2445	-1.24451	7.20153	6.97924e-07	5.07079e-06
PARP4	1.09577	1.09578	7.16558	8.12791e-10	7.85994e-09
MIEN1	2.55148	2.55153	7.16906	1.76648e-18	3.27167e-17
SPTBN2	-1.04588	-1.04589	7.20789	0.000178626	0.000935708
ATP8B1	1.1161	1.11611	7.13531	1.66166e-07	1.28798e-06
PFN2	-1.79993	-1.79996	7.14383	7.88534e-14	1.06427e-12
CRKL	-0.753855	-0.753864	7.15479	0.00016652	0.000879627
TUBA4A	-1.0515	-1.05151	7.22217	2.07075e-05	0.000123933
PPP1R13L	-1.19461	-1.19463	7.21863	1.17468e-07	9.24291e-07
GLTP	-1.91161	-1.91164	7.24016	7.15929e-14	9.69752e-13
KDM5B	-0.755836	-0.755845	7.15539	0.000690188	0.00331273
PNPLA2	1.07511	1.07512	7.16	1.41314e-09	1.34074e-08
COTL1	1.22501	1.22503	7.14018	1.46017e-09	1.38189e-08
IGF1R	-1.2627	-1.26272	7.1282	7.34108e-09	6.48355e-08
BACE2	1.47978	1.4798	7.14388	3.66367e-19	7.03612e-18
ACTG2	-1.96404	-1.96407	7.24614	8.58121e-08	6.84861e-07
JCHAIN	2.95941	2.95947	7.19601	3.44123e-16	5.50159e-15
CYBA	0.971308	0.97132	7.15503	3.45377e-05	0.000201661
TGFB1	-1.56532	-1.56534	7.15506	1.01966e-16	1.67637e-15
MMP11	-1.46372	-1.46374	7.04405	1.31688e-05	8.14328e-05
MICAL2	0.871355	0.871366	7.08414	0.00077789	0.00369835
PCYT1A	-0.99152	-0.991533	7.10954	1.36927e-07	1.07293e-06
ACAP2	-0.757747	-0.757757	7.07793	0.00123766	0.00571658
SLC20A2	-1.12271	-1.12272	7.07397	7.92049e-06	5.02564e-05
ITGB8	-0.920008	-0.92002	7.09439	0.000558714	0.00272859
MPZL2	-1.1911	-1.19111	7.17414	5.35996e-06	3.48606e-05
TGFBR2	1.02749	1.02751	7.088	1.52296e-05	9.322e-05
PLS3	-1.42644	-1.42646	7.12923	2.63006e-17	4.5109e-16
TNS3	1.3198	1.31982	7.06503	2.10922e-10	2.12699e-09
H1FX	-0.92223	-0.922243	7.0946	5.87881e-06	3.80273e-05
IGSF3	-2.16096	-2.161	7.06115	2.26976e-33	1.00055e-31
WIPF2	0.791248	0.791258	7.06744	0.0016603	0.0074741
CDH17	7.35441	7.35589	7.07663	2.00082e-97	1.3115e-94
ZNF385A	-2.42329	-2.42334	7.11048	1.61709e-41	1.17208e-39
MED24	0.938036	0.938049	7.06757	7.23435e-05	0.000404844
TMEM63A	2.0702	2.07024	7.02958	1.29301e-42	9.7467e-41
CYSTM1	3.16578	3.16586	7.07988	2.67184e-60	4.37834e-58
TP53I11	1.25024	1.25026	7.04246	1.24645e-08	1.07749e-07
RXRA	-0.99602	-0.996034	7.07774	2.35849e-07	1.80491e-06
FGFR3	-1.47904	-1.47906	7.0857	5.49039e-08	4.46939e-07
KIAA0930	-1.0674	-1.06741	7.0576	1.09859e-09	1.05025e-08
VASP	0.758548	0.758558	7.05427	0.000276481	0.00141057
CSNK1A1	-0.734066	-0.734076	7.0499	0.00141964	0.00648954
MYRF	4.89357	4.89385	7.01234	1.02145e-107	9.62461e-105
CANT1	1.11364	1.11366	7.01465	7.30919e-11	7.65763e-10
GAA	-1.06918	-1.0692	7.02107	9.86958e-06	6.19716e-05
CXCL16	1.32552	1.32554	7.01883	1.10986e-15	1.70043e-14
GCLC	-1.41716	-1.41719	6.98498	7.74721e-10	7.50623e-09
GMPS	-0.850382	-0.850394	6.99907	4.72639e-06	3.0967e-05
MGLL	0.968491	0.968504	7.03934	0.00153129	0.00694727
GJB6	-3.50668	-3.50679	7.09789	7.78506e-16	1.21247e-14
FZD6	-1.85034	-1.85037	6.9917	6.33011e-32	2.58625e-30
TRAK1	1.04427	1.04428	6.97828	1.23546e-10	1.27052e-09
RNF187	-0.773845	-0.773856	6.98154	0.000285195	0.00145306
CAV2	-1.57937	-1.57939	6.9603	2.12725e-12	2.55745e-11
CTSS	1.92455	1.92459	6.94262	2.29534e-20	4.71452e-19
TMEM2	2.00561	2.00564	6.91941	4.62557e-37	2.51751e-35
LTBP1	-1.04059	-1.04061	6.96785	0.000282315	0.00143984
PLVAP	1.20651	1.20653	6.98361	1.22319e-08	1.05921e-07
CD109	-2.36837	-2.36842	6.9335	1.90908e-22	4.70282e-21
ALCAM	-1.06086	-1.06088	6.91388	0.000212062	0.00109977
SESN3	-2.37921	-2.37926	6.9428	3.58504e-25	1.06185e-23
FXR1	-0.899556	-0.899569	6.9212	1.66287e-07	1.28825e-06
MAST4	-1.43967	-1.4397	6.99774	4.98647e-10	4.88473e-09
SQLE	-0.994977	-0.994992	6.92017	0.000109861	0.000597714
CAPN5	3.23888	3.23898	6.93381	6.23644e-45	5.22336e-43
PLS1	2.93352	2.9336	6.88974	5.88575e-47	5.61605e-45
NDUFA4L2	-3.04086	-3.04094	7.00315	4.16525e-24	1.1501e-22
PECAM1	1.0703	1.07032	6.9436	4.1416e-05	0.000239321
BIRC3	2.00962	2.00966	6.87055	4.48891e-13	5.73029e-12
CSPG4	-1.79508	-1.79512	6.89279	2.40921e-10	2.41981e-09
FKBP10	1.15748	1.1575	6.82868	0.00068956	0.0033119
GBP6	-1.69179	-1.69182	6.99413	0.000400893	0.00199665
GCNT3	4.6388	4.63907	6.81457	2.74753e-49	2.93771e-47
MTSS1	-2.34557	-2.34562	6.89185	2.48209e-23	6.48527e-22
CLDN7	1.31973	1.31975	6.88188	4.51659e-09	4.07006e-08
GALNT3	1.02129	1.02131	6.84291	5.90117e-06	3.81338e-05
STARD10	1.25154	1.25156	6.89392	6.94829e-08	5.61074e-07
MRC2	-1.1763	-1.17632	6.84782	2.48231e-06	1.68422e-05
C1orf106	0.981858	0.981873	6.83349	2.43986e-05	0.000144988
SERPINB3	-1.8751	-1.87513	6.96126	0.000139976	0.000747265
TSKU	-1.31757	-1.3176	6.8615	2.19916e-11	2.41574e-10
PRRG4	-1.23728	-1.2373	6.8691	6.39732e-09	5.67998e-08
AKAP1	1.09307	1.09309	6.8295	1.41468e-08	1.21872e-07
TSTA3	1.03559	1.03561	6.866	1.19081e-06	8.44831e-06
SLC39A6	-1.67972	-1.67975	6.84046	4.13859e-20	8.38621e-19
CDC42BPA	0.817815	0.817828	6.80616	0.000758308	0.00361437
B3GNT5	-1.1574	-1.15742	6.87133	3.01631e-07	2.27597e-06
TENM2	-5.00703	-5.00737	6.84391	4.7426e-42	3.52214e-40
MGAT5	0.823025	0.823038	6.81389	0.00059202	0.00287727
EDEM3	1.02768	1.0277	6.79319	3.88332e-08	3.22561e-07
TUBB6	-1.77357	-1.7736	6.88437	5.78605e-15	8.56041e-14
FGFBP1	-2.53255	-2.53261	6.91298	2.56162e-11	2.78435e-10
DMKN	-1.89876	-1.8988	6.92438	1.6087e-08	1.378e-07
ATP2A3	2.73596	2.73603	6.80767	4.87178e-37	2.64198e-35
FYTTD1	-1.08929	-1.08931	6.79927	6.47478e-14	8.80991e-13
SFRP2	-1.5547	-1.55473	6.80711	0.000106679	0.000582502
XPR1	-0.972633	-0.972649	6.7764	3.95874e-07	2.9458e-06
COL15A1	0.91831	0.918325	6.80883	0.00158185	0.0071444
WNT5A	-1.67555	-1.67558	6.76324	4.29948e-10	4.23377e-09
RPS6KA3	0.771429	0.771442	6.76829	0.000107823	0.0005879
CEACAM1	1.66796	1.66799	6.80926	1.5389e-07	1.20023e-06
NTS	-6.08302	-6.08372	6.89504	1.16501e-23	3.13078e-22
CTSH	1.43081	1.43084	6.78188	2.02141e-12	2.43994e-11
N4BP1	-0.900944	-0.900959	6.79964	1.19696e-06	8.48794e-06
TSPAN13	1.33781	1.33783	6.75197	2.16305e-10	2.17691e-09
SYNPO2	-1.70065	-1.70068	6.80465	6.74353e-06	4.31517e-05
PDZD8	1.4158	1.41583	6.74276	4.26698e-19	8.16357e-18
PTPRS	-2.25665	-2.2567	6.7547	4.29556e-23	1.10512e-21
ALDH18A1	0.715123	0.715135	6.75891	0.00149922	0.00680995
KIF3B	0.834174	0.834188	6.74114	2.68567e-06	1.81322e-05
CTBP2	0.700207	0.700218	6.75787	0.00160885	0.00725328
USP5	-0.701244	-0.701255	6.76371	0.00180346	0.008061
RALGAPA2	1.8803	1.88034	6.72506	3.97715e-27	1.28119e-25
HNF4A	7.45445	7.45651	6.70141	8.92608e-137	2.24283e-133
ACSL5	3.22523	3.22533	6.74746	1.37347e-39	8.81127e-38
STARD3	2.33162	2.33167	6.69852	3.56254e-18	6.50228e-17
SEPHS2	0.9417	0.941716	6.73322	6.81105e-06	4.35468e-05
CLASP1	-0.845078	-0.845092	6.72237	2.92614e-05	0.000171785
FAM83G	-0.954063	-0.954078	6.79009	9.73484e-05	0.00053602
RAB18	-0.761056	-0.761068	6.75003	0.000348175	0.00174853
MCM2	-0.820869	-0.820883	6.71563	0.00162134	0.00730524
SLC7A11	-1.50366	-1.50369	6.69869	4.89388e-06	3.1981e-05
CAMK2N1	2.08846	2.0885	6.73235	1.97378e-19	3.85449e-18
PLCD3	1.08683	1.08685	6.73063	1.55096e-05	9.4665e-05
RPA1	-0.800703	-0.800716	6.72216	2.02066e-05	0.000121224
KIAA1324	2.05958	2.05963	6.71778	2.45421e-08	2.07863e-07
RAI14	-0.930892	-0.930908	6.71723	0.000234546	0.00121055
GCLM	-2.09784	-2.09789	6.68576	1.60922e-17	2.81119e-16
ULK1	-1.02816	-1.02818	6.73009	9.39702e-08	7.46415e-07
PGAP3	2.77852	2.7786	6.65003	3.70814e-22	8.84556e-21
S100P	2.3085	2.30856	6.70202	1.00385e-11	1.13025e-10
BAIAP2	-1.27698	-1.277	6.75741	9.5253e-09	8.3345e-08
ARNTL2	-0.961551	-0.961567	6.72273	0.000442403	0.00219109
MCM5	-0.782396	-0.78241	6.71286	0.00113716	0.00527503
TSPAN1	2.75341	2.75348	6.72514	5.68001e-19	1.07713e-17
CGN	3.26747	3.26759	6.67319	5.921e-63	1.10204e-60
AMOTL1	-1.30726	-1.30729	6.72489	3.08222e-10	3.06514e-09
SLC1A4	-1.51265	-1.51268	6.67601	1.71826e-12	2.09414e-11
BCL2L1	1.01108	1.0111	6.71348	4.95241e-08	4.06658e-07
DDIT4	-1.10185	-1.10187	6.71094	0.000164884	0.000872208
EPS8	1.4905	1.49053	6.6698	1.15573e-10	1.19097e-09
FRMD6	-2.5415	-2.54157	6.70981	4.21349e-31	1.6629e-29
QSER1	-0.804781	-0.804795	6.66636	0.000528429	0.00258874
KLHL21	-0.85727	-0.857285	6.6926	2.61601e-05	0.000154784
TFF1	5.85154	5.85223	6.68126	1.96843e-26	6.15684e-25
TMEM132A	-1.58446	-1.58449	6.68103	2.94641e-18	5.39733e-17
INSR	1.35688	1.35691	6.66476	1.65391e-17	2.88592e-16
YEATS2	-1.06075	-1.06077	6.64906	9.28516e-10	8.93889e-09
AGPAT2	1.11354	1.11356	6.67633	3.02848e-07	2.28401e-06
LGR4	1.33678	1.33681	6.62954	8.1541e-09	7.17637e-08
SOWAHC	-0.982726	-0.982743	6.6704	3.58549e-05	0.000208867
MMP15	1.88247	1.88251	6.62868	2.09847e-22	5.13579e-21
SLC4A2	0.863443	0.863459	6.64239	2.03672e-05	0.000121993
TC2N	1.47877	1.4788	6.62836	1.67523e-12	2.045e-11
INHBA	-1.60977	-1.6098	6.61881	4.2384e-08	3.51088e-07
KRTDAP	-3.74541	-3.74556	6.81671	5.82811e-11	6.16162e-10
VPS13C	0.888476	0.888493	6.61749	1.03767e-05	6.50497e-05
SLC39A7	0.834216	0.834231	6.6332	1.10931e-05	6.92789e-05
VIL1	7.85904	7.86192	6.62107	1.5235e-123	2.55203e-120
PDZK1IP1	1.728	1.72804	6.6673	2.16925e-08	1.8435e-07
SERPINB6	1.2618	1.26183	6.65244	2.61317e-10	2.61942e-09
AHDC1	-1.15385	-1.15387	6.65431	6.71851e-10	6.55587e-09
IBTK	0.759798	0.759812	6.59592	0.000535485	0.00262109
2017-09-10	-0.850656	-0.850672	6.63536	2.54763e-06	1.72543e-05
FNDC3A	0.836792	0.836807	6.60294	3.83734e-05	0.00022285
QKI	-1.07619	-1.07621	6.6283	9.98192e-08	7.91848e-07
RAB31	-1.09099	-1.09101	6.63131	8.28236e-06	5.24422e-05
GSTM3	-2.15552	-2.15557	6.58835	7.52811e-10	7.30803e-09
MMP7	2.1113	2.11135	6.58662	1.41197e-07	1.10524e-06
PTPN14	-1.1782	-1.17822	6.60551	4.23096e-11	4.51103e-10
ETNK1	1.21125	1.21127	6.59675	2.12332e-12	2.55476e-11
CLDN3	4.95014	4.95052	6.62132	4.65039e-51	5.52041e-49
MYO15B	2.97869	2.97878	6.61601	8.70456e-51	1.00176e-48
FAM213A	-1.38565	-1.38567	6.60486	3.17938e-14	4.44229e-13
IFFO2	-1.3666	-1.36663	6.65956	8.6481e-08	6.8947e-07
DUSP7	-1.67946	-1.67949	6.65124	4.48755e-17	7.58457e-16
HID1	3.59022	3.59037	6.57891	1.0265e-62	1.88726e-60
CLDND1	-1.10959	-1.10961	6.6106	2.25049e-11	2.46752e-10
HAS3	-2.88893	-2.88902	6.63003	8.08967e-22	1.8792e-20
BNIP3L	-0.791021	-0.791036	6.62204	0.000492726	0.00242439
BPIFB1	2.59078	2.59084	6.7407	6.22031e-06	3.99904e-05
MYO5B	1.21783	1.21786	6.5961	2.86291e-07	2.17e-06
ADGRE5	1.99586	1.9959	6.58503	7.10924e-28	2.37121e-26
MYCL	-3.7973	-3.79748	6.52729	5.58582e-25	1.63836e-23
MAP1B	-1.43387	-1.4339	6.57935	2.459e-07	1.87896e-06
DSG1	-2.99402	-2.99411	6.76046	5.69234e-09	5.07497e-08
PLBD1	1.17051	1.17054	6.57702	4.63303e-06	3.03817e-05
TMPRSS2	3.7779	3.77807	6.58284	3.11912e-35	1.54177e-33
PYGL	-1.90329	-1.90334	6.61887	1.94028e-11	2.14612e-10
SPINK1	7.59992	7.60238	6.5911	1.02587e-89	5.15533e-87
TOR4A	1.98557	1.98562	6.56355	2.04652e-14	2.91344e-13
TMEM8A	0.842691	0.842707	6.5723	5.42629e-06	3.52311e-05
ABHD17C	0.880903	0.88092	6.5667	0.000308079	0.00156069
CLDN12	1.00862	1.00864	6.55687	2.52172e-05	0.000149647
KIF13B	1.69215	1.69219	6.54051	7.94573e-16	1.23618e-14
SH3BP1	-1.06187	-1.06189	6.57901	5.4956e-07	4.03367e-06
ATP10B	3.04411	3.04422	6.51701	1.55399e-22	3.85962e-21
POF1B	1.59051	1.59054	6.53435	2.76442e-07	2.1038e-06
PLOD2	-1.15998	-1.16001	6.54484	2.04563e-06	1.40693e-05
ARHGEF4	-2.71591	-2.71599	6.56744	1.64961e-24	4.69236e-23
PLEKHG3	-0.952801	-0.95282	6.56116	1.59388e-05	9.70492e-05
PODXL	1.08766	1.08768	6.49997	1.31392e-05	8.12833e-05
UBXN7	-1.00802	-1.00804	6.5118	1.93479e-09	1.80836e-08
PTHLH	-4.37871	-4.37898	6.58861	1.01153e-32	4.27166e-31
AOC1	4.58272	4.58304	6.5028	3.6567e-39	2.26866e-37
MYH10	-1.6989	-1.69894	6.5277	7.27225e-15	1.06237e-13
CYP4F11	-3.46236	-3.46251	6.49401	4.14383e-19	7.93804e-18
TMEM181	0.746787	0.746802	6.50474	0.000645877	0.00312091
PDLIM7	-0.822366	-0.822382	6.56032	0.00209194	0.00924059
ELL2	-1.06605	-1.06607	6.57764	8.45571e-06	5.34724e-05
STIM1	-0.743278	-0.743292	6.55227	0.00180449	0.00806296
CPS1	4.79795	4.79836	6.35964	5.16563e-27	1.65535e-25
JADE2	-0.854396	-0.854413	6.50557	0.00147389	0.00671312
SCPEP1	-1.57741	-1.57745	6.49799	2.54104e-16	4.07973e-15
SYNM	-2.51519	-2.51527	6.56969	1.88052e-12	2.27352e-11
GCC2	1.44133	1.44136	6.47029	5.36283e-25	1.5791e-23
MBD2	-0.971594	-0.971613	6.5336	5.03904e-08	4.13097e-07
FAM84B	1.10617	1.1062	6.48556	2.54327e-06	1.72325e-05
CRABP2	-1.76226	-1.7623	6.64678	1.44418e-06	1.01503e-05
CAMSAP2	-1.02858	-1.0286	6.48326	6.16592e-11	6.50506e-10
LPIN2	2.27028	2.27035	6.45037	4.80915e-33	2.10764e-31
DHX36	-0.736965	-0.736979	6.46196	0.000699107	0.00335127
TOB1	0.861028	0.861045	6.48047	0.000470267	0.00232222
TANC2	-1.07641	-1.07644	6.46586	7.87945e-07	5.70286e-06
RNASE1	1.2137	1.21372	6.53146	1.80508e-05	0.000108984
RHPN2	3.80998	3.81018	6.42311	6.97404e-80	2.44513e-77
HIP1R	0.750431	0.750446	6.48777	0.00180351	0.008061
IL32	0.963284	0.963304	6.47037	0.00155384	0.0070411
PLEKHA6	3.75971	3.7599	6.43071	1.56629e-63	2.98904e-61
EIF4EBP1	-1.11349	-1.11351	6.53675	3.68049e-06	2.44329e-05
IRF2BPL	-1.20074	-1.20077	6.45514	9.34153e-15	1.35939e-13
CBR1	-2.16305	-2.16311	6.44643	1.38879e-23	3.69918e-22
REG3A	9.28265	9.29117	6.48054	1.40427e-28	4.88934e-27
TMEM176B	1.96376	1.96381	6.47332	1.47562e-19	2.91949e-18
MCU	1.39988	1.39991	6.44201	2.71891e-15	4.09904e-14
AVL9	0.887257	0.887276	6.42126	1.97769e-07	1.52431e-06
BCL6	-1.53536	-1.53539	6.44615	7.46167e-20	1.4999e-18
VPS13A	0.909097	0.909117	6.41585	1.0098e-05	6.33792e-05
MAFB	-1.97863	-1.97868	6.49969	3.1701e-17	5.40028e-16
MAN1A1	0.999252	0.999274	6.40245	0.000156122	0.000827889
ITM2C	1.04812	1.04814	6.41381	1.94643e-05	0.000116956
PPP1R14B	-1.02468	-1.0247	6.48288	7.51281e-08	6.0407e-07
DDAH1	2.83222	2.83232	6.43288	9.82957e-48	9.62276e-46
ITPRIP	-1.23251	-1.23254	6.47908	6.17008e-08	5.01457e-07
ACTL6A	-0.757371	-0.757387	6.42886	0.000696825	0.00334139
IVL	-1.74473	-1.74476	6.62174	0.0020607	0.00911593
LGALS9	1.66065	1.66069	6.42988	1.79065e-16	2.90734e-15
SLC2A4RG	-1.01561	-1.01563	6.43356	4.24338e-08	3.51308e-07
RAP2B	-1.00026	-1.00028	6.45479	1.49944e-06	1.05142e-05
IQGAP3	0.907825	0.907844	6.39863	1.72956e-05	0.00010476
SH3BGRL2	2.31052	2.31059	6.42187	8.93211e-20	1.78595e-18
RARG	-1.30198	-1.30201	6.47043	1.99004e-09	1.85885e-08
TMEM45B	2.45722	2.4573	6.4151	2.82363e-17	4.8319e-16
PHLDB2	-2.21326	-2.21332	6.39805	7.47242e-22	1.75201e-20
PNKD	1.80408	1.80413	6.39062	2.11501e-35	1.05234e-33
TMEM189	-0.88131	-0.881329	6.42128	1.3435e-06	9.47362e-06
PGAM1	-1.08849	-1.08852	6.4312	4.15209e-10	4.09398e-09
ZNF532	-1.05271	-1.05274	6.37356	1.03613e-07	8.19552e-07
MECOM	2.25415	2.25421	6.36189	4.11436e-22	9.75284e-21
PKP2	2.14019	2.14025	6.37053	2.46531e-23	6.4526e-22
GSDMB	3.77339	3.77359	6.39258	1.0931e-41	7.96117e-40
FCGRT	1.5521	1.55214	6.39625	1.63099e-21	3.69202e-20
EPHB2	2.01985	2.01991	6.3666	1.13123e-13	1.51326e-12
NPAS2	0.883286	0.883305	6.38747	0.000608123	0.00295268
ANKRD10	1.06954	1.06956	6.37503	1.07725e-09	1.03115e-08
MIR205	-4.69615	-4.69651	6.4667	3.11502e-25	9.29941e-24
PTPN13	-2.10844	-2.1085	6.41312	1.83113e-13	2.40053e-12
SEZ6L2	1.35518	1.35521	6.34738	2.23861e-07	1.71665e-06
MOB3A	-0.941135	-0.941155	6.40446	1.11518e-06	7.92663e-06
C4orf3	-0.760846	-0.760862	6.43357	0.00206774	0.00914171
ARFGEF3	2.84977	2.84988	6.33274	9.84771e-32	3.99097e-30
MAF	-2.08078	-2.08083	6.41027	4.49686e-22	1.06428e-20
FAM127A	-1.00903	-1.00905	6.41715	3.39598e-06	2.26339e-05
B3GNT3	3.11203	3.11216	6.35182	1.51851e-35	7.73415e-34
DGKA	-1.27182	-1.27184	6.41099	7.56559e-10	7.33498e-09
VANGL1	-0.960644	-0.960666	6.32727	0.000418107	0.00207924
FAM129A	-1.15533	-1.15536	6.37884	1.46833e-05	9.01691e-05
GALNT7	1.1055	1.10553	6.35855	1.54405e-07	1.20363e-06
MIF	-1.13075	-1.13077	6.44562	5.2625e-07	3.87201e-06
SERPINE2	-1.97363	-1.97369	6.34749	4.10168e-13	5.25824e-12
RBMS1	-1.00532	-1.00534	6.35553	3.37865e-07	2.53289e-06
DKK3	-0.979604	-0.979626	6.33211	0.000105815	0.000578624
UCP2	1.0358	1.03582	6.37462	0.000176833	0.000926959
GABRP	2.31831	2.31838	6.38961	6.72824e-08	5.44764e-07
DPCR1	5.20669	5.20722	6.40923	8.06316e-20	1.61649e-18
LYNX1	-1.5614	-1.56144	6.54832	0.000243559	0.00125321
VPS37B	0.762214	0.762231	6.36029	0.00203013	0.00900183
TMTC3	-1.52348	-1.52352	6.31111	2.70382e-25	8.12008e-24
FARP2	0.770187	0.770205	6.30234	0.000523659	0.00256821
COL27A1	-0.912995	-0.913016	6.32227	0.00107612	0.005015
TFAP2A	-1.87473	-1.87478	6.35726	4.41065e-16	6.98476e-15
KEAP1	-0.819429	-0.819448	6.31766	1.60666e-05	9.77483e-05
TPBG	-1.34852	-1.34856	6.31404	3.10115e-11	3.34428e-10
SIPA1L2	-0.936912	-0.936934	6.31524	0.000283201	0.00144387
FAM107B	1.91961	1.91967	6.30955	3.82138e-18	6.94947e-17
KRT20	8.26858	8.27328	6.32295	6.59852e-45	5.46589e-43
MSH6	-0.727872	-0.727888	6.28871	0.0011126	0.00517545
ALDH3B2	-2.57239	-2.57247	6.39837	3.25916e-13	4.20317e-12
CDK2AP1	-0.871293	-0.871313	6.30939	1.53753e-06	1.07663e-05
MACC1	2.52547	2.52556	6.29	2.56231e-28	8.71994e-27
LYN	1.03138	1.0314	6.28372	1.72438e-06	1.20078e-05
BMP1	-0.90061	-0.900631	6.30342	4.91374e-05	0.000281564
SLC12A6	-0.844142	-0.844161	6.30588	0.000844667	0.00399066
ME1	-1.33825	-1.33829	6.26756	4.1869e-07	3.10333e-06
COL4A5	-2.82222	-2.82233	6.28432	1.44802e-37	8.08532e-36
DUSP4	2.66873	2.66883	6.22903	6.46371e-25	1.88122e-23
ST6GAL1	1.61411	1.61416	6.24113	3.37252e-10	3.34721e-09
ENC1	2.39536	2.39544	6.26062	2.86232e-35	1.41948e-33
PTPN18	1.16701	1.16704	6.28172	3.00832e-15	4.52177e-14
BMP7	-1.85103	-1.85108	6.24877	4.93361e-09	4.42732e-08
SIAH2	-1.23169	-1.23172	6.29287	2.23443e-12	2.67563e-11
MXRA7	-1.29675	-1.29678	6.278	2.01827e-11	2.22585e-10
MST1R	1.64555	1.64559	6.24976	5.1578e-12	5.96768e-11
NAA20	-0.845124	-0.845143	6.29668	8.57583e-05	0.000475853
ACKR3	-2.47156	-2.47164	6.23406	2.05943e-22	5.04844e-21
PPP1R18	-0.882231	-0.882251	6.27536	9.6861e-05	0.000533532
IMPA2	-1.11099	-1.11102	6.27983	1.50619e-06	1.05566e-05
OLFML2A	-0.899974	-0.899995	6.2419	0.00105223	0.00491128
FOXE1	-4.52133	-4.52171	6.20875	4.9923e-21	1.08138e-19
NRP2	-0.931854	-0.931877	6.21208	0.0012758	0.00588372
C1GALT1	1.44482	1.44486	6.22753	7.5203e-17	1.25139e-15
UNC5B	-0.975903	-0.975927	6.23486	9.25833e-05	0.000511464
IFITM2	1.03761	1.03764	6.27052	4.10265e-05	0.000237252
SIRPA	-0.897264	-0.897285	6.25648	0.0014979	0.006806
TMEM154	-1.91855	-1.9186	6.31136	4.25923e-12	4.96614e-11
SERPINB13	-2.1182	-2.11826	6.29857	5.09405e-05	0.000291232
GATM	2.41086	2.41094	6.19849	5.01496e-20	1.01484e-18
PTPRZ1	-3.57803	-3.57822	6.23652	9.44108e-27	2.9902e-25
EPB41L2	1.19771	1.19774	6.18775	3.09998e-08	2.59785e-07
MGAM2	6.15124	6.15248	6.13272	6.56167e-41	4.5587e-39
UCHL1	-3.96047	-3.96072	6.25992	3.1401e-22	7.53823e-21
ADH7	-3.5939	-3.5941	6.20974	6.96982e-11	7.31735e-10
HS6ST1	-1.47278	-1.47282	6.21646	1.80267e-19	3.52948e-18
ACSS2	1.03724	1.03726	6.22534	2.39599e-07	1.83174e-06
ADGRG6	1.65405	1.6541	6.18919	2.92881e-09	2.68745e-08
MARVELD1	-1.33383	-1.33387	6.20455	4.37061e-12	5.0842e-11
THRA	1.63773	1.63778	6.19664	1.33305e-15	2.03206e-14
CLIP2	0.775031	0.77505	6.19199	0.00173233	0.00777049
FLNC	-1.14617	-1.1462	6.25424	0.00189521	0.0084433
KIRREL	-1.05997	-1.05999	6.19996	2.96074e-05	0.000173614
ZNF750	-2.36788	-2.36796	6.28654	1.91616e-09	1.79206e-08
SLC29A1	1.05645	1.05648	6.18394	1.32991e-05	8.2171e-05
PRKCD	0.740612	0.74063	6.18679	0.00157598	0.00712214
CMTM4	1.1922	1.19223	6.14883	1.76038e-09	1.65149e-08
TPCN1	0.933201	0.933224	6.19721	2.8115e-06	1.89055e-05
NXN	-1.83856	-1.83862	6.21137	8.53348e-19	1.60613e-17
GJB3	-1.48472	-1.48476	6.22296	1.34274e-08	1.15874e-07
PRR13	1.03543	1.03546	6.19571	1.36706e-11	1.52552e-10
NFE2L3	1.10122	1.10125	6.12566	1.72193e-05	0.000104382
SERTAD2	-1.03171	-1.03174	6.17851	1.49867e-07	1.17007e-06
SEC23IP	0.664494	0.66451	6.16049	0.00221535	0.00972585
C7orf73	-0.738733	-0.738751	6.20867	0.00209291	0.00924213
PTGR1	-1.45955	-1.45959	6.16437	3.00867e-09	2.75569e-08
BRI3BP	0.902347	0.90237	6.15195	1.52669e-05	9.33728e-05
DOCK5	0.93774	0.937764	6.14266	5.31825e-05	0.000303245
CD93	1.15336	1.15339	6.17427	6.90098e-06	4.41031e-05
NCEH1	1.17675	1.17678	6.12374	2.62526e-07	2.00093e-06
JAG2	-1.54224	-1.54228	6.15954	3.30469e-15	4.95736e-14
DEGS1	-0.85358	-0.853602	6.13978	3.90774e-05	0.000226589
PIK3C2B	1.28396	1.284	6.13041	2.90761e-12	3.44615e-11
ABHD4	-0.808048	-0.808069	6.13253	0.00204396	0.00905518
BCL2L13	-0.767138	-0.767158	6.15155	0.000115425	0.000626626
RNF7	-0.730024	-0.730042	6.17254	0.0015291	0.00693941
RDX	-0.893834	-0.893857	6.15678	0.000685647	0.00329723
PEAK1	0.861302	0.861325	6.12266	4.03387e-05	0.000233543
SOX2	-3.42478	-3.42497	6.12315	1.05295e-19	2.09977e-18
RNF43	1.04523	1.04526	6.12527	0.00029584	0.00150222
SPNS2	1.81978	1.81983	6.25375	1.47761e-09	1.39664e-08
TRMT112	-0.761945	-0.761964	6.18817	0.00129141	0.00595028
FRK	0.904437	0.904461	6.10374	0.000294826	0.00149757
GRHL2	-0.798768	-0.798788	6.1253	0.000456319	0.00225556
GLB1	1.13917	1.1392	6.1053	3.75021e-12	4.39303e-11
NR2F2	1.44724	1.44728	6.12053	3.50225e-11	3.75533e-10
TMEM176A	2.44528	2.44538	6.13558	2.21309e-28	7.56565e-27
MBNL3	0.928491	0.928515	6.09323	0.000396094	0.00197405
ARL4C	-1.44057	-1.44061	6.09531	7.73687e-11	8.08884e-10
NR3C1	-1.16671	-1.16674	6.13087	1.46946e-09	1.38981e-08
MAP3K6	-1.00614	-1.00616	6.1668	3.47771e-06	2.31683e-05
ZDHHC8	-0.825855	-0.825877	6.10981	4.35227e-05	0.00025063
ELOVL5	-1.51421	-1.51425	6.1093	4.98301e-11	5.28669e-10
AHCYL2	1.74027	1.74032	6.07239	1.30335e-16	2.12885e-15
FZD5	2.30447	2.30455	6.07704	1.17616e-46	1.10824e-44
NEU1	0.951819	0.951844	6.08661	0.00016767	0.00088508
PROM1	4.11834	4.11865	6.09981	2.91544e-27	9.43202e-26
DNMBP	0.809503	0.809524	6.10214	0.000247307	0.00127032
MYO5A	-1.77904	-1.7791	6.11004	6.13311e-21	1.31526e-19
ARHGEF10L	1.21004	1.21007	6.11864	2.02137e-08	1.72074e-07
SLC35A3	0.857152	0.857175	6.08667	0.000140793	0.000751098
WNT7B	-2.82789	-2.82802	6.1095	5.25212e-21	1.13452e-19
BNC1	-4.37038	-4.37074	6.13827	6.63698e-24	1.80287e-22
FAM83D	-0.906815	-0.906839	6.1153	0.000119743	0.000647508
GPR153	-1.03731	-1.03734	6.13024	0.000352684	0.00176941
C10orf12	0.806384	0.806405	6.07533	5.8807e-05	0.000333549
IGSF9	-1.17986	-1.17989	6.0918	6.00732e-06	3.87201e-05
USP54	0.820711	0.820733	6.07955	0.000923694	0.00434768
NIN	-0.946431	-0.946457	6.08161	3.93568e-06	2.60238e-05
MLPH	3.65415	3.65437	6.08326	1.5901e-38	9.40091e-37
FNBP1L	0.91966	0.919685	6.06505	2.36383e-06	1.60817e-05
ARHGAP12	1.52644	1.52649	6.05531	7.41894e-25	2.15507e-23
HMGCS2	7.18621	7.18901	5.99339	2.18247e-43	1.68733e-41
SPSB1	-1.21538	-1.21541	6.05761	2.32431e-11	2.54291e-10
MAPKBP1	-1.32133	-1.32137	6.07066	1.27342e-15	1.94509e-14
GMDS	2.32088	2.32096	6.09069	7.92524e-38	4.50871e-36
LLGL1	-0.760716	-0.760736	6.06674	0.000690072	0.00331273
GUSB	0.7184	0.718419	6.0541	0.00223202	0.00979334
ZNF655	-0.912142	-0.912167	6.07082	0.00211286	0.0093139
NOL4L	1.85533	1.85539	6.00986	1.74496e-25	5.29315e-24
MYO7B	5.82284	5.82389	6.04437	5.35886e-81	1.92357e-78
CDR2L	1.43145	1.4315	6.02295	3.29068e-13	4.2402e-12
STX6	-0.76974	-0.769761	6.04394	8.32777e-06	5.27076e-05
CYP3A5	3.91955	3.91982	6.08187	3.2051e-43	2.4528e-41
B4GALT2	-0.85691	-0.856933	6.05649	1.89271e-06	1.30653e-05
MGST3	0.876935	0.876959	6.05353	1.51572e-05	9.28903e-05
MAN2A2	0.850924	0.850947	6.02376	0.000298708	0.00151576
PDPN	-2.04984	-2.04991	6.03026	1.31314e-16	2.14252e-15
EXOC6B	-1.2254	-1.22544	6.04301	6.46129e-13	8.13109e-12
PRKCA	1.36681	1.36685	6.00581	2.6535e-11	2.88007e-10
LDB1	-0.787524	-0.787545	6.03975	2.68994e-05	0.000158784
FUCA2	0.966013	0.96604	6.02544	4.01692e-07	2.98321e-06
UNC13D	1.13988	1.13992	6.02723	5.47319e-05	0.000311608
AKR1B1	-1.32242	-1.32246	6.02523	1.2621e-07	9.91526e-07
CHD7	0.797212	0.797234	6.0159	0.000601786	0.00292379
EFEMP1	-1.10413	-1.10416	6.07043	0.00227029	0.00995259
SLC35C1	0.864114	0.864138	6.03324	7.91749e-05	0.000441272
IL1RAP	-1.9031	-1.90317	5.99632	1.38108e-20	2.87984e-19
ABCA1	-0.848844	-0.848868	6.01438	0.00216762	0.00953852
EPS8L3	8.14694	8.15231	6.01136	2.69603e-109	2.90324e-106
ABCD3	0.790609	0.790631	6.00498	0.00010058	0.000552203
GABRE	-2.67597	-2.67609	6.00904	2.78643e-17	4.77366e-16
KIAA1161	1.4883	1.48834	5.95704	9.4783e-13	1.17803e-11
SDCBP2	1.18594	1.18598	6.03222	0.000142848	0.000761251
STX7	0.737062	0.737083	5.98239	0.000386253	0.0019282
NECTIN4	-1.43085	-1.43089	6.0437	8.59315e-08	6.85451e-07
GRHL1	-1.33468	-1.33472	6.0851	1.15018e-05	7.17127e-05
SYNJ2	0.860384	0.860409	5.98067	5.81914e-06	3.77006e-05
HMGB3	-0.824979	-0.825003	5.98841	0.00108751	0.0050634
ONECUT2	4.54623	4.5467	5.94004	3.73499e-54	4.98307e-52
B3GNT7	2.97549	2.97564	5.92527	1.25735e-36	6.74583e-35
NDE1	-0.807025	-0.807048	5.98221	8.11025e-05	0.000451015
DGAT1	1.15012	1.15015	5.99545	2.67231e-08	2.25197e-07
PFKFB2	1.53301	1.53306	5.9334	3.39903e-15	5.08876e-14
TGFA	-0.946183	-0.94621	5.99697	0.000682444	0.00328287
TBC1D2	-1.39482	-1.39487	5.98595	4.12395e-11	4.40628e-10
CNNM4	0.955792	0.955821	5.93041	9.84881e-06	6.18669e-05
SLCO3A1	-1.06409	-1.06412	5.96999	7.21056e-06	4.59452e-05
EPB41	0.838544	0.838568	5.9576	2.79283e-05	0.000164471
FGFR1	-1.2579	-1.25795	5.91702	4.81403e-05	0.000275955
KCNE3	2.63099	2.63111	5.94231	5.13888e-17	8.63698e-16
KLF7	-1.44628	-1.44632	5.9459	4.34545e-10	4.27624e-09
TMPRSS11D	-1.57429	-1.57434	5.99896	0.00192504	0.00856357
ALAS1	0.763732	0.763754	5.93721	0.000543152	0.00265603
FZD7	-1.51962	-1.51967	5.90781	1.21143e-08	1.05023e-07
WWC1	1.30775	1.30779	5.94609	2.28753e-13	2.97556e-12
AEBP2	-0.933681	-0.933709	5.93355	2.25153e-07	1.7248e-06
LOX	-1.33368	-1.33373	5.93024	4.13387e-07	3.06855e-06
MCC	-2.37393	-2.37403	5.94537	2.00142e-35	1.00244e-33
BCAT1	-1.66437	-1.66443	5.91833	1.86316e-07	1.43972e-06
MTMR1	-0.725729	-0.725751	5.92804	0.0008011	0.00379874
AUTS2	-1.18074	-1.18078	5.92859	1.72996e-06	1.2041e-05
ANTXR2	1.00271	1.00274	5.91584	0.000217883	0.00112802
DRAP1	-0.91376	-0.913786	5.97893	7.98018e-06	5.06139e-05
TJP3	3.27709	3.27728	5.93826	4.92923e-33	2.14778e-31
PLEKHG5	-0.829273	-0.829297	5.95464	0.00149328	0.00678911
FADS2	-1.86079	-1.86086	5.89028	1.29902e-12	1.59739e-11
C12orf49	0.84088	0.840906	5.90218	3.48295e-05	0.000203287
LPCAT4	0.900252	0.900279	5.93548	8.30927e-05	0.000461402
FZD1	-1.35685	-1.35689	5.91173	1.26694e-10	1.30023e-09
FAM127B	-0.837009	-0.837033	5.94607	0.000618827	0.00300175
TMC4	1.47718	1.47723	5.9361	2.26041e-11	2.4766e-10
FAM46A	1.11944	1.11947	5.91409	2.90552e-06	1.95005e-05
UNC13B	0.914759	0.914786	5.91376	0.000189223	0.000987445
PIAS3	-0.854464	-0.85449	5.91504	4.24257e-05	0.00024478
REEP4	-1.0229	-1.02293	5.949	1.5953e-07	1.23909e-06
CYP4F3	-1.63228	-1.63234	5.874	2.87957e-05	0.000169183
SLC9A8	0.83136	0.831385	5.89225	2.47998e-05	0.000147261
DCUN1D1	-0.789856	-0.78988	5.8969	0.000168576	0.000888306
MSLN	2.96831	2.96847	5.8837	5.21093e-13	6.6128e-12
MYO5C	2.14578	2.14587	5.87639	2.29523e-22	5.59917e-21
FAM83F	-1.14228	-1.14231	5.89821	3.69679e-06	2.45303e-05
SH3KBP1	1.46391	1.46396	5.86951	5.21152e-14	7.16869e-13
DAPK1	1.78743	1.78749	5.86505	4.74792e-13	6.04557e-12
CARMIL1	0.903533	0.903561	5.86546	8.06203e-06	5.11115e-05
TMF1	0.980534	0.980565	5.86775	8.15093e-11	8.49816e-10
AJUBA	-1.13109	-1.13113	5.88201	2.08665e-07	1.60338e-06
CDC42SE2	0.708495	0.708516	5.88319	0.00150172	0.00681927
CRCT1	-1.83792	-1.83798	6.14832	0.00155692	0.00705293
F5	4.81831	4.8189	5.85615	8.49193e-41	5.79296e-39
TSPAN15	2.08591	2.08599	5.8809	7.94901e-28	2.63963e-26
FOXQ1	1.16466	1.1647	5.84789	5.95855e-05	0.000337584
TCF7L2	1.23156	1.2316	5.8517	6.68979e-16	1.04513e-14
DTX4	2.00284	2.00292	5.823	7.70898e-27	2.45709e-25
IQCE	1.14222	1.14226	5.85779	2.25005e-11	2.46752e-10
CHI3L1	-1.19236	-1.19239	5.86391	0.000590364	0.002872
WWC3	-0.800282	-0.800307	5.87556	0.00133689	0.00614669
FGFRL1	1.49988	1.49993	5.84782	2.2955e-13	2.98336e-12
TMEM97	0.992035	0.992067	5.84522	2.5262e-05	0.000149823
CCDC186	0.773816	0.77384	5.85041	0.000389233	0.00194114
COL5A3	-1.24663	-1.24667	5.85346	5.97578e-06	3.85498e-05
OGFRL1	-1.04676	-1.0468	5.85629	2.55027e-05	0.000151072
P4HA2	-0.81933	-0.819355	5.8742	0.000956893	0.00449552
RAP1GAP2	0.817313	0.817338	5.84586	0.00202102	0.00896406
HEPH	2.47962	2.47974	5.81051	9.89762e-22	2.28509e-20
PP7080	1.36234	1.36239	5.86116	2.10121e-06	1.44252e-05
SRPK2	-0.809726	-0.809751	5.84714	8.33836e-05	0.000462846
RARA	0.815225	0.815251	5.82445	0.00206003	0.00911563
PTPRG	0.930595	0.930625	5.80972	6.47482e-05	0.000365187
ITPKB	-1.08022	-1.08025	5.84607	4.28259e-08	3.54165e-07
GPRC5C	1.90506	1.90513	5.82605	4.19176e-15	6.2384e-14
ZBTB7C	-1.37371	-1.37375	5.83301	3.87525e-05	0.000224791
ACO1	0.815354	0.81538	5.82483	0.000928049	0.00436638
ANXA3	1.1987	1.19874	5.8342	3.76721e-06	2.49756e-05
PRKX	-1.14024	-1.14028	5.81571	3.13603e-07	2.35452e-06
KRT1	-4.39006	-4.39051	5.86401	1.65443e-15	2.51941e-14
BTBD3	0.969759	0.969791	5.79613	4.94338e-06	3.22765e-05
VANGL2	-2.57085	-2.57098	5.8147	3.3437e-26	1.03937e-24
FAM213B	1.63752	1.63758	5.82935	2.91371e-25	8.73302e-24
SH3RF1	1.37631	1.37636	5.78316	4.6538e-16	7.35438e-15
LIPH	2.67539	2.67553	5.81215	4.80261e-24	1.32124e-22
STK39	1.15206	1.1521	5.81583	1.78911e-09	1.67636e-08
NEK6	1.13866	1.1387	5.79594	7.75246e-09	6.83486e-08
PLD2	-0.830635	-0.830661	5.87854	0.00106843	0.00498071
SGMS2	0.833808	0.833835	5.80984	0.00227728	0.00997539
DAAM1	-0.811426	-0.811451	5.84606	0.00140588	0.00643248
STX3	1.28486	1.28491	5.80175	2.60327e-16	4.1752e-15
TXNDC17	-0.906204	-0.906232	5.86992	0.000108681	0.000591935
DCBLD2	-1.76032	-1.76039	5.78001	1.23668e-11	1.38488e-10
HSD17B11	1.98212	1.9822	5.78842	6.02177e-30	2.2251e-28
SYTL1	-1.43329	-1.43334	5.86575	2.52799e-11	2.74978e-10
ARHGAP26	1.54439	1.54445	5.80289	8.71887e-17	1.44446e-15
GBA2	0.915807	0.915837	5.78836	1.7895e-06	1.2421e-05
GATA6	3.94713	3.94747	5.78647	3.09186e-62	5.54916e-60
PAQR8	2.78923	2.78938	5.80025	1.34675e-28	4.69991e-27
MARK4	-0.848015	-0.848042	5.82143	1.98682e-06	1.36773e-05
CERCAM	-1.29974	-1.29978	5.79211	1.93898e-07	1.49525e-06
FNIP2	0.918568	0.918598	5.79849	7.20959e-05	0.000403608
CLMN	2.57493	2.57506	5.76949	1.44747e-52	1.83379e-50
PC	-1.88598	-1.88605	5.8182	9.14006e-22	2.11993e-20
CHST3	-1.74463	-1.7447	5.77444	3.872e-16	6.17718e-15
GAS2L1	-1.0768	-1.07683	5.8276	8.39409e-07	6.03766e-06
APOBEC3C	-1.14665	-1.14669	5.79343	3.25969e-08	2.72714e-07
MEGF9	-1.38369	-1.38374	5.77549	3.03611e-11	3.28118e-10
MCF2L	1.20363	1.20367	5.76674	2.21624e-06	1.51597e-05
P3H4	1.05691	1.05695	5.73362	0.000275132	0.00140464
VNN1	4.20422	4.20465	5.72324	2.74925e-29	9.84841e-28
SLC9A3	2.95365	2.95382	5.78285	4.48341e-16	7.09254e-15
GNA15	-1.90415	-1.90422	5.87141	3.19656e-13	4.1295e-12
IQGAP2	2.95265	2.95282	5.76167	1.87142e-39	1.18544e-37
WFDC2	1.38257	1.38262	5.82631	0.000687093	0.00330208
MROH6	1.0364	1.03643	5.78391	0.000386934	0.00193031
SEMA4C	-0.897785	-0.897815	5.78562	0.000155179	0.000823469
MMP3	1.26263	1.26267	5.77587	0.00119741	0.00553918
C9orf3	-0.968297	-0.968329	5.7898	4.22797e-06	2.7829e-05
SLC6A14	1.49152	1.49158	5.70913	0.000191754	0.0010003
NCS1	-1.89354	-1.89361	5.7973	1.29368e-24	3.72205e-23
TRNP1	2.3286	2.3287	5.79984	2.2775e-18	4.20779e-17
LTB4R	-2.28683	-2.28693	5.82577	7.26501e-23	1.84389e-21
DGKD	1.44948	1.44954	5.74037	7.14913e-18	1.27853e-16
CTNNBIP1	-1.03067	-1.03071	5.81251	3.93125e-06	2.6006e-05
CHMP2B	0.983708	0.983741	5.75126	1.2272e-08	1.06207e-07
GALC	1.63369	1.63375	5.70329	1.18205e-14	1.70859e-13
SPRY4	0.992387	0.992421	5.73914	2.09821e-05	0.000125427
P3H2	-2.22871	-2.22882	5.7641	1.32654e-14	1.90465e-13
FAM160A2	0.752181	0.752206	5.74465	0.000326414	0.00164638
C3orf58	-1.47499	-1.47504	5.74675	5.1582e-14	7.10183e-13
IL2RG	2.07084	2.07093	5.78089	2.01836e-16	3.26489e-15
ACBD5	0.993461	0.993495	5.73338	2.87797e-09	2.64724e-08
GSKIP	1.11473	1.11476	5.73871	7.3929e-10	7.18141e-09
JARID2	-1.23078	-1.23082	5.76194	6.45521e-15	9.49451e-14
UPP1	-1.25004	-1.25008	5.81972	2.05646e-06	1.41341e-05
CDHR5	6.41826	6.42026	5.70968	2.16466e-128	4.66205e-125
CBX1	-0.879116	-0.879146	5.72638	1.43641e-05	8.83459e-05
SLCO2A1	0.979118	0.979151	5.74567	0.00139506	0.00639072
SLC37A1	2.39987	2.39999	5.7084	1.12648e-45	1.01088e-43
RNF217	-2.97338	-2.97356	5.69846	2.91258e-39	1.81446e-37
ABHD14B	0.757983	0.758008	5.7441	0.00216116	0.00951287
ERN2	5.14045	5.14127	5.71558	6.51341e-45	5.4252e-43
ARSD	1.14546	1.1455	5.72307	8.30429e-08	6.64519e-07
RASEF	2.22515	2.22525	5.70734	2.83356e-21	6.25458e-20
TFF2	7.30552	7.30944	5.62536	2.92498e-34	1.36102e-32
CDH13	-1.66676	-1.66683	5.74271	7.62467e-13	9.53937e-12
CCL20	1.22703	1.22707	5.72343	0.00122047	0.00564065
KCNQ1OT1	1.49579	1.49585	5.69288	2.17586e-09	2.02115e-08
CHST15	-0.897977	-0.898008	5.7174	0.00063259	0.00306162
PDK4	1.93982	1.93991	5.67294	7.52559e-08	6.04775e-07
ORMDL3	1.5158	1.51586	5.70342	3.98623e-14	5.53884e-13
SULT2B1	-1.35615	-1.3562	5.89061	0.000476974	0.00235149
PTPRJ	1.96357	1.96366	5.67204	5.15096e-35	2.51314e-33
PLEKHA7	1.17973	1.17978	5.70836	7.05098e-07	5.12045e-06
STK17A	-0.997809	-0.997844	5.70752	3.56603e-07	2.66861e-06
PCSK7	0.821368	0.821396	5.70695	2.60327e-05	0.000154091
ZNF33A	0.744818	0.744844	5.68183	0.000395482	0.00197165
PDE8A	0.889511	0.889542	5.68326	1.8806e-06	1.29876e-05
RBP1	-2.23552	-2.23563	5.69232	1.2236e-13	1.6296e-12
PHLDA3	-1.8294	-1.82948	5.72237	2.8832e-21	6.35484e-20
SLC45A4	1.12476	1.1248	5.6642	8.16732e-08	6.53906e-07
ADAM17	-1.12207	-1.12212	5.66491	2.82593e-14	3.97422e-13
TFPI	1.45811	1.45817	5.6476	9.3124e-09	8.15295e-08
RHOD	-1.2261	-1.22615	5.77123	7.18118e-06	4.57967e-05
MAGI1	1.50921	1.50927	5.68431	2.2503e-19	4.37184e-18
FBXO45	-0.912654	-0.912686	5.679	2.19023e-05	0.000130668
PIK3CA	-0.712674	-0.712699	5.66193	0.00227156	0.00995526
FUT3	1.65522	1.65529	5.70515	4.93397e-07	3.63561e-06
MUC20	1.35345	1.3535	5.68957	0.00018504	0.000966618
PIGX	-1.29152	-1.29157	5.66674	1.35303e-14	1.94085e-13
SLC10A3	-0.72086	-0.720884	5.69536	0.00191584	0.00852515
TMEM45A	-2.91022	-2.91039	5.70542	5.5723e-25	1.63758e-23
BASP1	-2.4104	-2.41053	5.65894	2.89941e-22	7.01629e-21
COQ8A	0.987709	0.987745	5.64587	1.06793e-05	6.68332e-05
GALE	1.27886	1.27891	5.67241	7.05639e-10	6.86779e-09
FLT1	1.05331	1.05335	5.66049	7.27833e-06	4.63379e-05
ZFPM1	1.52736	1.52742	5.66874	3.74547e-15	5.5963e-14
RNF168	-1.14549	-1.14553	5.65216	2.37612e-11	2.59206e-10
RNF128	2.05363	2.05372	5.65072	1.78176e-12	2.16627e-11
FAM83B	-1.33746	-1.33751	5.66195	3.1297e-09	2.86133e-08
GBP3	1.02234	1.02238	5.6371	0.000312059	0.00157925
DLG3	0.914036	0.914069	5.63309	2.74919e-06	1.85278e-05
FGFR4	3.47814	3.47842	5.6157	2.66288e-57	3.82339e-55
FAM126A	-1.23766	-1.2377	5.6552	7.17414e-08	5.78382e-07
USP31	-1.15356	-1.15361	5.62808	4.54614e-13	5.79845e-12
NT5C3A	0.764236	0.764263	5.64501	0.00163193	0.00735074
SEMA4A	-1.48683	-1.48689	5.67362	2.39038e-12	2.85784e-11
COL11A1	-2.12342	-2.12353	5.55434	6.59083e-07	4.80016e-06
HLA-DMA	1.27484	1.27489	5.65741	1.78013e-06	1.23715e-05
GNE	1.38104	1.3811	5.61262	1.66569e-10	1.69905e-09
SUCLG2	1.15872	1.15877	5.62442	6.25506e-15	9.21811e-14
SORD	0.86098	0.861011	5.63062	0.000780015	0.00370728
SNAI2	-3.27725	-3.27749	5.63051	2.38447e-60	3.95036e-58
RGMA	-2.4794	-2.47953	5.6562	2.35926e-16	3.80003e-15
VSIG1	5.3052	5.30616	5.64404	2.28765e-40	1.52605e-38
IGLL5	1.66201	1.66208	5.75324	3.84009e-05	0.000222923
ACAA2	2.08876	2.08886	5.5886	6.22536e-23	1.58269e-21
MEX3D	-0.775224	-0.775252	5.63015	0.00057227	0.00279208
FABP4	-6.08492	-6.08666	5.5921	1.73303e-32	7.25755e-31
FAM102B	0.967008	0.967045	5.57126	1.14479e-05	7.14355e-05
PRSS3	2.72284	2.723	5.60689	1.70663e-17	2.97448e-16
FST	-2.88144	-2.88163	5.58543	4.58105e-21	9.95158e-20
CXCL5	2.75319	2.75336	5.57162	7.14975e-10	6.95417e-09
FUT8	1.35522	1.35528	5.57908	8.05524e-14	1.08623e-12
EPN2	-0.896162	-0.896195	5.62299	8.38304e-07	6.03258e-06
EMB	1.07245	1.07249	5.57503	0.000516031	0.00253245
MRPL21	-1.25897	-1.25901	5.67294	2.98878e-07	2.25859e-06
C15orf48	1.86573	1.86581	5.65243	4.19147e-11	4.47209e-10
OBSL1	-1.07325	-1.07329	5.57882	0.000167527	0.000884639
DNAJC15	1.2374	1.23745	5.60287	3.39426e-08	2.83344e-07
ZNF639	-0.790131	-0.790161	5.58635	0.000129099	0.000693618
RAB3IP	1.05318	1.05322	5.57724	5.28669e-05	0.000301673
ADM	-1.80604	-1.80612	5.64631	1.54467e-13	2.03919e-12
GRIN2D	1.1956	1.19565	5.59488	0.0001464	0.000779077
GATA4	4.48026	4.48085	5.50421	3.32674e-28	1.12453e-26
COBL	2.02252	2.02262	5.57385	2.813e-13	3.6465e-12
AFAP1L2	-1.05278	-1.05283	5.58187	0.000102361	0.00056157
FLYWCH1	-1.19856	-1.19861	5.60396	2.93533e-17	5.01736e-16
FGD4	1.19772	1.19777	5.56894	4.56468e-09	4.11094e-08
AGTRAP	-0.798213	-0.798242	5.62023	0.00156728	0.00709132
S100A7A	-2.94941	-2.9496	5.63462	1.16564e-07	9.17663e-07
RGS12	-0.988879	-0.988916	5.62608	5.87965e-06	3.80273e-05
PTPRH	3.6158	3.61611	5.56008	2.08955e-39	1.31258e-37
AKNA	0.978432	0.978469	5.58597	3.35379e-06	2.23724e-05
SI	9.13758	9.1528	5.50423	1.35365e-45	1.20755e-43
KLF2	1.37623	1.37628	5.58849	3.38461e-08	2.82694e-07
TNFRSF1B	1.56849	1.56856	5.59065	4.54039e-14	6.27414e-13
GNB4	-1.48003	-1.48009	5.56264	5.68581e-12	6.55347e-11
NPDC1	1.33176	1.33182	5.60158	4.56455e-08	3.76863e-07
NREP	-0.933407	-0.933444	5.56215	0.00022592	0.00116776
VSNL1	-2.36954	-2.36966	5.61353	6.10036e-15	9.00774e-14
HSPA4L	-1.27803	-1.27808	5.58083	2.97003e-07	2.24667e-06
MGAT4A	2.37667	2.37681	5.53904	6.54011e-33	2.8333e-31
GRHL3	-1.82723	-1.82731	5.67405	4.91602e-07	3.62415e-06
KLHL5	-0.827847	-0.827879	5.5487	0.000932184	0.00438217
FOPNL	-0.785066	-0.785095	5.55774	0.000203903	0.00106002
PGGHG	1.50551	1.50558	5.53773	1.10704e-09	1.05765e-08
MTHFR	0.994929	0.994967	5.58314	1.33121e-05	8.22178e-05
KCTD15	-2.09108	-2.09118	5.58708	7.77468e-33	3.31437e-31
RFK	1.52946	1.52953	5.52943	7.64495e-20	1.53469e-18
MT1X	-1.79385	-1.79393	5.63475	1.52851e-14	2.18632e-13
RAB11FIP4	1.63602	1.63609	5.53027	7.59239e-22	1.77737e-20
GCNT1	3.12662	3.12686	5.46998	3.59546e-36	1.89528e-34
ADK	-0.850003	-0.850035	5.57029	1.64441e-05	9.9924e-05
PRR15L	4.61877	4.61942	5.53535	1.35675e-65	2.9644e-63
SOX15	-3.88325	-3.88361	5.62635	9.15636e-41	6.21807e-39
SELENBP1	2.48187	2.48202	5.51596	1.66411e-18	3.08967e-17
TRIM31	5.5766	5.57787	5.51526	3.8444e-63	7.24477e-61
GDA	2.075	2.0751	5.54523	6.4961e-08	5.26478e-07
DOK4	1.38963	1.38969	5.53687	2.69029e-16	4.31018e-15
ERN1	0.901815	0.90185	5.54387	2.16386e-06	1.48149e-05
PSCA	2.19313	2.19325	5.56819	1.37178e-07	1.07433e-06
PAX9	-1.69677	-1.69684	5.62989	1.87789e-06	1.29748e-05
TPD52L1	-1.88733	-1.88742	5.55239	6.51218e-14	8.85281e-13
CNN1	-1.71308	-1.71316	5.62138	2.49793e-06	1.69406e-05
COMMD2	-0.731764	-0.731792	5.51348	0.000553994	0.0027073
RNF103	1.20328	1.20333	5.53565	2.02101e-15	3.06219e-14
DMXL2	0.779983	0.780013	5.51719	0.00186449	0.00831137
RNASET2	1.24566	1.24571	5.55395	2.55471e-10	2.56252e-09
CEACAM7	2.59932	2.59948	5.45786	1.49344e-08	1.28218e-07
RHOV	-2.18762	-2.18773	5.58359	1.78655e-15	2.71787e-14
PLAC8	2.54085	2.541	5.51866	1.27798e-15	1.95008e-14
CASP10	1.87255	1.87264	5.51044	5.94545e-23	1.51408e-21
ATP10D	-1.42293	-1.42299	5.54702	7.14756e-14	9.69138e-13
PKDCC	3.0356	3.03581	5.49389	1.29084e-27	4.22141e-26
SRD5A1	-1.28789	-1.28794	5.5312	6.31165e-11	6.6495e-10
NCK1	-0.868602	-0.868636	5.52766	1.17959e-05	7.34246e-05
PPP2R2C	-2.63367	-2.63382	5.6007	1.33373e-11	1.49053e-10
PGAP1	-0.843642	-0.843676	5.47964	0.00201756	0.00895339
FUT2	1.33131	1.33136	5.51824	1.00637e-07	7.97691e-07
SPATA13	1.94094	1.94104	5.48743	3.65362e-30	1.37362e-28
CMBL	1.23383	1.23389	5.48074	2.42167e-05	0.000143964
MMP13	-4.931	-4.93188	5.41027	8.29004e-31	3.21287e-29
MTMR11	2.17673	2.17685	5.51571	5.39555e-31	2.10734e-29
DVL2	-0.979533	-0.979573	5.50079	1.64727e-09	1.55311e-08
ABCA13	-3.34867	-3.34896	5.43309	1.64945e-26	5.16987e-25
CNNM3	0.897598	0.897635	5.48346	6.00814e-07	4.39063e-06
FAM110C	-1.4692	-1.46926	5.51806	7.40469e-09	6.53207e-08
PCSK5	1.00373	1.00377	5.46669	0.000902241	0.00425069
CYB5R1	-0.981576	-0.981614	5.54354	5.28101e-06	3.43767e-05
KCNQ1	2.98251	2.98272	5.50481	1.92664e-33	8.51788e-32
TSPAN9	-1.32049	-1.32055	5.45562	2.95013e-12	3.4938e-11
ABHD11	1.24426	1.24432	5.4994	3.39258e-10	3.36491e-09
FUCA1	1.6175	1.61757	5.49121	8.39625e-27	2.6705e-25
PRKAB1	0.713756	0.713784	5.48041	0.00139244	0.00638066
DSE	-1.28321	-1.28327	5.50385	1.23134e-08	1.06505e-07
SDK1	-2.09581	-2.09593	5.45208	1.72969e-14	2.46707e-13
CLDN2	6.61653	6.61915	5.51138	1.66727e-61	2.88916e-59
NTN1	-1.16367	-1.16372	5.47969	0.000284761	0.00145134
LAMP3	-1.2738	-1.27385	5.48805	1.27147e-06	8.99519e-06
TST	0.911436	0.911472	5.50232	0.000259944	0.00133161
ZNF518A	0.922826	0.922863	5.47094	1.02984e-06	7.34781e-06
BEX3	-1.96841	-1.96851	5.51821	8.6291e-16	1.33655e-14
TFF3	2.59906	2.59921	5.566	5.90287e-09	5.25955e-08
CFTR	5.75608	5.75759	5.45517	8.40938e-58	1.25525e-55
LMOD1	-1.64257	-1.64264	5.52711	1.15132e-05	7.1754e-05
PRRX1	-1.32121	-1.32127	5.38873	1.54783e-05	9.4512e-05
GDF15	3.23184	3.2321	5.43906	3.21505e-25	9.56017e-24
MXI1	-0.772715	-0.772746	5.49028	0.000731462	0.00349525
HSPB8	-1.22327	-1.22332	5.5559	0.000632347	0.00306142
FADS1	-1.59667	-1.59674	5.42246	5.99282e-09	5.3334e-08
TNFRSF14	1.53371	1.53378	5.48658	4.65799e-17	7.86382e-16
HES2	-2.98169	-2.98189	5.54455	1.78062e-22	4.40799e-21
RAP1GAP	1.38636	1.38642	5.44953	5.45427e-07	4.00529e-06
PDLIM4	-2.09635	-2.09647	5.47067	1.47798e-21	3.36586e-20
BAIAP2L2	2.38013	2.38027	5.46706	3.35726e-25	9.96341e-24
RAPGEF2	0.784905	0.784938	5.42982	0.000373775	0.00186962
BIN1	1.28842	1.28848	5.44569	2.31675e-09	2.14673e-08
TOP1MT	-0.898804	-0.898841	5.45346	0.000127566	0.000685874
MICAL1	1.01521	1.01526	5.45351	6.25312e-07	4.55641e-06
ADCY6	1.70629	1.70638	5.41849	4.38663e-25	1.29672e-23
IGHMBP2	-1.32959	-1.32965	5.47203	5.47818e-08	4.46186e-07
CALML5	-3.87446	-3.87485	5.52448	5.2797e-12	6.0947e-11
RGS3	1.04346	1.0435	5.43037	7.01392e-09	6.20187e-08
ETHE1	0.834868	0.834902	5.46053	0.00157669	0.00712321
EPB41L4B	1.23746	1.23752	5.41533	5.21973e-08	4.26518e-07
SLC35A2	0.752931	0.752962	5.43518	0.000361135	0.00181
HDHD3	1.29203	1.29208	5.44693	1.28178e-12	1.57747e-11
SYTL2	2.58116	2.58133	5.4164	7.78247e-33	3.31437e-31
FUT4	3.54091	3.54124	5.41649	2.18882e-76	6.73441e-74
SLCO2B1	1.34403	1.34409	5.43186	7.54277e-08	6.05833e-07
GLI2	-2.37641	-2.37655	5.38191	1.21439e-14	1.75198e-13
NLRP1	-1.29348	-1.29354	5.44966	2.48577e-07	1.89557e-06
SPRY1	1.10249	1.10254	5.42367	3.80742e-07	2.84303e-06
PLA2G16	2.45805	2.45821	5.38285	1.54229e-18	2.86703e-17
CPNE2	-1.03902	-1.03906	5.42868	2.54636e-08	2.14944e-07
ABCA12	-1.62026	-1.62034	5.45913	6.42337e-06	4.12607e-05
SCARA3	-1.25862	-1.25868	5.40689	1.24758e-05	7.73697e-05
UGT8	1.74059	1.74068	5.37939	3.61981e-09	3.29941e-08
COL10A1	-1.43895	-1.43902	5.32914	0.000325204	0.00164082
S100A4	1.088	1.08804	5.45619	0.00012605	0.000678934
NDRG4	-3.25192	-3.2522	5.41295	8.11015e-35	3.89391e-33
ITLN1	8.14688	8.15552	5.32562	1.7068e-38	1.00514e-36
TLN2	1.27363	1.27369	5.36992	3.09547e-08	2.59551e-07
KMT5A	-0.77211	-0.772142	5.4051	5.75302e-05	0.000326799
NUMBL	-0.92045	-0.92049	5.39562	1.54201e-05	9.42712e-05
ZDHHC18	-0.833486	-0.833522	5.4135	6.60903e-06	4.2363e-05
TRPS1	-1.24826	-1.24832	5.41762	1.75824e-06	1.22322e-05
CXCR4	0.98143	0.981473	5.38346	0.0014166	0.00647758
CLIP4	-1.79321	-1.7933	5.39639	8.18836e-18	1.45404e-16
ST6GALNAC1	2.82215	2.82235	5.36662	6.01986e-18	1.07914e-16
ADAM12	-1.98937	-1.98948	5.33956	7.3155e-13	9.17542e-12
OSBPL10	1.05261	1.05266	5.36501	3.79345e-07	2.8354e-06
ORAOV1	-1.62784	-1.62792	5.37339	6.63893e-11	6.98455e-10
BNIP3	-2.68415	-2.68433	5.45652	5.16146e-29	1.83524e-27
C10orf99	-2.41014	-2.41027	5.57894	5.30119e-06	3.44932e-05
GNAI1	-1.94619	-1.94629	5.41818	6.0222e-21	1.29331e-19
ID2	1.11754	1.11759	5.37281	1.61715e-06	1.13028e-05
NUPR1	-1.13855	-1.1386	5.41612	5.05292e-05	0.0002891
SEMA4G	3.9644	3.96486	5.34036	1.81123e-101	1.30029e-98
ANO9	1.04259	1.04263	5.38	5.95756e-05	0.000337584
TSPAN18	-1.06754	-1.06759	5.35482	0.000664043	0.00320048
WDFY2	-1.17868	-1.17874	5.3897	2.88827e-11	3.13038e-10
STON2	-2.24177	-2.2419	5.37611	1.61741e-28	5.57987e-27
KCTD1	-1.53173	-1.5318	5.36722	3.83199e-12	4.48185e-11
ZNF587	0.971652	0.971696	5.34763	5.50845e-07	4.03917e-06
ST6GALNAC2	-2.58791	-2.58809	5.36281	1.47002e-34	6.92563e-33
SPATA2	0.742064	0.742097	5.33058	0.000366309	0.00183349
KDELR3	1.26902	1.26908	5.3388	9.33573e-10	8.98184e-09
MUC12	5.61568	5.61735	5.16549	5.66218e-48	5.61599e-46
DERA	-0.811544	-0.81158	5.36096	9.16682e-05	0.00050678
CITED4	-1.1311	-1.13115	5.3948	1.16221e-05	7.24026e-05
TMEM79	-1.78554	-1.78563	5.45631	2.91875e-10	2.90641e-09
GPR157	-0.899879	-0.899918	5.39157	0.000759599	0.00361938
VTN	6.95104	6.95511	5.21201	3.40753e-41	2.41182e-39
SLCO4A1	1.69793	1.69801	5.37029	7.76039e-11	8.10781e-10
CAPN8	5.57112	5.57254	5.34556	3.49432e-51	4.18098e-49
TPRN	1.15047	1.15052	5.3203	3.24509e-08	2.71644e-07
SPHK1	-1.53967	-1.53974	5.35859	1.61893e-11	1.79993e-10
LZTS3	1.99399	1.9941	5.29741	3.1261e-23	8.1257e-22
NOTUM	4.71052	4.71124	5.46592	3.29992e-24	9.1789e-23
CDCA4	-1.21735	-1.2174	5.32647	7.14833e-14	9.69138e-13
CERS3	-2.68691	-2.68709	5.41108	1.73479e-09	1.62957e-08
PAG1	1.17381	1.17386	5.30858	7.42905e-07	5.38723e-06
HDGFRP3	-1.95385	-1.95396	5.30239	3.77813e-20	7.68678e-19
USH1C	6.19383	6.1961	5.29474	2.4359e-78	7.98338e-76
EFS	-3.29688	-3.29718	5.33925	2.32214e-41	1.65917e-39
CHST11	-1.52803	-1.52811	5.30829	1.42317e-09	1.34857e-08
COL4A6	-3.61599	-3.61637	5.31884	4.65804e-35	2.28002e-33
GORASP1	0.726661	0.726694	5.30346	0.000180148	0.000942369
NME4	-0.835702	-0.83574	5.33855	0.00145768	0.00664932
FA2H	3.36832	3.36863	5.29986	5.58211e-42	4.10517e-40
CELSR3	1.71569	1.71579	5.27717	8.93103e-12	1.01389e-10
PLEKHH3	-0.852189	-0.852228	5.32994	2.09587e-05	0.000125336
CHPT1	1.10128	1.10133	5.3048	1.90854e-06	1.31685e-05
LGALS7	-3.4316	-3.43189	5.49865	1.74321e-13	2.29125e-12
CXXC5	1.16962	1.16967	5.31399	1.89275e-08	1.61398e-07
EVL	-0.95208	-0.952123	5.33151	0.000119656	0.000647267
BCAS1	4.05049	4.05099	5.31972	1.40585e-34	6.64408e-33
CHST2	-2.37816	-2.37831	5.35221	4.16648e-18	7.55882e-17
SLC17A9	2.98483	2.98508	5.26181	4.72745e-31	1.8512e-29
SULT1B1	4.33244	4.3331	5.21415	2.90638e-30	1.10092e-28
LFNG	1.47637	1.47645	5.26614	6.35178e-11	6.68711e-10
PKMYT1	-0.832912	-0.83295	5.29823	0.00124431	0.00574435
MSRB1	-0.808734	-0.808771	5.30722	0.00144627	0.00660126
SLC5A1	2.25232	2.25246	5.2673	3.54149e-12	4.16146e-11
GPRC5B	2.12483	2.12496	5.26283	6.49364e-15	9.53244e-14
RAB15	1.11227	1.11233	5.24534	5.13886e-06	3.35238e-05
FAM3D	2.81125	2.81146	5.28254	2.67847e-12	3.18963e-11
CDC42EP5	3.04225	3.04249	5.34957	1.35988e-36	7.27004e-35
IGFBP6	-2.36695	-2.3671	5.37232	9.52046e-17	1.56864e-15
RPS6KA2	0.824638	0.824676	5.26785	0.00169494	0.00761639
CAMK1D	-1.02736	-1.02741	5.26409	0.000497013	0.00244469
GMIP	0.837085	0.837125	5.2517	5.46645e-05	0.000311342
SLC22A18	1.04713	1.04718	5.27958	1.20565e-05	7.49544e-05
NLGN2	-1.50001	-1.50009	5.24737	4.03427e-13	5.17623e-12
CPM	1.06966	1.06971	5.25307	0.000332772	0.0016762
HSPA2	-2.13189	-2.13203	5.26848	2.01038e-18	3.71883e-17
RARRES3	1.36291	1.36297	5.31205	2.77977e-05	0.000163766
PLEKHH1	1.83392	1.83402	5.22281	2.08257e-19	4.05121e-18
DPP4	2.51374	2.51392	5.22164	1.16053e-20	2.43679e-19
RFLNA	4.57147	4.57223	5.24284	2.01184e-39	1.26906e-37
RASSF7	1.24215	1.24221	5.27121	1.71933e-11	1.90874e-10
LRCH1	0.757079	0.757115	5.23172	0.000814885	0.00385721
KRI1	-0.683614	-0.683646	5.25348	0.00195481	0.0086832
ARHGAP29	1.01138	1.01143	5.21767	0.000590633	0.00287238
DENND2D	0.81188	0.811918	5.26618	0.000480006	0.00236567
DDAH2	0.9848	0.984848	5.25293	3.50477e-06	2.3328e-05
AFAP1-AS1	1.89133	1.89144	5.23474	1.4546e-05	8.93624e-05
NCKAP5L	-0.804429	-0.804467	5.2143	0.000506468	0.00248876
AKT3	-0.994708	-0.994757	5.21162	0.000694649	0.00333202
MDFIC	-0.969725	-0.969772	5.23376	9.50679e-05	0.000524421
SAMD5	2.26798	2.26813	5.19792	5.07327e-13	6.44896e-12
PPP2R3A	-2.09831	-2.09844	5.23599	1.77366e-28	6.09104e-27
UTP14C	0.755222	0.755259	5.19347	0.000528532	0.00258874
PGM2L1	0.988863	0.988913	5.18292	0.000269808	0.00138026
PACSIN3	-1.10852	-1.10858	5.22857	2.1614e-06	1.48048e-05
RAB12	-1.03642	-1.03647	5.20998	4.7235e-09	4.24383e-08
LOC730102	2.77511	2.77534	5.14575	5.08956e-40	3.36536e-38
GALNT5	1.77861	1.77872	5.2058	4.67447e-09	4.2048e-08
PITPNM3	-1.09693	-1.09698	5.24894	9.52538e-05	0.000525255
PCSK1N	2.60841	2.60859	5.26932	6.86409e-07	4.99195e-06
RUNDC1	0.701153	0.701187	5.19216	0.00114523	0.00530919
CXCL10	-1.24465	-1.24471	5.28245	0.00112345	0.00522107
IL20RB	-2.95226	-2.9525	5.29033	1.20687e-19	2.39721e-18
TPST2	-0.754062	-0.754098	5.22693	0.000375943	0.00187984
TFAP2C	-2.75682	-2.75704	5.22078	3.22683e-24	8.99219e-23
TNIK	1.92902	1.92915	5.15695	6.50812e-15	9.5444e-14
TMTC1	-1.61841	-1.61851	5.18564	3.17986e-08	2.66331e-07
INPP5D	1.57175	1.57183	5.23087	1.83397e-10	1.86188e-09
METTL8	-0.898667	-0.898712	5.19009	3.32679e-06	2.2212e-05
BCL11B	-1.43878	-1.43886	5.19005	4.70216e-12	5.46146e-11
XXYLT1	-1.18189	-1.18195	5.19867	2.52673e-12	3.0113e-11
RPS27L	0.830474	0.830514	5.2202	1.60627e-05	9.77483e-05
CROCC	-1.2244	-1.22446	5.18683	1.31345e-09	1.24852e-08
HSD11B2	1.82023	1.82034	5.16492	2.38463e-14	3.36617e-13
TIAM1	-1.44183	-1.44191	5.24234	4.26237e-06	2.8012e-05
TMEM51	1.09089	1.09095	5.19958	3.70966e-09	3.37722e-08
VILL	3.49155	3.49193	5.16451	5.15116e-59	7.92438e-57
TUSC3	-2.72302	-2.72324	5.18097	1.44935e-30	5.5599e-29
HKDC1	4.55839	4.55921	5.1285	9.15783e-38	5.17092e-36
BTBD11	-2.08442	-2.08455	5.24964	1.1675e-11	1.31255e-10
PIK3AP1	1.76148	1.76158	5.13761	1.53777e-14	2.1954e-13
TLE4	-1.11121	-1.11126	5.19577	1.04324e-06	7.43639e-06
HPGD	1.80185	1.80196	5.21597	3.57462e-08	2.97905e-07
ACE	2.02213	2.02226	5.16663	6.20299e-29	2.18496e-27
TBX3	0.982656	0.982707	5.15157	0.000804654	0.00381237
MTSS1L	-1.15164	-1.1517	5.18519	4.40907e-09	3.98269e-08
NFATC2	1.91292	1.91304	5.14661	1.52868e-21	3.47084e-20
PPP1R14C	-2.64355	-2.64376	5.19968	1.46274e-18	2.72251e-17
PRKCZ	1.07534	1.07539	5.31901	0.000116338	0.000630902
NFIL3	-0.792078	-0.792118	5.1641	0.000802427	0.00380302
CEP68	-0.834	-0.834043	5.14222	6.7122e-05	0.000377727
PAPSS2	1.41912	1.4192	5.14321	2.13855e-12	2.56898e-11
RASSF6	1.58213	1.58222	5.14877	1.61558e-08	1.38311e-07
FAM171A1	1.57193	1.57202	5.12173	8.23213e-10	7.94543e-09
ADAM23	-4.04108	-4.04166	5.12947	6.7621e-35	3.27799e-33
ZNF512B	-1.30846	-1.30853	5.14909	3.89036e-09	3.52683e-08
CDH5	1.07556	1.07562	5.17053	2.04797e-05	0.000122618
ALDH3B1	2.28562	2.28578	5.14684	2.25422e-24	6.36563e-23
NGFR	-3.99405	-3.99463	5.08074	3.37834e-28	1.13941e-26
GPR160	2.6924	2.69262	5.13154	5.05577e-34	2.33091e-32
P2RY1	-2.52644	-2.52663	5.15432	3.32979e-17	5.65951e-16
ARHGAP18	1.55024	1.55033	5.1026	8.02633e-22	1.86736e-20
MN1	-2.07371	-2.07385	5.13339	6.24222e-16	9.79269e-15
SPOCK2	1.14797	1.14803	5.11992	0.000127194	0.000684363
TMEM98	1.05211	1.05216	5.10859	5.44093e-05	0.000310005
GLI3	-2.908	-2.90826	5.13221	5.27545e-43	4.01681e-41
SIAE	1.53994	1.54004	5.11821	4.00767e-16	6.37338e-15
DNAH17	-3.76837	-3.76885	5.1149	1.02658e-57	1.51732e-55
A4GALT	-1.89162	-1.89174	5.12245	5.44908e-16	8.56625e-15
CERS4	-1.878	-1.87812	5.1914	2.69825e-12	3.21005e-11
SEMA3B	1.83841	1.83852	5.09609	2.4701e-12	2.94847e-11
CASP14	-6.50861	-6.51147	5.2952	1.38353e-22	3.44763e-21
CCL28	2.76572	2.76596	5.07223	3.98789e-23	1.02772e-21
SLFN13	1.28431	1.28438	5.10375	2.8276e-06	1.89968e-05
FSTL3	-1.03349	-1.03355	5.11298	0.000636188	0.00307804
SLC6A9	-0.879091	-0.879136	5.14349	0.000823233	0.00389428
SULT1C2	6.79758	6.80158	5.08588	6.19465e-93	3.33537e-90
RIT1	-0.940581	-0.940631	5.0985	1.52577e-05	9.33545e-05
PHTF2	-0.801338	-0.80138	5.07875	0.000176175	0.000923831
SIM2	1.48857	1.48866	5.07827	4.17027e-07	3.09404e-06
SERPINB4	-1.61445	-1.61454	5.15239	0.000872213	0.0041105
FAM43A	-1.00485	-1.00491	5.12697	0.000131956	0.000707963
SLC43A3	0.902282	0.90233	5.08441	0.00156196	0.00707253
MFSD2A	-1.03108	-1.03113	5.06931	0.000821976	0.00388955
ENO2	-1.07582	-1.07588	5.11794	0.000147865	0.00078604
NELL2	-4.11054	-4.11116	5.08673	1.11018e-35	5.6736e-34
JAK2	1.06044	1.0605	5.07707	2.07816e-05	0.000124326
SCCPDH	1.25818	1.25825	5.03895	1.51461e-08	1.29962e-07
GSTA4	-1.49108	-1.49117	5.09187	2.03083e-09	1.89578e-08
AGR3	6.96725	6.97171	5.10412	9.64738e-69	2.34587e-66
UPK1B	-2.04177	-2.0419	5.18715	5.18909e-05	0.000296216
MR1	-0.927996	-0.928047	5.0516	1.3711e-05	8.4508e-05
PCDHGC3	-1.51515	-1.51524	5.08194	1.39173e-09	1.3221e-08
HRAS	-1.1411	-1.14116	5.12424	1.03542e-10	1.07064e-09
JADE1	1.01878	1.01883	5.05229	4.38958e-07	3.24717e-06
VAV3	-1.05549	-1.05555	5.08944	0.00132165	0.00608034
CDHR2	5.68026	5.6821	5.09081	1.53304e-86	6.79767e-84
PARD6G	-2.7607	-2.76094	5.08878	7.88038e-41	5.40021e-39
NETO2	-1.28304	-1.28311	5.07685	4.72981e-07	3.49029e-06
KLHDC7B	-2.93401	-2.93427	5.14077	5.56642e-14	7.64292e-13
ANXA10	2.57831	2.57852	5.06252	1.16254e-08	1.01309e-07
TRIT1	-1.77202	-1.77214	5.01853	2.96086e-11	3.20215e-10
STAT5A	0.923257	0.923308	5.06299	5.42341e-05	0.000309124
KCTD11	-1.22015	-1.22022	5.09814	1.59929e-07	1.24155e-06
CFB	2.77872	2.77896	5.05317	1.70349e-27	5.54682e-26
CRYAB	-1.51826	-1.51834	5.14993	4.89607e-06	3.19815e-05
NAB2	-0.895606	-0.895655	5.0435	2.34443e-05	0.000139592
FAM83E	2.57668	2.57689	5.05451	1.41208e-22	3.51296e-21
DUSP14	-1.25843	-1.2585	5.05331	1.83999e-12	2.22892e-11
OCLN	2.10817	2.10833	5.02239	1.85914e-22	4.58729e-21
HCFC1R1	-0.959983	-0.960035	5.07658	2.40111e-06	1.63059e-05
TMEM134	-1.04751	-1.04756	5.08499	3.07509e-08	2.58129e-07
KYNU	-1.55173	-1.55182	5.05725	4.85867e-07	3.58363e-06
ANXA8	-2.90068	-2.90095	5.06987	2.11009e-14	2.99828e-13
APOD	1.61145	1.61154	5.15818	3.8306e-05	0.000222544
SFRP1	-2.6598	-2.66002	5.07697	5.90637e-10	5.77836e-09
KLC4	1.53205	1.53214	4.99633	2.05177e-13	2.67814e-12
ADGRF5	1.25808	1.25815	5.03042	3.81785e-08	3.17298e-07
RNF152	-1.37559	-1.37567	4.98488	5.46624e-08	4.45455e-07
TLDC1	-1.14095	-1.14101	5.03555	1.17916e-08	1.0252e-07
ADAP1	2.70269	2.70293	5.01009	1.27939e-49	1.39768e-47
GFOD1	-1.19104	-1.19111	5.04613	2.52074e-08	2.13019e-07
CHKA	1.85474	1.85487	4.99673	1.22413e-23	3.27796e-22
APAF1	1.10796	1.10803	4.96642	3.50655e-12	4.12361e-11
C21orf91	-1.63704	-1.63715	4.98457	9.1937e-21	1.94396e-19
KALRN	1.82553	1.82565	5.01815	1.37431e-20	2.86967e-19
TNFRSF11A	3.0045	3.00482	4.94659	9.75585e-36	5.00269e-34
PGPEP1	1.86925	1.86938	4.96592	3.26857e-26	1.01812e-24
BCL11A	-1.80752	-1.80764	4.97666	1.86015e-12	2.25069e-11
ZNF444	0.830494	0.83054	4.99623	2.54212e-05	0.000150691
DNAJB4	-0.941337	-0.941392	4.97216	0.000244928	0.00125939
TTC38	1.42717	1.42726	4.96873	4.26911e-24	1.17662e-22
PLEKHB1	4.50754	4.50841	4.99361	1.88077e-57	2.72639e-55
DENND3	0.854467	0.854516	4.96512	0.000745885	0.00355741
DUOXA1	-1.40793	-1.40802	5.09269	4.35114e-05	0.00025063
ARHGEF19	-1.58711	-1.58722	4.97914	1.79154e-16	2.90734e-15
KCNMA1	-2.22911	-2.22928	4.99995	8.89592e-11	9.25569e-10
HIVEP3	-1.17822	-1.17829	4.95079	7.13317e-06	4.55098e-05
SLC16A5	1.3227	1.32278	4.97261	9.91936e-08	7.8749e-07
CABLES1	1.98954	1.98969	4.97035	1.81123e-17	3.14224e-16
PTPRB	1.61339	1.6135	4.96913	6.39351e-16	1.00196e-14
ZNF436	-1.02843	-1.02849	4.98978	1.14207e-09	1.08974e-08
NMRAL1P1	-5.20399	-5.20546	4.95749	9.95412e-44	7.89834e-42
ASL	1.9136	1.91374	4.95853	7.5121e-36	3.90526e-34
NRM	-0.766049	-0.766092	4.99589	0.00118453	0.00548463
SLC6A20	5.93498	5.93748	4.89974	1.59768e-79	5.47422e-77
TMEM159	-0.811037	-0.811082	4.99501	0.000801274	0.00379874
KLHL23	1.0732	1.07327	4.92431	4.51987e-06	2.96525e-05
LACTB2	1.26323	1.26331	4.95326	2.93733e-11	3.18126e-10
PLLP	1.37499	1.37508	4.96861	3.50541e-08	2.92299e-07
TLCD2	0.947181	0.947237	4.94694	7.11267e-05	0.000398627
RRAS2	-0.910938	-0.910991	4.97446	0.000205307	0.00106621
SH2D4A	1.09527	1.09534	4.95644	1.02853e-07	8.13972e-07
BCL7A	-0.809423	-0.80947	4.95155	0.000966799	0.00453782
GPA33	7.54589	7.5532	4.9656	5.17953e-82	2.00222e-79
SLC39A8	1.06411	1.06417	4.94106	5.74096e-05	0.000326237
GSTM2	-3.01708	-3.0174	4.944	1.00387e-21	2.31412e-20
KCNK5	3.22721	3.22758	4.93574	2.05057e-42	1.53042e-40
POC1B	1.06484	1.06491	4.93306	6.80913e-11	7.15362e-10
SLC25A28	-0.791673	-0.791718	4.98764	7.96076e-05	0.00044352
SYT13	4.64138	4.64238	4.92718	1.81216e-35	9.10669e-34
FZD10	-3.16458	-3.16494	4.9518	4.61419e-26	1.41966e-24
FBN2	-3.03657	-3.03689	4.95898	2.54027e-21	5.64022e-20
CDC14B	0.920101	0.920156	4.92115	3.58378e-05	0.000208848
SIGIRR	1.52545	1.52555	4.96804	1.28637e-20	2.68979e-19
KIAA1462	0.905415	0.90547	4.90979	0.00178646	0.0079919
MAST3	0.923549	0.923604	4.92193	1.17847e-06	8.36471e-06
NXPE3	-1.24653	-1.24661	4.91013	2.82901e-07	2.14862e-06
SLC29A2	1.24969	1.24977	4.93297	1.89439e-09	1.7728e-08
NRG1	-2.54685	-2.54708	4.95611	2.12081e-17	3.6541e-16
DNPH1	0.82638	0.826427	4.96073	0.00139975	0.00641028
SNTB1	1.86201	1.86215	4.92905	1.52622e-13	2.01659e-12
PLCH2	-2.08081	-2.08097	4.9873	3.18861e-12	3.76736e-11
SPG20	-1.76769	-1.76782	4.93669	1.40351e-14	2.00944e-13
LIPG	1.53231	1.53242	4.88187	6.57025e-09	5.82646e-08
NR4A2	1.15098	1.15105	4.90492	7.20886e-05	0.000403608
PIM2	1.38684	1.38693	4.96935	3.00851e-09	2.75569e-08
SLC26A6	1.08843	1.08849	4.90788	2.29436e-08	1.94652e-07
FBP1	2.39278	2.39298	4.90407	2.32316e-21	5.18874e-20
C1QTNF6	-1.28835	-1.28844	4.90048	5.27265e-07	3.87758e-06
VSIG10	1.2059	1.20598	4.90761	6.85441e-10	6.67552e-09
NOS2	3.87349	3.87411	4.85366	1.49527e-24	4.26946e-23
GPRIN3	2.26088	2.26107	4.86198	1.08688e-24	3.14508e-23
KIAA0922	-1.14334	-1.14341	4.91554	5.04739e-09	4.52405e-08
BLVRA	-1.08371	-1.08378	4.93571	7.38976e-09	6.52272e-08
ICA1	3.06102	3.06136	4.89358	1.99652e-41	1.43331e-39
B3GALT5	2.96042	2.96074	4.86916	2.40339e-16	3.86284e-15
DENND2C	-1.58915	-1.58926	4.9519	8.7852e-07	6.30093e-06
IRF8	2.82111	2.82141	4.85668	2.27988e-38	1.33223e-36
LPAR6	-1.11759	-1.11766	4.93046	5.41452e-06	3.51699e-05
FADD	-1.46242	-1.46252	4.91161	4.41281e-10	4.33686e-09
PHGR1	8.52132	8.5357	4.97033	2.18352e-62	3.96611e-60
PLEKHS1	3.61182	3.61234	4.83046	9.86423e-22	2.28088e-20
MTX3	-0.874101	-0.874155	4.87853	4.29772e-05	0.000247677
C6orf222	8.33098	8.34418	4.90212	6.66611e-113	8.37486e-110
ZNF195	0.915207	0.915263	4.87289	3.4933e-06	2.32619e-05
SUSD4	-2.65158	-2.65183	4.91455	1.36313e-16	2.21929e-15
FAM110A	-0.766508	-0.766554	4.91232	0.000998516	0.00468085
TESC	5.61476	5.61676	4.90108	2.49855e-86	1.07623e-83
FREM2	-1.50677	-1.50688	4.88465	0.001115	0.0051834
ATP2C2	1.12664	1.12671	4.88362	0.000436876	0.00216487
SMPD3	3.5909	3.5914	4.87705	8.69045e-51	1.00176e-48
NEFL	-5.95591	-5.95841	4.94195	5.70979e-41	3.98522e-39
TMEM158	-1.31393	-1.31402	4.88132	1.82242e-06	1.26178e-05
RFC4	-0.923166	-0.923223	4.87869	1.43313e-05	8.81871e-05
TRAF5	1.29578	1.29587	4.86756	6.08046e-10	5.94481e-09
SNN	-0.994678	-0.994741	4.88405	1.83917e-07	1.42192e-06
TMEM170A	0.723796	0.723841	4.85366	0.000834201	0.00394369
C20orf194	-0.907071	-0.907127	4.86898	0.00038649	0.00192874
SPAG1	0.90445	0.904507	4.84675	0.000172238	0.00090539
AMN	2.34827	2.34848	4.87303	1.22099e-23	3.27537e-22
HNF4G	4.58892	4.58995	4.8266	3.57457e-64	6.99874e-62
NRCAM	-1.23591	-1.23599	4.82501	0.000783781	0.00372166
SMIM24	7.06113	7.0668	4.84673	1.01174e-107	9.62461e-105
ZFYVE27	0.880764	0.880818	4.85843	3.13154e-07	2.35232e-06
SCML1	1.42517	1.42527	4.83797	1.5711e-12	1.91944e-11
AGT	4.62117	4.62222	4.83095	1.13314e-51	1.41183e-49
TENM4	-2.53967	-2.53992	4.81455	2.0517e-22	5.03769e-21
ISG20	1.09415	1.09422	4.89678	2.38684e-05	0.000142005
WDHD1	-0.751737	-0.751785	4.81896	0.00221428	0.009724
NUAK1	-1.05651	-1.05658	4.81023	4.19575e-05	0.000242264
DNAJC1	0.932476	0.932535	4.85339	3.28225e-07	2.46185e-06
ARRDC2	0.886714	0.88677	4.85678	6.19843e-06	3.98667e-05
CADPS2	1.30524	1.30533	4.83314	9.07284e-08	7.21045e-07
KCNN4	1.70569	1.70582	4.81622	2.88864e-09	2.65544e-08
SMO	-2.50225	-2.50249	4.84628	4.94413e-24	1.35523e-22
TCF7	0.91001	0.910067	4.84693	0.000762181	0.00362939
MYB	1.36293	1.36303	4.8107	0.000245357	0.00126074
IL22RA1	1.11168	1.11175	4.88133	2.6029e-05	0.000154091
SLC25A12	-0.868025	-0.868079	4.84483	1.50051e-05	9.19953e-05
PPM1H	1.59668	1.5968	4.81407	2.45695e-08	2.07979e-07
TMEM237	-1.45217	-1.45227	4.83141	7.93198e-24	2.14306e-22
SLC37A2	-1.63021	-1.63032	4.89724	6.95224e-09	6.15094e-08
IL36RN	-2.53839	-2.53861	4.98717	8.23127e-07	5.92903e-06
CYP4V2	1.0937	1.09377	4.80802	3.52811e-06	2.3473e-05
C2	1.69151	1.69163	4.86211	5.09122e-13	6.46632e-12
TRIM16L	-2.40426	-2.40448	4.82581	1.7783e-20	3.68264e-19
TMEM238	0.977182	0.977242	4.88334	2.71236e-05	0.000160045
MSRB3	-0.973063	-0.973126	4.83325	0.00218919	0.00963037
WDR47	-1.23826	-1.23834	4.84713	5.799e-14	7.94057e-13
HEPHL1	-1.61084	-1.61095	4.89236	0.000170456	0.000896334
PIP5K1B	4.38089	4.3818	4.80412	1.49797e-64	3.05182e-62
MAP2	-1.38468	-1.38478	4.79893	3.98312e-05	0.000230782
RNF144B	-1.13245	-1.13252	4.86528	4.45711e-06	2.92536e-05
SLC2A10	1.13751	1.13759	4.78451	3.20193e-05	0.000187247
KIFC2	-0.859154	-0.859207	4.8761	0.00197603	0.00877484
MOB3C	-0.739159	-0.739205	4.82739	0.000785341	0.0037279
CNTN1	-3.73361	-3.73418	4.82312	2.32161e-24	6.54217e-23
GPR161	-1.70549	-1.70562	4.79202	9.84709e-15	1.4302e-13
PTGES	-1.22537	-1.22545	4.8468	0.000126448	0.000680831
HOXB3	1.03638	1.03645	4.78841	3.52526e-05	0.000205597
SLC52A3	1.68654	1.68667	4.79882	1.17264e-13	1.56408e-12
PAPLN	-1.00029	-1.00036	4.80646	0.000689575	0.0033119
GUCY2C	4.57062	4.57168	4.77698	8.97176e-54	1.16602e-51
CBX2	-1.69627	-1.6964	4.79495	2.3479e-11	2.56314e-10
ZNF91	1.13066	1.13074	4.78208	4.99231e-05	0.000285849
PDZD2	-0.961515	-0.961576	4.84918	0.00146502	0.00667673
PLA2G4E	-3.08092	-3.08126	4.9422	5.22483e-14	7.18045e-13
AHI1	1.21445	1.21454	4.7767	1.33255e-07	1.04524e-06
EHD3	-1.02134	-1.02141	4.86536	0.000739339	0.0035273
EVC	-1.68307	-1.6832	4.78951	1.52094e-13	2.01138e-12
LY75	1.57264	1.57276	4.76329	8.59317e-11	8.94687e-10
GPR35	5.04906	5.05055	4.76364	2.29355e-173	3.45776e-169
GALM	2.28174	2.28195	4.78325	1.16633e-37	6.53667e-36
CDR2	0.989	0.989065	4.79057	4.12141e-08	3.41773e-07
BPGM	-1.13325	-1.13333	4.81888	1.68215e-08	1.43765e-07
PRR15	3.00564	3.006	4.7521	5.76915e-29	2.0369e-27
DUOXA2	2.79602	2.79632	4.79638	1.17061e-16	1.9162e-15
FNDC10	-1.623	-1.62312	4.81654	2.86667e-10	2.86022e-09
ATP8A1	2.15753	2.15772	4.74507	4.86254e-17	8.19081e-16
DNASE1	0.810886	0.810938	4.79233	0.00154376	0.00699962
NHLRC3	0.927188	0.92725	4.76251	1.55709e-07	1.21253e-06
CHDH	3.37978	3.38025	4.73646	1.09417e-47	1.06424e-45
LRG1	1.17747	1.17755	4.78602	0.000308573	0.00156266
GHDC	1.01289	1.01296	4.77242	1.07895e-08	9.41881e-08
SEC11C	1.09003	1.0901	4.79245	1.82287e-06	1.26178e-05
PLCE1	1.44505	1.44516	4.74909	2.09751e-12	2.52774e-11
TSPAN7	-1.66837	-1.66849	4.77575	8.5692e-07	6.1548e-06
HS3ST1	1.10179	1.10187	4.7984	0.000217356	0.00112568
ETFRF1	1.43781	1.4379	4.90706	9.65471e-06	6.06983e-05
TSR3	-0.729547	-0.729593	4.8091	0.000690645	0.00331386
CLCN5	1.03705	1.03712	4.74871	2.04278e-07	1.57058e-06
FMN1	1.69984	1.69998	4.74	8.68435e-17	1.44032e-15
MRPL36	-0.770546	-0.770596	4.78717	0.0019151	0.00852437
NPL	-1.41005	-1.41016	4.75009	2.45206e-10	2.46121e-09
RALGPS1	1.5956	1.59572	4.73269	1.13194e-15	1.73249e-14
PLCB4	1.41141	1.41152	4.70796	3.87191e-06	2.56247e-05
SPRY2	1.11095	1.11103	4.74439	7.89725e-07	5.71026e-06
NIPAL4	-3.1794	-3.17978	4.85841	1.56404e-17	2.73544e-16
PIK3CD	-0.969505	-0.96957	4.78021	5.12529e-05	0.000292907
GALNT12	1.63558	1.63571	4.75557	1.83055e-15	2.77919e-14
FER1L4	2.96196	2.96232	4.73208	5.19922e-32	2.15339e-30
OSBPL7	2.17439	2.17459	4.71775	4.28963e-31	1.68852e-29
ATP7B	2.94519	2.94555	4.68971	1.60983e-46	1.50744e-44
PLXNB3	-1.1271	-1.12718	4.76131	0.000169818	0.000893915
PLA2R1	-0.987195	-0.987264	4.71343	0.00016823	0.000886798
ARHGAP4	1.02032	1.02038	4.76943	0.000322256	0.00162758
STS	1.78584	1.78598	4.73681	1.4498e-19	2.87217e-18
GPR87	-3.60245	-3.603	4.77856	1.80145e-22	4.45225e-21
OLFM1	-2.75156	-2.75187	4.73846	5.20892e-17	8.73523e-16
PARD6B	1.93709	1.93725	4.71845	2.96325e-28	1.00617e-26
ADAM28	2.35546	2.35568	4.77474	1.35749e-18	2.54229e-17
SHROOM2	-1.33274	-1.33283	4.74476	8.18286e-07	5.89698e-06
TTC39A	1.67281	1.67294	4.76633	2.33181e-11	2.54927e-10
RAB38	-2.97918	-2.97952	4.80823	9.28518e-33	3.93212e-31
SDK2	-2.41235	-2.41258	4.73041	2.60646e-15	3.93344e-14
ZNF761	1.1465	1.14658	4.71791	2.99129e-08	2.51375e-07
ZNF469	-1.29034	-1.29044	4.68788	1.62233e-05	9.8622e-05
LRP12	-2.44515	-2.44539	4.71027	8.82885e-32	3.5974e-30
NFASC	-1.14426	-1.14434	4.76028	0.000194644	0.00101468
DDB2	-0.840179	-0.840237	4.72476	9.46851e-06	5.95525e-05
DEGS2	1.97834	1.97851	4.73937	8.78122e-12	9.99137e-11
MFAP2	-1.4567	-1.45681	4.72237	5.0912e-08	4.16694e-07
CTPS2	0.821064	0.821121	4.69578	0.00010402	0.000569842
ANKMY2	0.883469	0.883531	4.69523	1.55557e-06	1.08825e-05
KIAA1549L	-1.67277	-1.67291	4.6768	3.8784e-07	2.89173e-06
GAB2	1.10017	1.10025	4.72847	3.91628e-07	2.91708e-06
SLC18B1	1.1964	1.19648	4.706	1.91642e-10	1.93776e-09
ENPP4	2.34756	2.34779	4.68438	1.71264e-23	4.52977e-22
KDR	1.10885	1.10893	4.70431	6.06896e-06	3.90673e-05
CALB1	-3.0978	-3.09819	4.7323	1.73207e-09	1.62899e-08
KCNJ15	-2.44856	-2.44881	4.71107	4.16285e-15	6.20762e-14
ALG5	0.784528	0.784582	4.70279	0.000168163	0.00088675
MT1G	1.86865	1.86881	4.72478	1.44324e-07	1.12912e-06
FLRT2	-2.28564	-2.28587	4.67503	1.2262e-14	1.76732e-13
GRK5	1.36435	1.36445	4.67762	3.35657e-12	3.9596e-11
ESAM	1.07328	1.07336	4.71909	1.83569e-06	1.26949e-05
MSANTD3	-0.821832	-0.82189	4.66717	0.000161165	0.000853432
SLC17A5	1.54083	1.54096	4.669	5.88661e-23	1.50225e-21
CXorf38	0.884062	0.884125	4.65732	1.23567e-06	8.75833e-06
CLDN15	2.60169	2.60197	4.67753	4.94331e-24	1.35523e-22
WDR66	-3.15006	-3.15048	4.71193	3.92175e-46	3.58329e-44
NR2C1	0.771888	0.771942	4.67079	0.000406589	0.00202301
CLIC6	2.16808	2.16829	4.63108	5.72207e-11	6.058e-10
NEK4	0.745797	0.745849	4.64428	0.000262894	0.00134626
ZNF468	1.19405	1.19414	4.65126	1.68482e-08	1.43911e-07
DUSP8	1.13858	1.13866	4.65994	1.30129e-06	9.18454e-06
FAM83C	-2.89647	-2.89681	4.73888	2.1676e-11	2.38705e-10
FAM109A	1.82818	1.82834	4.64103	4.79536e-30	1.78506e-28
GJB5	-2.48903	-2.48928	4.73317	1.03225e-13	1.38786e-12
IRX3	-2.67155	-2.67185	4.6984	2.28227e-21	5.10498e-20
SPIRE2	1.73647	1.73662	4.64909	1.10011e-14	1.5932e-13
FGD1	-1.42962	-1.42973	4.67605	1.12333e-11	1.26382e-10
IRAK2	1.24514	1.24523	4.64373	1.81739e-06	1.25914e-05
HOMER3	-2.23247	-2.23269	4.69182	5.81775e-32	2.38338e-30
YPEL2	0.982558	0.982629	4.65646	2.27575e-06	1.55175e-05
CHST14	-0.851488	-0.851549	4.63323	0.000223834	0.00115804
TCF7L1	-1.84111	-1.84128	4.63396	2.01495e-19	3.9298e-18
TMPRSS3	4.42626	4.42733	4.62471	2.82256e-46	2.61061e-44
CXCL3	2.95249	2.95287	4.61117	1.4348e-21	3.27248e-20
CISD3	1.06371	1.06379	4.65204	7.91889e-08	6.35027e-07
DGCR6L	-0.794131	-0.794187	4.6734	0.000244062	0.00125537
IKZF3	1.58488	1.58501	4.63488	5.04501e-07	3.7138e-06
SESN1	0.795072	0.795129	4.644	0.00203932	0.00903726
C9orf152	4.87196	4.87342	4.61088	4.09986e-53	5.23809e-51
SPEG	-1.47303	-1.47315	4.62823	4.18581e-07	3.10333e-06
CDX1	5.66108	5.66357	4.63379	2.25429e-46	2.09788e-44
RHOU	2.24207	2.2423	4.61298	3.49022e-32	1.45758e-30
VWA5A	1.06584	1.06592	4.6295	1.75286e-05	0.000106044
CEP97	-0.807637	-0.807697	4.58636	0.00046501	0.00229701
CPVL	1.28004	1.28014	4.58846	1.22952e-05	7.63753e-05
FECH	-1.03177	-1.03185	4.59607	3.34105e-06	2.22973e-05
COA6	-0.829056	-0.829117	4.61775	0.00185572	0.00827718
CXCL2	2.08048	2.08068	4.60831	3.99512e-12	4.66903e-11
SFMBT1	1.20023	1.20033	4.58646	5.80925e-15	8.5863e-14
AMOT	1.56455	1.56469	4.57085	5.2856e-07	3.88521e-06
BMP4	1.98091	1.98109	4.62578	1.61158e-13	2.1238e-12
GRAMD1B	2.46937	2.46964	4.59767	6.4499e-14	8.78399e-13
SLC41A2	2.67257	2.67289	4.58938	2.30042e-43	1.76944e-41
TM4SF20	8.41162	8.42792	4.6774	1.51198e-71	4.14448e-69
TMEM268	-0.73636	-0.736415	4.59331	0.00131216	0.00604036
SORBS2	1.51801	1.51813	4.64974	2.46585e-07	1.88324e-06
SHROOM1	0.914752	0.914822	4.58302	5.16264e-05	0.000294818
MARK1	-2.00789	-2.00809	4.56206	6.21587e-17	1.04007e-15
TEAD2	-0.877126	-0.877192	4.5882	0.000680053	0.00327241
CD36	-1.55998	-1.5601	4.70539	1.69342e-05	0.000102736
TCTA	0.815491	0.815551	4.6014	4.48289e-05	0.000257856
SOX7	-1.69793	-1.69807	4.6197	3.25911e-15	4.89386e-14
IRX4	-5.15938	-5.16115	4.64096	2.72775e-34	1.27318e-32
AXIN2	2.79415	2.79449	4.60287	3.71649e-22	8.85146e-21
CFI	1.29072	1.29082	4.60767	3.95844e-06	2.61628e-05
WDR91	-1.3939	-1.39401	4.608	2.05715e-15	3.11382e-14
ARRB1	1.95977	1.95995	4.59125	1.41489e-24	4.0476e-23
KLK5	-1.76186	-1.762	4.7558	0.00071274	0.00341445
ZNF28	0.90695	0.90702	4.55761	0.000123637	0.000667784
TEF	-0.811477	-0.811538	4.58479	0.00174489	0.00782449
ACACB	1.0651	1.06518	4.55255	2.80558e-05	0.000165158
ADGRF1	1.48229	1.48241	4.62372	0.000291295	0.00148111
ZNF320	1.04375	1.04383	4.55015	0.000149586	0.000794637
TMEM62	1.35395	1.35406	4.56463	1.67222e-18	3.10092e-17
FAM134B	2.26328	2.26352	4.58746	5.2598e-21	1.13452e-19
SLC46A3	1.63329	1.63344	4.5534	2.98533e-14	4.18279e-13
SLC7A7	1.87777	1.87794	4.57609	2.74579e-22	6.66595e-21
MMP10	-2.45072	-2.451	4.56307	7.2247e-12	8.25774e-11
REPS2	2.25757	2.25781	4.52311	4.41295e-25	1.30195e-23
SVIP	1.63858	1.63873	4.56658	3.05215e-11	3.29615e-10
S100A12	-3.02285	-3.02322	4.73638	1.8064e-11	2.00182e-10
AZGP1	2.84076	2.84111	4.61039	2.89871e-12	3.43831e-11
ZNF189	0.723346	0.723401	4.53836	0.00187995	0.00837779
CDK14	-1.14928	-1.14937	4.53688	1.69565e-05	0.00010283
NEB	1.10698	1.10707	4.52181	0.00136133	0.00625141
CEACAM19	-1.65896	-1.6591	4.62804	8.72055e-10	8.40607e-09
CACFD1	1.40922	1.40934	4.54328	7.72884e-22	1.80093e-20
SMAD1	-0.797108	-0.797169	4.54096	8.09181e-05	0.000450155
SMAD6	2.32886	2.32912	4.53402	2.53335e-41	1.80155e-39
ZNF518B	-1.63792	-1.63807	4.54279	2.07238e-10	2.09124e-09
SETBP1	-1.42142	-1.42154	4.54206	2.04292e-07	1.57058e-06
PAFAH2	0.965107	0.965183	4.54956	4.0825e-08	3.38919e-07
LINC00842	-2.89452	-2.89489	4.59665	2.88736e-18	5.30205e-17
LIF	1.5185	1.51864	4.49337	8.98549e-08	7.14856e-07
THEM4	0.732948	0.733005	4.52724	0.0022169	0.00972986
LEF1	-1.09963	-1.09972	4.53028	5.96899e-05	0.000338049
FAM46C	1.94499	1.94518	4.5585	5.72929e-13	7.24621e-12
NEIL2	1.07706	1.07715	4.48086	0.000205245	0.00106621
CSRP2	-1.89814	-1.89831	4.60466	7.92267e-18	1.40852e-16
CROT	-0.870728	-0.870795	4.54352	0.000753613	0.00359313
ULK2	-0.873059	-0.873127	4.53708	0.000146089	0.000777696
OLFM2	-2.27034	-2.27059	4.52867	7.67822e-18	1.3699e-16
CARD8	0.756027	0.756085	4.5331	0.00113342	0.00526089
NFKBIE	1.08961	1.0897	4.55122	3.07927e-06	2.06325e-05
HES4	-0.889575	-0.889642	4.60207	0.00148059	0.00673546
NTN4	0.896073	0.896143	4.54712	0.00177729	0.00795322
CLMP	-1.27276	-1.27286	4.54637	1.51705e-05	9.29337e-05
SCD5	-1.19581	-1.19591	4.50642	3.21174e-06	2.14819e-05
KAZN	-0.980266	-0.980342	4.57346	5.90869e-05	0.000335011
TLR2	-0.943663	-0.943738	4.52639	0.000626887	0.0030368
OARD1	1.00947	1.00955	4.52739	6.75271e-08	5.46451e-07
EPHA4	-1.33388	-1.33399	4.52701	5.78722e-06	3.75099e-05
GAS1	-1.40036	-1.40049	4.51633	8.90649e-05	0.000493474
FLG	-3.64335	-3.64394	4.69865	3.32862e-16	5.32721e-15
ACHE	4.06371	4.06459	4.53503	1.71272e-39	1.08949e-37
ALOX5	1.74045	1.74061	4.50418	1.60822e-11	1.78934e-10
2017-09-05	-1.82174	-1.82191	4.56998	8.21844e-11	8.56263e-10
PPARG	3.03229	3.03273	4.48161	8.59168e-36	4.42076e-34
MREG	-1.16304	-1.16314	4.54176	1.88366e-08	1.60713e-07
SLC44A5	-1.0774	-1.07749	4.5038	0.00158637	0.00715774
ARSJ	-1.32231	-1.32243	4.48961	5.49912e-07	4.03429e-06
EEPD1	1.70477	1.70493	4.51083	2.3398e-17	4.01764e-16
EPHB6	-1.27757	-1.27768	4.49727	0.000272205	0.00139111
MAD2L1BP	0.898631	0.898703	4.49611	0.000108782	0.000592269
IL1A	-2.72164	-2.72196	4.61631	1.82109e-13	2.39153e-12
PMAIP1	-1.04293	-1.04302	4.49579	7.61905e-06	4.84049e-05
SPOCK1	-1.2109	-1.211	4.45707	0.000497941	0.00244846
TIGD5	-0.861615	-0.861683	4.51687	3.5313e-05	0.00020587
PHYH	1.08641	1.0865	4.47112	5.76964e-07	4.22248e-06
CYP2W1	4.53277	4.53399	4.53031	1.39736e-31	5.60281e-30
TBC1D8B	0.97191	0.97199	4.47022	5.95098e-06	3.84227e-05
C11orf54	0.885998	0.886069	4.48489	1.57577e-05	9.60629e-05
UNC5CL	4.73413	4.7356	4.46105	1.65231e-74	4.79042e-72
ACP6	1.26961	1.26973	4.46588	1.03179e-09	9.90146e-09
KLHL25	0.971278	0.971358	4.47973	1.33895e-05	8.26158e-05
MFSD9	0.75086	0.750921	4.45793	0.00042967	0.00213433
FAM46B	-1.16546	-1.16555	4.64206	0.00209953	0.00926597
KIF3C	-1.21867	-1.21877	4.46801	2.69359e-07	2.05093e-06
ONECUT3	5.39407	5.39644	4.43911	1.70492e-34	8.00729e-33
ZNF319	-0.88317	-0.883242	4.47107	2.21987e-06	1.51777e-05
E2F8	0.807387	0.807454	4.44252	0.00128028	0.00590258
ADRA2A	3.35435	3.35493	4.40101	8.66912e-23	2.19288e-21
CRACR2B	3.02337	3.02381	4.47208	6.95202e-41	4.78578e-39
PLCD1	-0.960406	-0.960482	4.52994	0.000588773	0.00286519
LDLRAD3	-0.934337	-0.934415	4.44682	0.00016924	0.000891183
REEP6	0.973104	0.973182	4.50959	0.00212452	0.00936255
FAM89B	-0.85142	-0.851488	4.5043	1.04386e-05	6.54085e-05
ZBED3	1.44505	1.44518	4.42571	1.00143e-12	1.24157e-11
SLC37A4	0.906345	0.906421	4.44989	2.89897e-05	0.000170257
PALMD	-1.11434	-1.11443	4.51496	0.000136852	0.000731882
PIR	-1.48293	-1.48307	4.4735	1.87184e-10	1.89905e-09
ZDHHC23	0.966024	0.966107	4.41547	0.00017549	0.00092114
CCDC190	-3.03144	-3.0319	4.43114	1.25408e-09	1.19435e-08
TOX3	4.58971	4.59105	4.45128	1.42996e-33	6.39706e-32
GALNT18	-1.94603	-1.94623	4.45638	1.16021e-23	3.12346e-22
NXPH4	-3.57219	-3.57285	4.47376	3.35116e-40	2.22565e-38
P4HTM	1.43534	1.43548	4.43381	8.8938e-16	1.37239e-14
CDIP1	-0.955163	-0.955242	4.47662	0.000195826	0.00102049
SLC35D2	1.37016	1.37028	4.43948	1.25479e-22	3.13198e-21
HSD17B2	3.07111	3.07158	4.42042	3.12695e-22	7.51865e-21
FOXN1	-3.64375	-3.64446	4.44789	1.08241e-22	2.71974e-21
TSPAN5	-1.10553	-1.10563	4.46601	4.19062e-06	2.76127e-05
TTBK2	-0.872255	-0.872329	4.4292	4.17514e-06	2.75227e-05
SERTAD4	-1.09089	-1.09098	4.40626	0.000404431	0.00201294
DTD2	-1.06275	-1.06284	4.44123	3.74339e-09	3.40587e-08
PTPRN2	3.58046	3.58112	4.46802	5.9432e-39	3.61289e-37
TPST1	-1.13068	-1.13078	4.42481	4.54921e-07	3.36031e-06
SPRR2G	-2.36456	-2.36481	4.59313	0.000216033	0.00111921
P2RX4	0.840356	0.840425	4.4347	0.000137648	0.000735881
APLNR	1.46509	1.46522	4.45191	2.45838e-08	2.07983e-07
PRSS12	1.49478	1.49492	4.40303	2.03579e-07	1.5667e-06
TRIM7	-1.96108	-1.96128	4.46914	9.27967e-14	1.24911e-12
CLEC2B	-2.22937	-2.22962	4.49943	3.76375e-20	7.66787e-19
VLDLR	-1.12999	-1.13008	4.49832	8.88299e-05	0.000492353
CENPV	1.75288	1.75306	4.40699	4.35953e-15	6.48169e-14
ALPK3	1.68568	1.68586	4.35247	1.5911e-10	1.62407e-09
GMPPB	0.823117	0.823186	4.4222	2.0242e-05	0.000121388
DGAT2	1.21818	1.21829	4.42806	1.7032e-06	1.18715e-05
CYB5R2	-1.37742	-1.37755	4.44289	6.39125e-08	5.18314e-07
BMF	0.971213	0.971298	4.38335	6.15376e-05	0.00034799
TTC7B	-1.37658	-1.37671	4.40103	1.2508e-13	1.66288e-12
GCA	1.01199	1.01208	4.40332	6.80558e-08	5.50434e-07
KIF21B	1.81614	1.81633	4.38666	3.86272e-21	8.43976e-20
RPIA	0.740858	0.74092	4.39464	0.00112532	0.00522652
CDC42EP2	1.03875	1.03884	4.38887	2.2259e-06	1.52051e-05
ARHGAP42	1.79742	1.79761	4.35734	1.97699e-17	3.41409e-16
SHISA2	-2.19419	-2.19446	4.32934	4.76683e-08	3.92489e-07
SLC4A4	4.62293	4.6244	4.35338	3.22197e-48	3.23829e-46
FER1L6	2.53473	2.53505	4.41954	2.90856e-10	2.89818e-09
PANX2	-3.36898	-3.36959	4.37554	1.20933e-24	3.48601e-23
CLDN23	3.107	3.10749	4.40069	3.33937e-49	3.54538e-47
TMEM40	-1.86066	-1.86084	4.55406	8.72069e-06	5.49867e-05
PCSK6	1.02841	1.0285	4.37694	1.54684e-05	9.44899e-05
ZG16B	3.50515	3.5058	4.40795	2.72565e-22	6.62774e-21
CDH24	-0.907309	-0.907389	4.38191	8.2584e-05	0.000458915
TP73	-2.05039	-2.05063	4.36531	7.95369e-16	1.23618e-14
FZD4	1.18889	1.189	4.37935	5.4476e-08	4.44175e-07
AKR7A3	4.11113	4.11215	4.37251	5.35575e-56	7.47624e-54
STC2	-1.6239	-1.62407	4.37151	1.16349e-08	1.01333e-07
COL8A2	-1.84437	-1.84457	4.36668	5.94793e-12	6.83468e-11
NCR3LG1	1.86077	1.86098	4.31947	8.42984e-13	1.05118e-11
MLLT11	-1.83044	-1.83064	4.39622	1.38956e-13	1.84087e-12
CDX2	4.66042	4.66194	4.34554	1.47171e-33	6.56138e-32
EXOC6	1.02899	1.02908	4.34433	6.57777e-09	5.82646e-08
LRRC15	-1.73806	-1.73825	4.32221	1.45102e-06	1.01936e-05
HNF1A-AS1	7.0325	7.04022	4.37725	2.94978e-143	1.11177e-139
ITIH5	1.0605	1.0606	4.38533	0.00062706	0.0030368
MLF1	-2.02795	-2.02818	4.35938	2.81607e-11	3.05433e-10
GSDMC	-3.32962	-3.33018	4.44661	2.93644e-20	5.99861e-19
GP2	3.88351	3.88442	4.30849	1.06863e-10	1.10347e-09
ACADS	0.845431	0.845505	4.37239	0.000180015	0.000942004
MDGA1	-2.42948	-2.42979	4.34901	2.02314e-16	3.26911e-15
SLC43A1	2.71165	2.71204	4.33053	3.74889e-34	1.73902e-32
SLC45A3	1.80335	1.80354	4.33131	1.30986e-21	2.99659e-20
FUT6	1.34784	1.34796	4.42918	0.000930417	0.00437522
FAM160A1	-0.964272	-0.964357	4.37242	0.000201576	0.00104864
TENM3	-2.4766	-2.47693	4.33915	7.43039e-14	1.00557e-12
H2AFY2	-2.22202	-2.22229	4.33623	6.71457e-20	1.35333e-18
ENPP2	1.03957	1.03966	4.39325	0.00121554	0.00561959
CMTM7	1.18775	1.18786	4.34343	7.66726e-07	5.55195e-06
DHRS11	1.12369	1.12379	4.35232	3.05504e-07	2.30059e-06
DDC	4.61371	4.61519	4.33009	2.07847e-36	1.10334e-34
SIAH1	-0.738017	-0.738082	4.35645	0.00100681	0.00471241
LRRC4	-3.01554	-3.01602	4.34758	4.62375e-19	8.81261e-18
ROBO4	0.942079	0.942162	4.3628	0.000314597	0.00159079
TMPRSS13	-1.6469	-1.64707	4.40063	8.25542e-07	5.94358e-06
CYP24A1	-2.81138	-2.81179	4.38075	7.83048e-11	8.17537e-10
SLC9A2	1.52348	1.52364	4.2945	1.54567e-05	9.44571e-05
GJB1	6.99117	6.99887	4.35173	3.83668e-73	1.09136e-70
NKD1	1.76017	1.76034	4.41792	1.93983e-06	1.3366e-05
GK	1.20997	1.21009	4.34637	1.07055e-07	8.45171e-07
RYR1	-3.4531	-3.45375	4.36532	6.25331e-40	4.08116e-38
UCA1	2.96747	2.96792	4.39318	3.37679e-14	4.70503e-13
IFI27L2	-0.947929	-0.948014	4.35456	2.92919e-05	0.000171897
CCPG1	0.843449	0.843526	4.31497	4.51177e-05	0.000259319
MYO1A	6.90344	6.91078	4.31987	1.26885e-116	1.91292e-113
RASSF1	0.76511	0.765179	4.30651	0.000364205	0.00182357
DEPTOR	2.57495	2.5753	4.33227	1.69269e-33	7.50559e-32
LDOC1	-2.21427	-2.21454	4.3308	6.42806e-14	8.76216e-13
FAR2	2.17819	2.17846	4.27233	1.53969e-30	5.89147e-29
NOS3	1.47506	1.47521	4.32719	5.2686e-09	4.71391e-08
NECTIN3	2.17978	2.18006	4.26173	3.38093e-18	6.17829e-17
AP1S3	0.938831	0.938918	4.29895	0.000234926	0.00121209
NPR3	-3.064	-3.06454	4.23751	1.36589e-21	3.12003e-20
FN3K	1.42442	1.42457	4.29135	3.41238e-11	3.66941e-10
RIMKLB	-1.176	-1.17611	4.30298	2.76253e-05	0.000162878
TBC1D10A	-0.809346	-0.809419	4.32905	0.000168057	0.000886504
CHMP4C	0.88824	0.888322	4.28481	0.000625898	0.00303312
GLB1L2	1.82711	1.82732	4.26403	9.87198e-11	1.02289e-09
TPRG1	-1.71594	-1.71612	4.37946	3.9623e-07	2.947e-06
PGF	-1.44372	-1.44386	4.3409	2.6371e-08	2.22354e-07
MEP1A	7.40263	7.41322	4.2925	9.00108e-59	1.37071e-56
THOC3	-1.09924	-1.09934	4.28761	8.87735e-09	7.7811e-08
AQP5	3.76293	3.76376	4.30999	9.31035e-17	1.5357e-15
DAGLA	1.30619	1.30632	4.26874	1.48644e-07	1.16172e-06
CYGB	0.956476	0.956565	4.29216	0.00013424	0.000718933
WNT2B	-1.56099	-1.56115	4.25745	4.97445e-10	4.87882e-09
IL17RB	3.31308	3.31371	4.24866	1.52272e-59	2.44219e-57
MMP28	-1.42964	-1.42979	4.33255	2.12171e-05	0.000126781
OTUD3	0.902925	0.903011	4.25935	3.15839e-05	0.000184916
LPAR1	-0.997617	-0.997713	4.26757	0.000649908	0.00313838
CRYL1	1.37591	1.37605	4.27989	1.73041e-12	2.10724e-11
HNMT	1.88983	1.89005	4.27707	4.68026e-23	1.20204e-21
IL36G	-3.19211	-3.19266	4.35317	1.78725e-12	2.1712e-11
FERMT3	1.01688	1.01698	4.26606	0.000245324	0.00126074
LCE3D	-3.87751	-3.87833	4.46432	1.80002e-09	1.68554e-08
XK	2.5031	2.50346	4.22676	3.85414e-23	9.94948e-22
KCNS3	-1.65107	-1.65125	4.24156	2.9704e-10	2.95589e-09
ADGRL4	1.01484	1.01494	4.27548	0.000105221	0.000575585
CREB5	-1.16015	-1.16026	4.25952	4.40682e-05	0.000253674
ZNF814	0.854358	0.854438	4.25813	0.000661532	0.00319042
CPNE8	-1.41216	-1.41231	4.25948	7.58809e-11	7.93879e-10
C3orf52	1.06615	1.06625	4.26547	6.42271e-06	4.12607e-05
OSGIN1	-2.02278	-2.02303	4.23559	9.6209e-13	1.19477e-11
FDXR	-0.832009	-0.832087	4.27996	0.00100318	0.00470125
HHLA2	6.5512	6.55737	4.21561	5.05063e-70	1.31282e-67
DFNA5	-2.19878	-2.19907	4.25359	1.10009e-18	2.06537e-17
FOXA2	4.492	4.49347	4.21853	1.23203e-38	7.40002e-37
HOMER1	-0.912389	-0.912477	4.24227	6.58167e-05	0.000370797
HILPDA	-1.08172	-1.08182	4.3309	0.000146515	0.000779414
ROR2	-1.20919	-1.20932	4.23168	0.000125254	0.000675125
VSIG2	4.30449	4.30577	4.23368	6.42577e-36	3.35207e-34
LAMA1	-1.84167	-1.84189	4.20044	5.92881e-06	3.82959e-05
C2orf72	5.07545	5.0777	4.19128	9.42531e-75	2.7862e-72
ASCL2	2.11125	2.11151	4.28568	1.87687e-10	1.90287e-09
HNF1B	7.28271	7.29303	4.20911	8.62914e-127	1.62616e-123
SMPDL3A	0.912496	0.912584	4.24474	0.000250899	0.0012879
BCKDHB	0.829734	0.829814	4.21864	0.000132418	0.000709936
LINC00261	7.23541	7.24568	4.17914	1.90426e-50	2.14243e-48
ZNF841	0.870161	0.870244	4.23692	0.000766752	0.0036477
PADI3	-2.71802	-2.71844	4.23444	6.73717e-10	6.56983e-09
TCEA2	-1.26437	-1.2645	4.23536	9.10508e-09	7.97607e-08
FAM105A	1.69845	1.69864	4.21159	5.8146e-11	6.15164e-10
IHH	7.93024	7.94651	4.2051	2.12461e-96	1.33461e-93
DENND5B	1.53574	1.53591	4.20292	6.16426e-12	7.07248e-11
GID4	-0.792278	-0.792353	4.24146	7.33633e-05	0.000410119
TRPV4	-1.98953	-1.98978	4.22098	1.22961e-14	1.77054e-13
C1orf115	1.55662	1.55679	4.19199	1.18457e-15	1.81122e-14
SMIM22	2.40154	2.40186	4.25544	2.11486e-14	3.00222e-13
WASF1	-1.31244	-1.31258	4.22242	8.86382e-08	7.05549e-07
CAPN10	0.779264	0.779339	4.20807	3.78964e-05	0.000220383
LOXL4	-2.32583	-2.32616	4.13875	1.80717e-11	2.00182e-10
CDHR1	-3.00257	-3.00309	4.23214	1.73616e-13	2.28398e-12
ALDOB	7.46538	7.4771	4.20491	7.14846e-82	2.69426e-79
DPEP1	6.83219	6.83965	4.22443	2.1651e-45	1.90883e-43
HOXA13	3.56639	3.56721	4.12653	2.54609e-29	9.16105e-28
ZNF600	0.921737	0.921828	4.20069	5.56738e-05	0.000316731
KANSL1L	0.858098	0.858183	4.18036	2.73129e-05	0.000161099
FOXA3	5.89244	5.89635	4.21821	1.8465e-104	1.46515e-101
MSC	-1.95037	-1.9506	4.23743	9.6605e-12	1.09013e-10
TCN1	1.37519	1.37534	4.23037	0.00137467	0.00630693
CRMP1	-1.59569	-1.59588	4.17981	8.22494e-10	7.94357e-09
DAPL1	-3.55761	-3.55839	4.20838	4.9092e-16	7.74175e-15
LYPD5	-1.77081	-1.77101	4.27939	2.94579e-09	2.70138e-08
HEY1	-2.24329	-2.24361	4.12551	1.24063e-17	2.17993e-16
ADA	-0.947894	-0.947989	4.18298	0.000106369	0.000581023
WNT10A	-1.45737	-1.45753	4.17486	2.85865e-05	0.000168085
RASSF9	-1.98428	-1.98454	4.15432	9.28092e-12	1.05044e-10
DNAJC22	3.79353	3.79449	4.14258	7.34574e-51	8.58483e-49
PGLYRP3	-2.34886	-2.34918	4.24462	2.24045e-07	1.71718e-06
FANCE	-1.28315	-1.28329	4.17197	4.35462e-16	6.90328e-15
ARL4D	-2.59118	-2.59156	4.24028	8.55812e-21	1.81211e-19
SOSTDC1	-1.73523	-1.73545	4.08064	7.15464e-05	0.00040083
SCN9A	-3.18301	-3.18365	4.1077	8.04782e-17	1.33769e-15
LINC00958	-3.08636	-3.08692	4.20774	1.39063e-18	2.5947e-17
FAM89A	-1.2001	-1.20023	4.18496	7.54987e-08	6.0608e-07
KRT75	-3.43066	-3.43135	4.26311	4.45435e-11	4.7425e-10
SLC2A13	1.2164	1.21653	4.12805	2.20476e-08	1.87156e-07
BCL2L15	5.67685	5.6804	4.13631	5.55221e-96	3.3482e-93
GAS2L3	1.04929	1.04941	4.12476	1.28493e-06	9.08187e-06
B4GALNT1	-3.08254	-3.08313	4.12635	4.42893e-28	1.4871e-26
C2CD2L	0.752289	0.752364	4.16997	0.000652332	0.00314807
TINCR	-2.29963	-2.29994	4.21756	9.35725e-10	8.99107e-09
GDPD5	1.61575	1.61594	4.14303	2.43357e-13	3.15736e-12
PPP2R3B	-0.850911	-0.850997	4.17347	0.000665648	0.00320719
STOX2	-2.06706	-2.06734	4.1227	2.52634e-19	4.88296e-18
SLC1A3	-1.15301	-1.15313	4.16807	0.000167851	0.000885725
CCL21	-1.31318	-1.31332	4.19272	0.000867806	0.00409101
SUSD1	1.00168	1.00179	4.12211	1.74718e-07	1.35149e-06
DENND1C	0.939447	0.939544	4.14225	3.38431e-07	2.53588e-06
TMC7	1.84703	1.84726	4.12242	2.9636e-19	5.69888e-18
EGR2	-1.50301	-1.50319	4.10373	1.91723e-06	1.32164e-05
AATK	2.59872	2.59915	4.09313	1.54063e-28	5.34947e-27
LPAR3	-3.74397	-3.7449	4.14334	8.13726e-30	2.9704e-28
SIX4	-1.11731	-1.11743	4.07088	0.000180708	0.00094497
FITM2	0.882393	0.882488	4.08214	0.000121177	0.000655023
PSTPIP2	-1.10106	-1.10118	4.09945	6.92089e-05	0.000388601
ZNF765	0.721802	0.721877	4.10786	0.00116058	0.00537872
CHL1	-1.58814	-1.58833	4.11904	1.5221e-05	9.32055e-05
LOC101927136	-5.84397	-5.84821	4.06558	2.25474e-24	6.36563e-23
PARD3B	1.40637	1.40654	4.07983	5.7938e-10	5.6719e-09
TM4SF4	6.66882	6.67562	4.19598	2.03294e-35	1.01485e-33
VIPR1	0.931762	0.931861	4.0996	0.00190094	0.00846634
GGT1	1.78457	1.7848	4.07875	1.07073e-10	1.10488e-09
SCO2	-1.02041	-1.02052	4.15061	5.97529e-06	3.85498e-05
SLC44A3	2.30682	2.30716	4.10218	1.4754e-33	6.56138e-32
DTX3	-1.05087	-1.05098	4.09487	7.35185e-05	0.00041081
FAM3B	2.1525	2.1528	4.12728	2.76335e-08	2.32609e-07
SYBU	1.96615	1.96642	4.06634	3.46485e-12	4.08094e-11
MFSD4A	2.40568	2.40605	4.08736	9.55919e-16	1.47206e-14
SLC6A19	8.08452	8.10413	4.08866	1.52141e-51	1.88007e-49
FGFR1OP	0.783752	0.783835	4.06991	0.00019395	0.00101141
DNAH1	1.35643	1.35659	4.07813	9.10422e-12	1.03199e-10
KATNAL1	-0.857629	-0.857722	4.06253	0.000731357	0.00349525
P2RY2	-1.18417	-1.1843	4.13601	8.99743e-05	0.000498147
NNAT	3.71478	3.7158	3.96631	3.7513e-22	8.92029e-21
FBXO27	-2.4257	-2.42607	4.10788	1.01228e-17	1.78702e-16
SFXN2	0.976577	0.976685	4.0551	5.0918e-05	0.000291214
ZNF432	0.938269	0.938372	4.05752	4.42863e-05	0.000254832
MLXIPL	3.03921	3.03981	4.02825	5.44329e-24	1.48665e-22
SLC26A9	1.31054	1.31068	4.10575	0.00175154	0.00785197
ARHGEF26	-1.6176	-1.61781	4.04295	1.45077e-09	1.37385e-08
GPSM1	-1.14034	-1.14047	4.0575	2.70141e-06	1.82303e-05
IRF5	-0.847568	-0.847657	4.09962	0.0015404	0.0069865
FAAH	0.879997	0.880093	4.05361	0.000400623	0.00199597
GPR176	-1.28474	-1.28488	4.0717	6.01563e-06	3.87571e-05
TBC1D12	0.754373	0.754455	4.0439	0.000235017	0.00121215
MGAT3	2.48916	2.48958	4.00464	1.26648e-19	2.51229e-18
TNFSF15	2.17815	2.17847	4.04442	1.23948e-25	3.77504e-24
C14orf132	-1.31431	-1.31447	4.03297	1.45733e-06	1.02284e-05
TMEM144	1.73714	1.73737	4.01785	2.04668e-23	5.38494e-22
PTN	-1.78698	-1.78723	3.99669	8.83872e-09	7.75175e-08
METRN	-0.940882	-0.940985	4.07589	0.000330029	0.0016635
SCIN	1.32437	1.32453	4.04233	6.55296e-05	0.000369455
KIAA1211L	1.10737	1.1075	4.0485	9.08962e-05	0.000503066
TESMIN	-1.33481	-1.33496	4.0979	7.33676e-05	0.000410119
ANXA13	6.36172	6.3676	4.09706	1.58487e-65	3.41335e-63
FJX1	-1.83166	-1.8319	4.05322	1.15437e-21	2.65295e-20
FMO5	3.63192	3.63282	4.0642	1.82302e-70	4.90783e-68
RAB20	1.95878	1.95906	4.02765	7.58357e-36	3.92886e-34
MAP7D3	-0.979018	-0.97913	4.01329	4.19885e-05	0.00024235
ANKRD33B	-2.34735	-2.34774	3.97356	6.59316e-16	1.03218e-14
ACVRL1	1.1164	1.11653	4.02173	1.53953e-06	1.07753e-05
PTGDS	1.19238	1.19251	4.1398	0.000621957	0.00301596
GLIS3	1.0349	1.03502	3.99877	0.00071088	0.00340662
CLIC5	3.60775	3.60869	3.98385	5.19322e-38	2.97692e-36
GPR68	-1.59986	-1.60006	4.07003	4.76321e-11	5.06418e-10
CLEC7A	-1.7923	-1.79255	3.98714	6.15197e-11	6.49489e-10
RAB7B	-2.33153	-2.33189	4.0368	1.44041e-23	3.82992e-22
SLC1A1	2.29647	2.29685	3.95127	1.58188e-19	3.12153e-18
FAM120C	-0.84908	-0.849176	4.00594	0.000454449	0.00224751
STON1	-1.25989	-1.26004	3.99253	1.91619e-06	1.32152e-05
PRAP1	5.52259	5.5259	4.08396	1.44044e-50	1.63278e-48
AP4B1	0.862382	0.862479	4.00874	2.1379e-06	1.46571e-05
DZIP1	-2.11404	-2.11437	3.9691	2.22946e-21	4.99425e-20
BSPRY	1.05816	1.05828	4.03164	0.000132784	0.000711644
HS6ST2	-3.57765	-3.57857	3.9865	1.18857e-24	3.43273e-23
CENPW	-0.827427	-0.827519	4.01473	0.00193125	0.00858866
SCAMP5	1.09908	1.09921	3.97149	0.00020437	0.00106207
TMEM56	1.52284	1.52304	3.93778	1.15409e-07	9.0904e-07
FAM127C	-1.78729	-1.78753	4.00278	8.55255e-21	1.81211e-19
HECW2	0.856127	0.856224	3.98339	0.00109744	0.00510805
ZNF808	0.896196	0.896299	3.97281	0.000945386	0.00444284
NOD2	-2.14163	-2.14193	4.07589	2.3854e-16	3.83802e-15
NAAA	0.899848	0.89995	3.99436	0.000135135	0.000723216
PCK1	4.82794	4.83022	3.92607	9.4581e-26	2.88644e-24
SLC16A9	-1.43334	-1.43352	3.98503	6.20432e-05	0.000350586
ZDHHC14	1.05047	1.05059	3.96719	8.30972e-09	7.3048e-08
ETNK2	-2.50702	-2.50745	3.96463	3.67435e-23	9.50163e-22
TRIM15	5.70216	5.7062	3.97779	1.05662e-61	1.85228e-59
ZNF608	1.31875	1.31892	3.95705	1.93436e-07	1.49245e-06
SYNGR1	-1.4632	-1.46338	4.0005	2.85646e-07	2.1662e-06
CPA4	-2.76758	-2.76806	4.09269	2.83281e-10	2.82831e-09
KLF8	-1.63506	-1.63527	3.99765	4.71566e-08	3.88488e-07
CYP27A1	1.01761	1.01773	3.98435	0.000805139	0.00381347
SSBP2	-1.15014	-1.15028	3.9997	2.05692e-06	1.41341e-05
DLL4	1.56327	1.56347	3.97889	8.22327e-16	1.27677e-14
BATF2	1.41021	1.41039	3.94959	6.00451e-06	3.87186e-05
TSPYL5	-1.52803	-1.52823	3.9552	4.7988e-06	3.13869e-05
EGFL6	-1.09567	-1.09581	3.85259	0.000237311	0.00122273
NCF2	-1.12105	-1.12118	3.9643	2.84635e-05	0.000167493
C2CD4A	2.57374	2.5742	3.93719	4.1678e-15	6.20887e-14
ZDBF2	-1.37629	-1.37647	3.89251	5.9803e-07	4.37241e-06
ARL10	-1.6014	-1.60162	3.92449	1.81233e-15	2.7543e-14
MNAT1	-0.783172	-0.783265	3.92859	4.98528e-05	0.000285555
PALM	-1.18115	-1.18129	3.9827	0.000177489	0.000930072
KLK8	-1.29772	-1.29788	4.03278	0.00186382	0.00831083
TSHZ3	-1.37848	-1.37867	3.90728	3.65806e-08	3.0469e-07
BEND7	1.92288	1.92318	3.87928	2.11102e-13	2.75309e-12
DNAJB5	-1.8159	-1.81616	3.93824	1.99603e-17	3.44304e-16
SRPX2	-0.97305	-0.973167	3.93665	0.000850161	0.0040141
TGFB3	-0.990991	-0.991111	3.92561	0.000381626	0.00190573
ZNF611	0.815334	0.815431	3.90914	0.000972389	0.00456121
ENTPD3	-1.68448	-1.68472	3.92669	4.93278e-08	4.05268e-07
DERL3	1.44571	1.4459	3.99742	2.15135e-06	1.47426e-05
CYP26B1	-1.54126	-1.54147	3.9563	4.42631e-07	3.27274e-06
ADORA2B	-1.41773	-1.41792	3.91039	4.41733e-09	3.98776e-08
RPTN	-4.25503	-4.25665	3.86099	6.78168e-11	7.12975e-10
NDN	-1.4163	-1.41648	3.93432	7.27235e-08	5.85986e-07
PROX1	3.01078	3.01143	3.91811	5.06747e-19	9.64611e-18
SPDEF	3.11213	3.11282	3.91253	7.33521e-15	1.07053e-13
ANOS1	-1.42867	-1.42887	3.85753	9.31055e-07	6.66188e-06
TMEM63C	-1.85361	-1.85389	3.8901	1.3833e-06	9.74057e-06
DECR2	0.761702	0.761793	3.91074	0.00224899	0.00986208
CDK5R1	-2.11939	-2.11972	3.95187	7.36396e-22	1.72927e-20
CLCN4	2.46602	2.46649	3.79671	1.26802e-18	2.37769e-17
IGFL1	-3.6223	-3.62322	4.03685	1.16675e-13	1.5594e-12
APOBEC3A	-1.77827	-1.77852	3.9761	1.28219e-05	7.94181e-05
CHST1	-2.08568	-2.08601	3.90526	5.63225e-14	7.72628e-13
C5orf30	0.791487	0.791582	3.88881	0.00147697	0.00672306
TOX2	-1.64051	-1.64074	3.91007	5.429e-11	5.75581e-10
SATB2	1.07445	1.07459	3.83618	3.65913e-05	0.000213075
ZNF585B	0.900757	0.900871	3.84043	0.00190295	0.00847281
ATF7IP2	1.22403	1.22419	3.85811	2.29587e-07	1.75788e-06
KIAA1211	2.59292	2.59342	3.835	1.52337e-26	4.79465e-25
HSH2D	2.49069	2.49115	3.87185	3.30216e-30	1.24459e-28
HABP2	6.77376	6.78294	3.86791	1.33899e-67	3.10564e-65
THNSL2	-1.2041	-1.20427	3.84082	0.000720931	0.00345032
PRLR	1.47424	1.47445	3.76972	3.19807e-05	0.000187094
TBC1D30	1.34413	1.34431	3.84378	6.104e-08	4.96353e-07
PRRG1	1.02344	1.02357	3.83682	1.56507e-05	9.5449e-05
RPGR	0.878344	0.878453	3.86569	8.49292e-06	5.36627e-05
SIX5	-0.849503	-0.849608	3.86763	3.84826e-05	0.000223312
SMPDL3B	2.87903	2.87965	3.8292	1.77273e-28	6.09104e-27
B4GALNT4	-1.98933	-1.98965	3.84787	2.21288e-07	1.69951e-06
FAM221A	2.28994	2.29035	3.80312	1.81294e-25	5.48832e-24
CCDC68	2.62312	2.62365	3.81102	6.06849e-25	1.77304e-23
GFRA1	-1.72808	-1.72835	3.77073	2.93419e-05	0.000172124
ARL14	3.57883	3.57984	3.84741	1.62382e-23	4.30241e-22
HOXB9	2.43046	2.43092	3.78977	4.91059e-13	6.24743e-12
GOLGA7B	-1.41034	-1.41053	3.90159	1.47764e-05	9.0704e-05
ZSCAN31	-1.31148	-1.31166	3.84544	2.35628e-08	1.99793e-07
FAM174B	1.48642	1.48663	3.85621	9.56094e-12	1.08052e-10
BRMS1L	-1.14919	-1.14934	3.85372	2.51087e-09	2.32375e-08
GFPT2	-1.23584	-1.236	3.82996	0.000124901	0.000673467
ERVMER34-1	-1.42459	-1.42479	3.82577	1.64291e-06	1.14722e-05
TMEM116	-1.72411	-1.72437	3.80529	7.77909e-13	9.7245e-12
WNT4	-1.24307	-1.24323	3.84135	5.14408e-05	0.00029387
PGBD5	-2.69419	-2.69474	3.83034	7.01528e-17	1.16865e-15
ARHGAP44	2.14096	2.14133	3.76434	3.26069e-20	6.65199e-19
GALNT14	-2.62249	-2.62301	3.83253	6.54189e-17	1.09341e-15
TPRXL	-1.96867	-1.96899	3.85494	3.66671e-09	3.34014e-08
CCNA1	-5.91492	-5.92029	3.79945	5.63385e-36	2.94916e-34
METTL7B	3.68669	3.68782	3.80103	6.43924e-43	4.87829e-41
AFAP1L1	-0.862497	-0.862607	3.8319	0.0021093	0.00930089
SEMA6D	-1.26603	-1.26621	3.73489	0.000338243	0.00170205
MYO7A	0.90426	0.904378	3.79494	0.00114108	0.00529159
GIPC2	2.43846	2.43893	3.76966	2.7735e-18	5.09918e-17
C4orf19	3.23758	3.23841	3.78136	4.07349e-33	1.79044e-31
KLHL13	-2.00936	-2.00971	3.73297	4.1932e-14	5.8157e-13
CA13	2.17752	2.17791	3.75514	4.37179e-27	1.40531e-25
ZNF587B	0.915689	0.915811	3.76594	4.24187e-06	2.78894e-05
SNAPC1	-1.51361	-1.51384	3.77033	2.25811e-22	5.51756e-21
IYD	6.31317	6.32054	3.72685	8.00026e-94	4.46711e-91
SGK2	3.84499	3.84631	3.73329	4.02083e-39	2.48435e-37
AGMAT	2.92775	2.92843	3.73963	4.14152e-59	6.50392e-57
ALOX12	-1.70664	-1.70688	3.89196	1.67793e-07	1.29925e-06
SELPLG	0.879785	0.8799	3.79804	0.00215983	0.00950981
THUMPD3-AS1	0.761508	0.761608	3.7742	0.000807951	0.00382559
HOXA10	1.04751	1.04765	3.71871	0.000115586	0.000627275
ZSWIM5	1.35745	1.35765	3.74422	2.47194e-07	1.88694e-06
NR1H3	0.939785	0.939911	3.75456	1.05611e-05	6.61483e-05
FOXP2	-2.13816	-2.13854	3.76687	5.28507e-13	6.70124e-12
NPC1L1	4.92445	4.92709	3.81565	4.08278e-48	4.07629e-46
TM4SF5	8.29504	8.32421	3.73176	5.1334e-89	2.41847e-86
QPRT	2.2454	2.24582	3.71523	1.23449e-13	1.64264e-12
TMEM125	2.57293	2.57345	3.7553	6.89079e-33	2.96816e-31
KREMEN2	-3.34527	-3.34622	3.70943	7.44357e-29	2.61583e-27
SRGAP3	-1.18115	-1.18131	3.75077	1.98635e-06	1.36773e-05
SOX21	-1.62965	-1.6299	3.7674	7.10746e-05	0.000398483
ALOX15B	-2.34408	-2.34449	3.88764	8.53814e-10	8.23551e-09
NMB	-1.08581	-1.08596	3.7819	5.58374e-05	0.000317542
KBTBD11	3.02869	3.02945	3.70269	4.50918e-34	2.08529e-32
VWA2	1.33745	1.33765	3.72497	9.16442e-05	0.00050678
RCBTB2	-0.836078	-0.83619	3.75109	0.000607207	0.00294918
LCK	1.59423	1.59447	3.7689	1.56736e-08	1.34335e-07
RPL39L	-1.38422	-1.38443	3.736	3.49103e-07	2.61455e-06
TRPM2	0.841342	0.841456	3.72793	0.000739111	0.0035273
NEK3	1.92817	1.9285	3.71489	1.95643e-29	7.07318e-28
TNFRSF10D	1.25569	1.25587	3.72768	5.02029e-07	3.69741e-06
DLX5	-4.64256	-4.64474	3.82252	7.82529e-42	5.7269e-40
CFAP44	0.965532	0.965666	3.71767	6.96747e-05	0.000391071
CES3	1.72564	1.72591	3.73165	8.07828e-07	5.82719e-06
SRCIN1	1.66353	1.6638	3.69913	6.2218e-11	6.55943e-10
UBTD1	-0.793781	-0.793888	3.7363	0.00076774	0.00365125
DHRS4L2	-0.762964	-0.763067	3.7264	0.00176552	0.00790822
[truncated: 1,444 more rows]

## Sheet: LUAD vs LUSC DEGs
ID	logFC	unshrunk.logFC	logCPM	PValue	FDR
SFTPB	2.67768	2.67768	12.4384	2.79388e-55	5.89859e-54
GAPDH	-1.10619	-1.1062	11.8507	3.63446e-31	4.3541e-30
CD74	1.0405	1.0405	11.5641	1.11655e-15	7.87991e-15
KRT5	-6.62508	-6.62514	11.4416	3.21986e-227	2.68518e-224
SFTPA2	1.83588	1.83589	11.2168	2.16636e-19	1.74647e-18
KRT6A	-5.10344	-5.10347	10.8753	2.33583e-136	2.80506e-134
PKM	-0.609594	-0.609595	10.7982	0.00092962	0.00345153
SFTPA1	1.91221	1.91222	10.8017	6.91224e-21	5.86212e-20
KRT17	-4.43963	-4.43965	10.569	1.02239e-173	3.00923e-171
KRT19	-1.08734	-1.08734	10.3044	1.79771e-16	1.30933e-15
S100A6	0.792307	0.792309	10.364	2.02606e-06	9.22172e-06
CTSD	0.807024	0.807026	10.2649	1.08021e-10	6.21983e-10
NDRG1	-1.54108	-1.54109	10.253	6.88148e-49	1.26436e-47
HLA-DRA	0.929998	0.93	10.2889	8.68776e-10	4.7805e-09
SLC34A2	2.98559	2.98561	10.2323	1.03485e-94	5.09314e-93
CEACAM6	3.01139	3.0114	10.0505	4.77912e-97	2.44844e-95
LGALS3BP	0.747712	0.747714	9.98358	7.76927e-08	3.872e-07
APLP2	0.707938	0.70794	9.89562	1.18294e-07	5.82985e-07
TUBB	-0.668155	-0.668156	9.81328	1.192e-06	5.49879e-06
SDC1	-0.729769	-0.729771	9.83082	3.96321e-06	1.76638e-05
PERP	-2.38423	-2.38424	9.78384	3.80045e-218	2.37703e-215
NAPSA	3.43348	3.4335	9.84767	7.52414e-105	4.44665e-103
GPNMB	-2.19144	-2.19145	9.75346	4.31417e-94	2.1026e-92
C3	1.43807	1.43807	9.74169	2.41021e-31	2.91068e-30
PGC	6.38385	6.38403	9.75597	6.05601e-138	7.76981e-136
A2M	1.19539	1.1954	9.70872	1.10572e-24	1.07709e-23
DSP	-1.5819	-1.58191	9.64666	2.34352e-50	4.41387e-49
S100A9	-1.8441	-1.8441	9.74953	9.60516e-26	9.67671e-25
HSPB1	-1.28051	-1.28051	9.65339	3.07492e-36	4.20379e-35
TPI1	-0.73505	-0.735053	9.61175	9.12244e-09	4.77798e-08
S100A11	-0.710917	-0.710919	9.60808	2.67641e-06	1.20648e-05
JUP	-1.34755	-1.34755	9.57209	2.24773e-59	5.11999e-58
CD63	0.995242	0.995246	9.55638	4.97644e-33	6.32526e-32
CD9	-1.57036	-1.57037	9.50743	2.4858e-78	8.48053e-77
EIF4G1	-0.918537	-0.91854	9.47132	6.38568e-29	7.18018e-28
SERPINA1	2.03671	2.03672	9.48599	1.4936e-50	2.82372e-49
SFTPC	1.68654	1.68654	9.48931	9.00095e-12	5.47017e-11
NEAT1	1.23148	1.23149	9.70814	1.88582e-17	1.42898e-16
HLA-DRB1	1.05069	1.05069	9.42466	2.03424e-14	1.38047e-13
PTPRF	-0.719053	-0.719056	9.33733	2.61043e-08	1.33647e-07
SLC2A1	-2.53407	-2.53409	9.33086	7.23455e-137	8.97503e-135
RPL35A	-0.792946	-0.792949	9.30875	3.49168e-11	2.05302e-10
IGFBP5	-0.804794	-0.804798	9.26763	2.00364e-05	8.47467e-05
MUC1	2.76491	2.76492	9.30799	3.64057e-149	5.81368e-147
KRT18	1.15169	1.1517	9.26246	1.76041e-26	1.81587e-25
GPI	-1.02693	-1.02694	9.20588	1.13147e-28	1.26373e-27
TXNIP	1.04993	1.04993	9.19014	7.20525e-21	6.10717e-20
CD44	-1.05814	-1.05815	9.12933	1.15293e-24	1.12235e-23
KRT14	-6.45439	-6.45466	9.13933	1.55942e-149	2.51705e-147
ANXA1	-0.700816	-0.700819	9.13053	0.00136683	0.00501529
PIGR	3.67535	3.67539	9.19105	1.61762e-108	1.0377e-106
TFRC	-2.37232	-2.37234	9.0058	1.86403e-142	2.54373e-140
KRT15	-3.99271	-3.99276	9.04603	1.07591e-166	2.44705e-164
AP2M1	-1.36335	-1.36336	9.0279	3.71914e-110	2.45938e-108
LAMC2	-1.12252	-1.12253	9.08057	1.1617e-11	7.0118e-11
IGFBP3	-0.833801	-0.833805	9.02458	1.11965e-05	4.84634e-05
SFN	-2.20932	-2.20934	9.05145	1.52683e-114	1.13462e-112
TNC	-0.864698	-0.864702	8.989	2.17055e-05	9.16772e-05
ATP1B1	1.01503	1.01503	9.03352	7.68396e-16	5.46913e-15
LPCAT1	2.19201	2.19202	9.02698	1.24218e-108	8.03723e-107
PKP1	-4.53946	-4.53954	8.9546	4.14894e-170	1.09263e-167
KRT7	1.78042	1.78043	8.99112	1.00493e-31	1.22743e-30
YBX1	-0.704656	-0.70466	8.91643	3.54203e-09	1.89013e-08
AKR1C1	-1.03025	-1.03026	8.94107	5.10635e-05	0.000210177
IGFBP2	-1.78559	-1.7856	8.89162	1.81863e-36	2.50913e-35
CEACAM5	2.31179	2.3118	8.93946	1.539e-33	1.9796e-32
MALAT1	2.99462	2.99464	9.51755	5.61652e-93	2.6936e-91
EIF4A2	-0.919545	-0.91955	8.81825	1.49786e-25	1.49996e-24
TACSTD2	-0.693631	-0.693635	8.83484	0.000891502	0.00331492
DDR1	-0.767171	-0.767175	8.78133	7.83099e-11	4.53514e-10
QSOX1	1.29294	1.29294	8.80033	1.60888e-61	3.86416e-60
ITGA3	0.886006	0.886012	8.79127	2.11051e-08	1.08832e-07
NPC2	1.35549	1.3555	8.85984	3.69788e-42	5.87395e-41
AQP3	0.936217	0.936223	8.77247	5.72378e-06	2.52186e-05
SDC4	0.781918	0.781922	8.79737	4.50273e-08	2.26585e-07
PSMD2	-1.31341	-1.31342	8.72119	1.15504e-87	4.92564e-86
ITGB4	-1.24179	-1.2418	8.74656	5.53318e-23	5.03385e-22
CSTB	-0.747429	-0.747433	8.73746	4.63562e-06	2.05327e-05
HLA-DPA1	1.10408	1.10409	8.73546	2.51882e-17	1.89524e-16
MUC5B	3.65549	3.65554	8.78005	6.7949e-71	1.99605e-69
SLC25A5	-0.616498	-0.616501	8.69497	0.00112334	0.00414006
CAPN2	0.799918	0.799923	8.71038	2.62981e-14	1.7758e-13
LYZ	1.05109	1.05109	8.79013	1.25398e-09	6.83496e-09
CLDN1	-2.8663	-2.86633	8.64922	6.1795e-130	6.67342e-128
CD46	0.887071	0.887076	8.72822	3.13003e-24	2.99267e-23
PGD	-0.890625	-0.89063	8.6739	4.75549e-09	2.526e-08
CNBP	-0.681514	-0.681518	8.67652	1.13903e-10	6.55094e-10
GPRC5A	1.8599	1.85992	8.71797	4.09953e-60	9.46739e-59
TGM2	1.0344	1.03441	8.65203	5.81988e-15	4.0001e-14
CTSH	1.40754	1.40755	8.73572	9.87592e-32	1.2092e-30
KRT13	-6.38129	-6.38165	8.64724	1.13101e-167	2.61193e-165
KRT16	-5.59438	-5.59458	8.68692	1.21397e-195	4.7955e-193
S100A2	-3.89917	-3.89923	8.6466	7.94018e-142	1.0642e-139
TRAM1	1.04108	1.04109	8.63958	1.30334e-31	1.58544e-30
NFE2L1	-0.726058	-0.726063	8.55309	6.13131e-12	3.76122e-11
CLSTN1	-0.992597	-0.992603	8.55216	5.6987e-30	6.62612e-29
EPCAM	0.967813	0.96782	8.5815	5.05071e-16	3.6241e-15
HMGA1	-0.645138	-0.645143	8.52694	0.0017369	0.00632522
CLDN4	0.849364	0.84937	8.54071	8.22198e-10	4.5325e-09
AGR2	2.59146	2.59148	8.63805	1.99288e-83	7.79041e-82
RNASE1	2.22962	2.22964	8.5567	1.65249e-95	8.24103e-94
YWHAQ	-0.643206	-0.643211	8.49184	1.15421e-05	4.98584e-05
TRIM28	-0.617676	-0.61768	8.47458	0.000190461	0.000749609
CES1	-1.92946	-1.92948	8.43629	1.18928e-24	1.15624e-23
CLU	0.749058	0.749063	8.48139	0.000516342	0.00196422
PTTG1IP	0.782674	0.78268	8.47782	6.12573e-17	4.53866e-16
RAB7A	-0.630515	-0.630519	8.42849	1.23683e-06	5.70037e-06
HLA-DPB1	1.04573	1.04574	8.42292	5.20288e-16	3.72617e-15
RNF213	0.857531	0.857538	8.40382	5.22302e-14	3.49389e-13
CCT5	-0.686395	-0.6864	8.37081	2.83757e-06	1.27682e-05
RAN	-0.603721	-0.603726	8.37504	0.00112517	0.00414579
NOTCH3	-1.04011	-1.04012	8.32346	7.65798e-22	6.70677e-21
DST	-1.76116	-1.76118	8.3656	3.56686e-65	9.40986e-64
EPHX1	0.836711	0.836717	8.38153	1.42253e-06	6.53616e-06
RN7SK	6.38682	6.38714	8.91029	1.0792e-138	1.39654e-136
FURIN	0.840702	0.840708	8.37551	1.35189e-07	6.63829e-07
EPAS1	0.691268	0.691273	8.33834	6.02352e-05	0.000246306
EGFR	-0.992518	-0.992527	8.27608	5.21737e-10	2.90282e-09
FXYD3	-1.96932	-1.96934	8.34788	3.18935e-55	6.72407e-54
NECTIN1	-3.26831	-3.26836	8.21348	0	0
RN7SL2	3.7819	3.78195	8.7117	6.00563e-107	3.77199e-105
TRIM29	-3.70531	-3.70538	8.20644	1.024e-134	1.19157e-132
TSPAN3	0.846767	0.846774	8.27706	1.20314e-19	9.76762e-19
AQP1	1.63326	1.63328	8.29064	3.06216e-29	3.48228e-28
DSG2	-0.759688	-0.759695	8.20903	5.5244e-07	2.61187e-06
SEMA4B	-0.82393	-0.823937	8.24158	1.50834e-08	7.83177e-08
CD151	0.832485	0.832492	8.25188	1.16672e-13	7.67135e-13
MVP	1.14857	1.14858	8.25099	8.61646e-42	1.35153e-40
MSLN	3.30913	3.30919	8.25686	2.01507e-67	5.52983e-66
LGALS3	0.748942	0.748948	8.26917	3.42675e-07	1.64079e-06
TMEM59	0.693839	0.693845	8.25196	1.46249e-08	7.59899e-08
S100A16	-0.719561	-0.719567	8.21551	0.000128607	0.000513711
S100A8	-3.09186	-3.09191	8.33024	7.20128e-67	1.95476e-65
ERBB2	0.929588	0.929596	8.19558	3.24011e-11	1.90959e-10
FSCN1	-1.91337	-1.91339	8.17968	8.26719e-79	2.8463e-77
PTP4A1	0.739297	0.739303	8.2445	4.767e-07	2.26161e-06
SLC38A2	-0.776106	-0.776112	8.19238	5.63367e-11	3.28288e-10
TP63	-5.06138	-5.06159	8.11801	4.70418e-277	1.41229e-273
AKR1C3	-1.05	-1.05001	8.18569	2.48552e-06	1.12448e-05
CPD	0.984661	0.98467	8.17177	1.16964e-17	8.89439e-17
CD55	2.12264	2.12266	8.21438	7.53544e-120	6.21508e-118
PRKAR1A	0.565508	0.565513	8.15427	0.00252715	0.00907105
CP	1.66485	1.66487	8.14248	1.70818e-27	1.83285e-26
APOL1	-0.849765	-0.849772	8.16633	7.27693e-07	3.40824e-06
CST3	0.909361	0.909369	8.14869	1.79027e-16	1.30455e-15
TXN	-0.68575	-0.685756	8.15064	0.000279369	0.00108558
ASAH1	1.26428	1.2643	8.14072	5.7806e-64	1.47322e-62
GJA1	-1.87928	-1.8793	8.1035	4.3445e-71	1.29139e-69
YBX3	-1.11727	-1.11728	8.11138	4.88843e-50	9.184e-49
BPIFA1	3.67934	3.67943	8.13483	3.72677e-46	6.43019e-45
LRP10	0.636554	0.63656	8.08761	4.47141e-05	0.000184955
SCNN1A	1.28408	1.28409	8.09627	1.44155e-23	1.34571e-22
RHOB	1.03175	1.03176	8.11326	3.3997e-20	2.80864e-19
GPC1	-2.81218	-2.81222	8.04694	1.2861e-215	7.42527e-213
SLC3A2	-0.902579	-0.902588	8.03995	9.47821e-19	7.47648e-18
GNS	0.762061	0.762068	8.05021	9.62302e-12	5.8317e-11
ITGA6	-2.1308	-2.13083	8.00411	8.73525e-101	4.73375e-99
FOSL2	-0.628457	-0.628463	8.0018	0.000504524	0.00191975
SLC7A5	-1.3424	-1.34241	8.006	2.98125e-28	3.29055e-27
ATP1B3	-2.32433	-2.32436	7.99647	2.37577e-242	5.09466e-239
AHCY	-0.826269	-0.826278	7.98583	3.28567e-13	2.12043e-12
ANXA11	0.626584	0.62659	8.01188	2.88234e-05	0.00012079
ALDH3A1	-2.17948	-2.17951	7.95031	1.64582e-25	1.64484e-24
HLA-DQB1	1.1925	1.19252	8.02417	2.45288e-18	1.90976e-17
MLF2	-0.672878	-0.672885	7.98663	6.95156e-07	3.26501e-06
DUSP1	0.955692	0.955702	8.02438	5.74662e-11	3.3474e-10
WFDC2	1.9289	1.92892	8.03209	7.18947e-50	1.34565e-48
NTS	-2.18081	-2.18084	7.90915	4.53103e-15	3.11997e-14
SREBF2	-0.784898	-0.784906	7.93659	4.02535e-13	2.58778e-12
CCT4	-0.865556	-0.865565	7.95655	1.80435e-19	1.45776e-18
TBL1XR1	-0.948452	-0.948462	7.96143	1.32917e-25	1.3337e-24
ICAM1	1.3345	1.33452	7.94205	9.90827e-28	1.07079e-26
RCC2	-0.755551	-0.755559	7.9149	1.2174e-13	7.99053e-13
FGG	3.29071	3.29077	8.21303	1.94211e-46	3.38989e-45
PTMS	-0.805227	-0.805235	7.92588	8.46294e-11	4.89735e-10
MGST1	0.939532	0.939542	7.98242	4.1482e-10	2.31999e-09
AKR1B10	-2.10431	-2.10434	7.92307	1.97365e-19	1.59282e-18
HLA-DRB5	1.31461	1.31463	7.94201	6.23795e-21	5.30526e-20
ERRFI1	1.58483	1.58485	7.92045	4.72259e-50	8.88356e-49
FBLN1	-0.819155	-0.819164	7.86165	3.77344e-08	1.91233e-07
NFE2L2	-1.38363	-1.38365	7.87109	2.50246e-78	8.518e-77
SGK1	-1.63858	-1.6386	7.88781	3.35507e-68	9.30923e-67
TNFSF10	-1.06415	-1.06416	7.85266	6.68383e-16	4.76405e-15
ABCC1	-1.82457	-1.8246	7.84043	1.39317e-97	7.18654e-96
MET	1.22346	1.22348	7.88209	1.92477e-19	1.55421e-18
HMGB3	1.15999	1.16	7.85916	4.5101e-20	3.71779e-19
SNRPB	-0.661113	-0.66112	7.85049	4.1895e-05	0.000173677
HLA-DQA1	0.831218	0.831227	7.87473	3.74797e-06	1.67343e-05
MARCKS	-0.730667	-0.730675	7.83928	1.44631e-09	7.86043e-09
ALDH1A1	-1.18771	-1.18772	7.80457	3.56223e-12	2.21052e-11
SCPEP1	-0.804109	-0.804118	7.79599	3.21638e-09	1.7188e-08
LAD1	-0.813416	-0.813426	7.81605	1.4526e-08	7.55021e-08
STMN1	-0.765731	-0.76574	7.77179	7.07269e-07	3.31776e-06
HOPX	2.7766	2.77666	7.87213	2.72331e-110	1.81226e-108
COL17A1	-2.32772	-2.32775	7.7796	5.90102e-45	9.88618e-44
SLC1A5	-0.819231	-0.81924	7.77573	8.24831e-13	5.24197e-12
WASF2	-0.766066	-0.766075	7.74128	9.17835e-14	6.07211e-13
GPX2	-1.43452	-1.43454	7.78157	3.3376e-11	1.96473e-10
H2AFZ	-0.687295	-0.687303	7.76802	1.86517e-06	8.50489e-06
ERGIC1	0.992883	0.992895	7.76273	3.32046e-41	5.12793e-40
CDH3	-1.19425	-1.19427	7.7565	2.07424e-16	1.50636e-15
CTSS	0.982561	0.982572	7.77385	8.19447e-16	5.82697e-15
MUC5AC	5.11934	5.11961	7.87452	4.75841e-80	1.68862e-78
DSG3	-6.69963	-6.70049	7.69195	8.60673e-185	3.00455e-182
ATP11A	2.33473	2.33477	7.76757	2.02022e-168	4.8912e-166
JAG1	-2.66038	-2.66043	7.73714	4.80024e-209	2.40188e-206
TUBA1C	-1.03149	-1.0315	7.70496	2.24618e-32	2.80978e-31
WSB1	1.23494	1.23495	7.78321	8.33571e-39	1.22076e-37
HK1	-0.677357	-0.677365	7.67803	4.25092e-07	2.02573e-06
GOLM1	1.75483	1.75485	7.74181	3.07307e-111	2.10638e-109
KLF5	-1.13715	-1.13717	7.68679	1.85892e-25	1.85657e-24
CKAP4	-0.632966	-0.632974	7.69828	0.000184137	0.000725672
SCGB3A2	2.80177	2.80182	7.92196	1.98611e-47	3.5324e-46
PALLD	-0.678547	-0.678555	7.68632	5.17386e-05	0.000212743
ABCC5	-2.81022	-2.81028	7.67771	3.80388e-225	2.855e-222
NTRK2	-5.467	-5.46738	7.62861	3.31525e-240	5.52946e-237
KHSRP	-0.609867	-0.609874	7.66346	8.37676e-05	0.000338475
DNAJB1	-1.01431	-1.01432	7.69297	6.25657e-28	6.79576e-27
IRF6	-2.11862	-2.11865	7.67502	5.66973e-198	2.36412e-195
DVL3	-1.52353	-1.52355	7.65227	1.21679e-123	1.10698e-121
PFN2	-1.54363	-1.54365	7.65825	7.05077e-43	1.1344e-41
PLP2	-0.833502	-0.833513	7.68761	1.0678e-11	6.46322e-11
TMPRSS4	-1.02878	-1.0288	7.67247	1.05597e-09	5.78301e-09
SCGB3A1	4.03628	4.03639	8.05753	9.43867e-84	3.71874e-82
GCLC	-1.23582	-1.23584	7.68442	4.58685e-16	3.29599e-15
EMP1	-0.821264	-0.821275	7.65362	1.0416e-08	5.44222e-08
CD47	0.785153	0.785163	7.70388	2.17958e-10	1.23696e-09
C8orf4	1.87913	1.87916	7.74926	2.11572e-56	4.55655e-55
SLC6A8	-2.94741	-2.94748	7.61542	3.30138e-204	1.59861e-201
MMP1	-1.08223	-1.08224	7.64832	7.51439e-07	3.51726e-06
TCP1	-0.771244	-0.771254	7.62871	3.72692e-16	2.68449e-15
NAA50	-0.975536	-0.975549	7.62742	7.92181e-42	1.24518e-40
TNS1	0.97457	0.974583	7.62489	9.07247e-18	6.9271e-17
LGMN	0.732069	0.732078	7.64391	4.53435e-09	2.41195e-08
PTP4A2	0.766313	0.766323	7.65323	1.06161e-18	8.3521e-18
CERS2	0.643995	0.644003	7.61463	6.57145e-06	2.88433e-05
KRT6B	-6.22279	-6.2234	7.69956	5.16095e-170	1.33571e-167
CORO1C	-0.733319	-0.733328	7.60684	1.1736e-10	6.74458e-10
FKBP4	-1.05382	-1.05383	7.60379	3.19743e-28	3.52398e-27
PAM	1.03871	1.03873	7.63531	6.59187e-30	7.64687e-29
CTSE	2.71868	2.71874	7.6278	6.64573e-54	1.36469e-52
ERBB3	1.61031	1.61033	7.59997	7.44101e-90	3.36437e-88
PRNP	-1.4434	-1.44342	7.58912	7.77913e-73	2.37826e-71
IFI16	-0.87817	-0.878182	7.5515	1.81564e-13	1.18037e-12
FXR1	-1.24079	-1.24081	7.5422	1.6051e-77	5.35425e-76
PDLIM1	-0.647393	-0.647402	7.57337	6.4375e-05	0.000262519
ARHGDIB	0.994549	0.994563	7.59019	2.80383e-21	2.42304e-20
MCM7	-0.826653	-0.826665	7.51288	2.61255e-12	1.62793e-11
DDIT4	-0.744976	-0.744986	7.57659	0.000132464	0.00052827
ATP2C1	-0.826181	-0.826192	7.51832	2.09622e-20	1.74425e-19
TSC22D3	0.813387	0.813398	7.59365	9.39036e-08	4.65057e-07
TSPAN13	1.13155	1.13157	7.59207	3.00874e-33	3.84376e-32
FGA	4.06696	4.06709	7.86046	1.30465e-56	2.83008e-55
DSC3	-5.82225	-5.82279	7.48267	8.54484e-231	8.55111e-228
PRSS8	1.33899	1.33901	7.54003	3.38957e-43	5.50063e-42
PBXIP1	0.992564	0.992579	7.50686	1.04034e-28	1.16281e-27
GM2A	-0.801383	-0.801394	7.49801	2.81295e-12	1.75063e-11
RNF145	0.786548	0.78656	7.50992	2.22774e-10	1.26334e-09
SEL1L3	0.797016	0.797027	7.50928	5.4279e-11	3.16666e-10
SERPINE1	-1.00275	-1.00276	7.52462	4.23033e-10	2.36329e-09
COLGALT1	-0.787143	-0.787154	7.45637	7.49176e-15	5.1398e-14
PTGFRN	-1.37402	-1.37405	7.46499	2.86401e-67	7.80247e-66
PAK2	-0.929074	-0.929087	7.44561	2.82712e-37	3.98105e-36
COL7A1	-3.45052	-3.45063	7.48455	1.48662e-165	3.28171e-163
ABCA3	1.62195	1.62198	7.4861	1.96145e-29	2.24587e-28
TOP2A	-0.692542	-0.692552	7.41166	0.000329865	0.00127291
LTA4H	1.04591	1.04593	7.48825	8.05642e-43	1.29342e-41
FBL	-1.11251	-1.11253	7.43579	3.82856e-41	5.90047e-40
EFNA1	0.644948	0.644957	7.49518	0.00143106	0.00523815
ALDH2	1.11276	1.11277	7.49111	6.70541e-27	7.05855e-26
CXCL17	1.85067	1.8507	7.53462	1.60611e-39	2.39417e-38
FKBP9	-0.61062	-0.610629	7.38513	0.00259471	0.00930463
SYPL1	-0.668881	-0.668891	7.41993	2.48515e-06	1.12448e-05
IL6ST	1.25352	1.25354	7.48144	1.34706e-57	2.96493e-56
AKAP13	0.635347	0.635357	7.44031	0.000292997	0.00113591
PLXNA1	-0.966119	-0.966134	7.38671	2.1865e-21	1.89829e-20
CHI3L1	0.894521	0.894535	7.40322	7.14943e-06	3.13343e-05
ITGB2	0.77229	0.772302	7.41702	7.93851e-06	3.47116e-05
AHNAK2	-0.903988	-0.904001	7.40669	2.23394e-06	1.01341e-05
ABCC3	2.07929	2.07933	7.41782	6.43047e-77	2.13557e-75
VAMP8	0.632852	0.632861	7.44876	0.000525368	0.00199603
CALML3	-6.09584	-6.09654	7.38472	7.09254e-146	1.04379e-143
LMO7	1.67036	1.67039	7.39551	1.95773e-102	1.10896e-100
CLCA2	-6.2902	-6.29103	7.33457	3.15523e-234	3.38308e-231
PLXND1	1.03993	1.03995	7.34711	8.33908e-27	8.7537e-26
GPX3	1.02163	1.02165	7.38422	1.74645e-12	1.09644e-11
SLC9A3R1	-1.75329	-1.75333	7.31985	1.06357e-87	4.54852e-86
MGP	1.13313	1.13315	7.37658	6.41312e-18	4.92416e-17
CPM	1.74551	1.74554	7.54184	4.41165e-30	5.14955e-29
LAMA3	-1.01214	-1.01215	7.36111	1.36626e-08	7.10633e-08
GJB2	-2.86338	-2.86345	7.36167	7.13904e-97	3.62041e-95
TRA2B	-0.753522	-0.753534	7.32869	1.81576e-20	1.5134e-19
RANGAP1	-0.966114	-0.96613	7.30607	6.35514e-36	8.60207e-35
LCN2	0.937848	0.937863	7.41753	2.66063e-05	0.000111717
GFPT1	0.805994	0.806007	7.35354	3.22813e-15	2.23616e-14
SLC38A1	-0.646055	-0.646065	7.30118	0.000947382	0.003514
KPNA2	-0.786352	-0.786364	7.28286	2.29306e-09	1.23241e-08
UBA2	-0.746434	-0.746446	7.29969	7.44759e-11	4.31978e-10
HK2	-1.32421	-1.32424	7.27002	2.40933e-36	3.29985e-35
XPOT	-0.739822	-0.739834	7.28101	1.39087e-09	7.57286e-09
PRPF19	-0.581762	-0.581772	7.26279	0.000838453	0.00312618
SLC12A7	0.661766	0.661777	7.2671	0.000883521	0.00328606
STRAP	-0.68255	-0.682562	7.26684	5.15074e-07	2.43674e-06
S100P	2.2318	2.23185	7.35446	5.11577e-32	6.3152e-31
ITGB6	0.746419	0.746432	7.29286	0.000318178	0.00122875
CFLAR	0.767141	0.767153	7.31282	1.70877e-12	1.07368e-11
ARL6IP5	0.990803	0.99082	7.30591	6.58512e-31	7.84518e-30
MDH1	-0.750433	-0.750445	7.25843	5.90318e-14	3.94184e-13
SHMT2	-0.646406	-0.646417	7.24855	0.000154508	0.000613089
ZDHHC9	1.29131	1.29133	7.27308	1.75616e-61	4.21114e-60
NCAPD2	-1.14019	-1.14021	7.2207	3.20624e-40	4.84194e-39
ARRDC3	0.92962	0.929636	7.29811	6.83896e-16	4.87232e-15
LAMB2	0.669688	0.669699	7.24666	1.16591e-05	5.03494e-05
PTDSS1	-1.35579	-1.35581	7.23102	3.08811e-88	1.34755e-86
PRMT1	-0.762533	-0.762546	7.24931	9.57892e-14	6.32596e-13
PON2	1.29781	1.29784	7.27368	4.54611e-51	8.72655e-50
GLS	1.21643	1.21645	7.34028	1.6684e-28	1.85376e-27
SAMD4B	-0.600965	-0.600975	7.21988	0.000824517	0.00307804
ADGRF5	2.7093	2.70937	7.26518	1.25739e-148	1.98681e-146
PDXDC1	0.676181	0.676192	7.25086	1.85967e-08	9.61279e-08
C1orf116	2.50139	2.50145	7.26549	5.28805e-119	4.29075e-117
PI3	-4.11338	-4.11358	7.20124	9.14092e-90	4.12055e-88
SESN3	-1.62997	-1.63	7.20978	3.11881e-59	7.07197e-58
CPS1	3.40371	3.40384	7.20004	1.58e-49	2.93169e-48
UCP2	0.714846	0.714858	7.23245	5.10917e-05	0.000210235
MTUS1	0.871076	0.871091	7.22284	8.38839e-14	5.56914e-13
MYO1D	0.63577	0.635781	7.18426	0.00016073	0.000636433
TARS	-0.666687	-0.666698	7.17866	5.60874e-06	2.47262e-05
MPRIP	0.629575	0.629586	7.19591	6.09576e-05	0.000249193
LIMA1	-0.88315	-0.883165	7.18005	2.66369e-18	2.07175e-17
DUSP6	1.24446	1.24448	7.21776	1.8993e-26	1.95544e-25
CSE1L	-0.835852	-0.835867	7.14646	1.77187e-20	1.47928e-19
MYH11	-0.773524	-0.773538	7.15675	0.00128718	0.00472648
CRKL	-0.952576	-0.952593	7.15299	2.09648e-33	2.68746e-32
KPNA4	-0.843278	-0.843293	7.15425	6.31079e-27	6.65715e-26
C4BPA	2.9555	2.95559	7.27958	6.35963e-66	1.69866e-64
FCGRT	0.906255	0.906272	7.17682	2.95728e-19	2.37262e-18
MGLL	1.64937	1.64941	7.19362	1.06346e-67	2.93447e-66
MCM4	-0.90887	-0.908887	7.11017	1.56383e-16	1.14121e-15
PHC2	0.657593	0.657604	7.13523	1.55221e-06	7.11458e-06
S100A4	1.2648	1.26483	7.18701	1.08738e-24	1.06043e-23
SFTPD	1.91463	1.91467	7.16612	4.80639e-28	5.26249e-27
PARM1	1.58626	1.58629	7.13655	1.64006e-34	2.15956e-33
U2SURP	-0.654206	-0.654218	7.10742	2.12566e-06	9.66332e-06
DMBT1	1.59959	1.59962	7.18901	1.21794e-14	8.32533e-14
KIAA0930	-0.867064	-0.86708	7.08964	1.092e-21	9.53583e-21
TGFBR2	1.15586	1.15589	7.1243	5.76286e-35	7.68262e-34
NOP56	-0.793926	-0.793941	7.07561	2.06412e-15	1.44382e-14
NDUFA4L2	-2.9657	-2.9658	7.08928	1.74866e-127	1.71563e-125
MCM3	-0.596446	-0.596457	7.04927	0.0027686	0.00990454
INPPL1	0.681432	0.681445	7.09196	7.60213e-07	3.55611e-06
H1FX	-0.690871	-0.690883	7.07809	6.09283e-07	2.87337e-06
CPE	0.839626	0.839642	7.07745	1.74225e-05	7.40456e-05
TNS3	0.714807	0.714821	7.07536	4.59299e-06	2.03499e-05
CYB561	0.706639	0.706653	7.08617	1.08282e-09	5.92572e-09
CREB3L2	0.821376	0.821392	7.0932	4.48164e-15	3.08737e-14
ATP11B	-1.53222	-1.53225	7.05652	7.95954e-85	3.22921e-83
SLC7A8	-1.96629	-1.96634	7.03865	1.24125e-63	3.14736e-62
PCNA	-0.844497	-0.844513	7.03751	1.39064e-15	9.78207e-15
NRP1	1.37411	1.37414	7.0998	7.10118e-61	1.67078e-59
TFPI	1.58677	1.5868	7.15527	1.86946e-38	2.71923e-37
LMNB2	-1.14012	-1.14014	7.01808	9.8688e-42	1.54474e-40
LRRC8A	-0.897873	-0.897891	7.02872	1.04205e-15	7.37145e-15
TRIM8	0.848004	0.848021	7.06497	2.2205e-16	1.61102e-15
CLDN7	0.848535	0.848551	7.06967	2.18088e-10	1.23723e-09
BRD4	-0.580727	-0.580738	7.01924	0.00213431	0.00770332
TECR	-0.756514	-0.756529	7.04014	1.14247e-11	6.904e-11
VWA1	0.911471	0.911489	7.06314	3.35351e-14	2.25334e-13
NCBP2	-0.951895	-0.951914	7.01634	1.41741e-41	2.20714e-40
NNMT	1.07575	1.07577	7.09635	4.02756e-15	2.77838e-14
DNAJB11	-0.930692	-0.930711	7.02297	2.91818e-31	3.50438e-30
USP5	-0.716474	-0.716488	7.00993	2.27381e-11	1.34857e-10
NEDD9	0.683803	0.683817	7.02589	0.000560497	0.00212519
HDAC2	-0.626242	-0.626254	6.99512	3.04967e-05	0.000127623
C16orf89	3.98057	3.98077	7.12307	9.88737e-136	1.15953e-133
DSC2	-1.707	-1.70704	6.98335	1.32417e-66	3.57501e-65
MTA2	-0.576606	-0.576617	6.99678	0.000632471	0.00238603
HMGCS1	-1.4537	-1.45374	6.96162	9.2976e-62	2.24383e-60
NCOA7	0.700751	0.700764	7.02284	0.00011776	0.000471343
MYO6	0.904655	0.904674	7.0103	5.97408e-22	5.25348e-21
WHSC1L1	-0.834685	-0.834702	6.9758	6.69843e-11	3.89277e-10
MRPL3	-0.662655	-0.662668	6.98221	4.75407e-07	2.25619e-06
STEAP4	2.57472	2.57479	7.08754	3.26237e-92	1.53515e-90
MYC	-1.20601	-1.20604	6.95596	2.78996e-31	3.35846e-30
HAS3	-2.0671	-2.06716	6.96106	3.73433e-54	7.7106e-53
DHCR7	-1.08538	-1.0854	6.94443	4.6294e-24	4.40659e-23
SELENBP1	2.5663	2.56638	6.98365	1.37007e-117	1.09394e-115
TFDP1	-0.752037	-0.752052	6.97239	2.13209e-06	9.6896e-06
HLA-DMA	1.28115	1.28118	7.00592	8.04388e-33	1.01639e-31
IGF1R	-0.868026	-0.868045	6.92464	1.15416e-11	6.97188e-11
ATXN10	-0.590221	-0.590233	6.9285	0.000495351	0.00188772
SCP2	0.683526	0.68354	6.97524	1.31313e-10	7.52058e-10
CYB5A	1.39729	1.39732	7.00761	3.57466e-44	5.9031e-43
MTHFD2	-0.712585	-0.712599	6.92063	1.10484e-05	4.78362e-05
TFPI2	2.64704	2.64713	6.94197	1.01051e-39	1.51083e-38
SULF2	-1.63616	-1.6362	6.92338	2.57315e-56	5.53374e-55
GOT2	-0.634536	-0.634549	6.92784	2.14808e-05	9.07537e-05
LTBP1	-0.800057	-0.800074	6.92345	3.51607e-07	1.68303e-06
GMPS	-1.12556	-1.12558	6.88595	5.12632e-56	1.09773e-54
COL8A1	0.833208	0.833225	6.93496	1.10636e-06	5.11948e-06
PAK1	-0.660637	-0.660651	6.89882	2.03524e-05	8.60108e-05
ENG	0.7299	0.729915	6.9435	8.34902e-07	3.89578e-06
CDK4	-0.694443	-0.694458	6.87337	1.19119e-05	5.13083e-05
MLPH	2.88485	2.88495	6.95485	1.09786e-147	1.71666e-145
SOX2	-3.1994	-3.19953	6.85865	3.73585e-106	2.27963e-104
SMIM14	1.49956	1.49959	6.94829	2.83331e-102	1.58697e-100
UCHL1	-1.04471	-1.04474	6.87117	1.15529e-06	5.3344e-06
DCBLD2	0.845323	0.845341	6.90949	3.13675e-07	1.50434e-06
ACTL6A	-1.44896	-1.44899	6.84761	3.26854e-93	1.57762e-91
SORT1	0.732686	0.732702	6.88652	4.43161e-08	2.23156e-07
TP53I11	0.753843	0.75386	6.86677	1.38993e-07	6.8117e-07
SERPINB5	-3.61906	-3.61924	6.86012	3.95696e-100	2.12896e-98
PKP3	-0.704454	-0.704469	6.86068	8.04018e-06	3.51357e-05
IGSF3	-1.30619	-1.30622	6.84756	8.86944e-47	1.55718e-45
KIAA0319L	0.870297	0.870316	6.8798	7.21878e-27	7.59363e-26
MCM2	-1.49077	-1.49081	6.79513	2.0429e-69	5.79697e-68
PCYT1A	-1.26756	-1.26759	6.83675	1.84862e-82	6.97226e-81
DNAJC3	0.74096	0.740976	6.8844	1.1514e-12	7.27124e-12
DPYSL2	1.2568	1.25683	6.87873	6.84241e-43	1.10205e-41
CA12	-1.5137	-1.51374	6.86937	5.53844e-20	4.5505e-19
SCGB1A1	1.25141	1.25144	6.92924	2.53315e-06	1.14465e-05
FAM107B	1.59371	1.59375	6.90153	3.20093e-83	1.23838e-81
FGB	4.1197	4.11991	7.22669	2.87617e-34	3.76738e-33
CXCL16	0.830849	0.830867	6.8527	4.33095e-13	2.78185e-12
CGN	2.18443	2.1845	6.85055	8.79185e-136	1.03917e-133
GLTP	-1.24779	-1.24782	6.83337	6.91124e-62	1.67871e-60
ADIPOR2	-0.735101	-0.735118	6.83268	1.84477e-11	1.10019e-10
CASC4	0.643069	0.643083	6.86422	1.77491e-06	8.10314e-06
SAE1	-0.626859	-0.626873	6.81404	9.36913e-06	4.07889e-05
MICAL2	1.05539	1.05542	6.84401	4.0208e-20	3.3181e-19
MKI67	-0.73301	-0.733026	6.78356	2.771e-05	0.000116189
RPA1	-0.778003	-0.778021	6.78439	1.38833e-18	1.0877e-17
LLGL2	1.15906	1.15908	6.82791	5.38082e-38	7.71456e-37
CSTA	-4.47895	-4.47929	6.80168	0	6.06078e-306
PGGHG	1.45381	1.45385	6.82985	2.32699e-28	2.57409e-27
TMEM8A	0.830232	0.830251	6.8221	1.75003e-16	1.27584e-15
ACKR3	-2.69944	-2.69954	6.79328	1.13596e-123	1.03975e-121
GRAMD1A	0.804023	0.804041	6.83543	7.49603e-13	4.77196e-12
ACSL5	2.73451	2.73461	6.85866	3.35217e-163	7.08724e-161
RAD23A	-0.619834	-0.619848	6.79694	3.32845e-05	0.000138826
SMS	-0.674673	-0.674688	6.77987	1.35382e-05	5.80138e-05
SUSD2	2.70852	2.70862	6.8488	8.94733e-82	3.33271e-80
AHCYL2	2.29968	2.29976	6.85152	8.42315e-136	1.00349e-133
STOML2	-0.669954	-0.669969	6.79682	4.52976e-05	0.000187318
DKC1	-0.778111	-0.778129	6.77379	7.20354e-15	4.94659e-14
RBM47	1.3766	1.37664	6.82478	4.29207e-100	2.30101e-98
TTLL12	-1.28959	-1.28962	6.74779	2.01612e-56	4.34827e-55
PES1	-0.831782	-0.831801	6.75782	2.86748e-21	2.47663e-20
ATRN	-0.70419	-0.704207	6.74358	7.57751e-08	3.77894e-07
FYTTD1	-1.098	-1.09802	6.74779	2.99874e-64	7.73438e-63
TMEM176B	0.808883	0.808902	6.79096	6.72679e-07	3.1634e-06
CXCL8	-1.40341	-1.40344	6.80438	2.75187e-17	2.06645e-16
SMAD3	-0.656501	-0.656517	6.73904	6.76057e-05	0.000274873
NDUFB5	-0.959761	-0.959784	6.76082	8.07994e-24	7.62818e-23
PTGR1	-1.1035	-1.10353	6.74884	4.92855e-12	3.0358e-11
TSKU	-0.721501	-0.721518	6.75276	6.81045e-05	0.000276826
SPINK1	4.78314	4.78355	6.9294	8.3689e-116	6.57725e-114
GUSB	0.645123	0.645138	6.75197	4.35186e-06	1.93157e-05
SLC20A2	-1.04214	-1.04216	6.75012	1.57276e-23	1.46365e-22
BLCAP	-1.00371	-1.00373	6.75529	1.55161e-38	2.26129e-37
CCND3	0.881833	0.881854	6.76569	2.60551e-14	1.76097e-13
RPS6KA3	0.713102	0.713119	6.77427	1.13944e-08	5.94098e-08
SH3GL1	-0.628658	-0.628673	6.73267	1.89849e-05	8.05261e-05
PCM1	0.761132	0.76115	6.76124	4.30379e-11	2.52459e-10
GOLIM4	-1.09797	-1.098	6.72203	5.81849e-38	8.31822e-37
PNKD	1.12169	1.12172	6.75639	6.12367e-38	8.74619e-37
OPA1	-0.987645	-0.987669	6.71149	1.37955e-39	2.05849e-38
GCLM	-1.36458	-1.36461	6.72654	8.12921e-27	8.53937e-26
RTCB	-0.640618	-0.640633	6.70735	7.13822e-07	3.3464e-06
PTHLH	-4.76527	-4.76571	6.70298	9.55258e-225	6.82828e-222
CLDND1	-1.07912	-1.07914	6.7034	3.0029e-46	5.21115e-45
DLG1	-1.24945	-1.24949	6.68597	3.15739e-83	1.22469e-81
RCN2	-0.84077	-0.840791	6.68748	5.20433e-18	4.00626e-17
GPC4	0.750903	0.750922	6.71065	3.45842e-05	0.000144126
TCIRG1	0.728416	0.728433	6.73061	5.02771e-07	2.38079e-06
CD2AP	1.14434	1.14437	6.72947	3.98638e-64	1.0229e-62
CRIP2	1.22673	1.22677	6.69568	7.26806e-24	6.88768e-23
KCTD12	0.765759	0.765777	6.72478	1.39199e-07	6.81956e-07
TMEM132A	-1.19349	-1.19352	6.67035	7.0749e-30	8.18823e-29
KIAA1671	-0.789221	-0.789241	6.66047	2.84669e-09	1.52233e-08
PPIF	-1.05784	-1.05787	6.66944	1.00621e-37	1.43032e-36
LIMK2	-1.20768	-1.20771	6.66604	1.02494e-61	2.4656e-60
FGFR3	-2.00079	-2.00085	6.65824	6.54581e-50	1.22671e-48
MSH6	-0.766716	-0.766736	6.62791	3.06964e-13	1.98443e-12
KEAP1	-0.8521	-0.852122	6.65448	3.50154e-18	2.71356e-17
PRKCI	-0.669843	-0.66986	6.65935	1.40317e-05	6.00943e-05
YEATS2	-1.5483	-1.54835	6.63756	2.3439e-106	1.44791e-104
ARHGEF2	0.697882	0.6979	6.62564	1.81988e-07	8.84945e-07
KLHL24	-0.792209	-0.792228	6.65474	8.53841e-10	4.70004e-09
FAM213A	-0.739781	-0.7398	6.6519	2.67183e-10	1.50891e-09
IFITM2	0.892223	0.892245	6.67646	9.56089e-13	6.05819e-12
FZD6	-1.28239	-1.28242	6.6475	3.45142e-62	8.42427e-61
SMARCB1	-0.717807	-0.717825	6.62317	6.06729e-12	3.72511e-11
SNRPD3	-0.621575	-0.62159	6.64378	2.34935e-05	9.8951e-05
TPX2	-1.14055	-1.14058	6.60484	9.14319e-23	8.263e-22
AGPAT2	1.11841	1.11844	6.65461	6.55791e-29	7.36832e-28
ACAP2	-1.24548	-1.24551	6.63244	4.10267e-57	8.97743e-56
LIMCH1	1.93834	1.9384	6.69017	2.83164e-89	1.25017e-87
DRAM1	1.66352	1.66357	6.69807	5.30063e-70	1.52429e-68
TOMM22	-0.704747	-0.704765	6.6536	9.16618e-08	4.54404e-07
POFUT1	-0.593164	-0.59318	6.60361	0.000750131	0.00281295
CIT	1.85326	1.85332	6.62638	6.05758e-65	1.57865e-63
BEX3	-0.75606	-0.75608	6.60768	5.43475e-08	2.72664e-07
GALNT10	1.40703	1.40707	6.65192	2.1605e-62	5.29923e-61
SQLE	-0.754977	-0.754996	6.62042	3.60362e-07	1.72274e-06
FOXP4	0.703654	0.703672	6.59881	1.55138e-06	7.11293e-06
TRIB1	0.665777	0.665793	6.65505	0.000274604	0.00106734
UTRN	0.723207	0.723225	6.63435	1.11627e-06	5.16056e-06
SERPINB6	0.698181	0.698198	6.65126	6.30923e-07	2.97076e-06
RANBP1	-0.989746	-0.989773	6.60457	1.54755e-30	1.83493e-29
CAD	-0.639193	-0.63921	6.56026	0.000118347	0.000473484
C1orf198	0.652604	0.652621	6.61053	1.60932e-06	7.36511e-06
GSE1	0.941488	0.941514	6.61622	1.21985e-23	1.14302e-22
ALG3	-1.19852	-1.19856	6.59499	1.89587e-51	3.69597e-50
MCM5	-1.06616	-1.06619	6.57573	2.54649e-43	4.14592e-42
EGLN3	-0.753496	-0.753515	6.61884	0.000763747	0.00286043
STARD10	0.970202	0.970228	6.65841	4.3176e-16	3.10549e-15
TK1	-0.97202	-0.972046	6.58476	1.64426e-15	1.15498e-14
MAP1B	-1.09315	-1.09318	6.55886	6.06749e-12	3.72511e-11
TMEM2	0.731707	0.731726	6.61934	4.33027e-08	2.18419e-07
EXT1	-0.813654	-0.813676	6.59399	2.54831e-15	1.77178e-14
LPIN2	1.87889	1.87895	6.58237	5.3898e-123	4.73137e-121
MGRN1	1.0753	1.07533	6.60766	7.94008e-51	1.51255e-49
CLIC6	2.35988	2.35997	6.60831	3.09535e-75	1.00355e-73
NR4A1	0.875751	0.875774	6.6422	1.30209e-06	5.99559e-06
SPRR1B	-4.33034	-4.3307	6.58902	1.16309e-82	4.42005e-81
NUP205	-0.644789	-0.644806	6.55889	8.02894e-06	3.50968e-05
VKORC1L1	0.588682	0.588698	6.59416	0.00166954	0.00609028
SLC50A1	0.644105	0.644122	6.62004	0.000409068	0.00157007
RRM1	-0.834342	-0.834365	6.5476	1.99672e-18	1.56027e-17
CYP2B7P	3.46021	3.46041	6.59554	5.23383e-102	2.90981e-100
CYBB	0.867114	0.867137	6.59518	1.40171e-07	6.86269e-07
RAP2B	-0.98247	-0.982497	6.57833	2.88655e-29	3.28506e-28
TMEM219	0.631515	0.631532	6.61527	4.56394e-05	0.000188627
COPS7A	-0.621632	-0.621648	6.5727	4.53887e-05	0.000187642
NAV1	-0.943045	-0.943071	6.5581	1.592e-12	1.00115e-11
GPC3	-2.18704	-2.18712	6.52828	3.18374e-51	6.14283e-50
RNF19A	0.620999	0.621015	6.60413	0.00233857	0.00841223
ADGRE5	1.06214	1.06217	6.58084	3.02868e-25	3.00684e-24
NKX2-1	3.40631	3.4065	6.626	3.74586e-124	3.44963e-122
TXNDC11	0.862125	0.862148	6.59058	4.87487e-25	4.81109e-24
CSK	-0.577446	-0.577462	6.53549	0.00192725	0.00698465
NECTIN4	-0.668634	-0.668651	6.55266	0.00109169	0.00402935
LYPD3	-3.03074	-3.03089	6.53371	1.18245e-110	7.99538e-109
TMEM173	0.689519	0.689537	6.56988	3.28381e-05	0.00013704
TNPO2	-0.675752	-0.675771	6.51929	1.07794e-08	5.62619e-08
PTPRS	-1.30175	-1.30179	6.49735	1.37653e-47	2.46282e-46
DIP2B	-1.038	-1.03803	6.52223	7.25225e-39	1.06312e-37
OCIAD2	0.847423	0.847446	6.5828	3.92399e-12	2.42901e-11
FAM20B	-0.619771	-0.619788	6.50912	6.57054e-05	0.000267654
POLE3	-0.649755	-0.649772	6.53202	8.1752e-06	3.56946e-05
PARP4	0.676566	0.676584	6.54165	1.72944e-07	8.41785e-07
UNC13B	1.38007	1.38012	6.562	1.21421e-51	2.37633e-50
MAPK6	-1.04074	-1.04077	6.51561	1.20266e-34	1.58919e-33
TNS4	-1.8808	-1.88087	6.53937	3.15854e-33	4.03171e-32
ABCF3	-1.07749	-1.07753	6.5101	1.42455e-60	3.32564e-59
ARSD	1.33281	1.33285	6.54698	1.30904e-55	2.78329e-54
CD109	-1.71177	-1.71183	6.50524	7.22801e-51	1.3804e-49
FAT2	-4.79065	-4.79118	6.47366	9.07776e-218	5.45065e-215
CDK2AP1	-0.610697	-0.610713	6.51515	0.000153699	0.000610042
TC2N	1.11168	1.11171	6.56293	5.15825e-23	4.69846e-22
EIF2B5	-1.0373	-1.03733	6.50553	2.817e-48	5.12557e-47
CITED2	1.44433	1.44437	6.51837	4.77256e-52	9.4017e-51
KDM3A	-0.643759	-0.643777	6.4771	2.60725e-06	1.17671e-05
TMED5	0.885962	0.885986	6.54605	2.86118e-23	2.63169e-22
ALPL	1.1249	1.12493	6.50799	5.95427e-11	3.46567e-10
FUCA1	1.1429	1.14293	6.5183	1.69164e-40	2.57016e-39
ECT2	-1.07633	-1.07637	6.45492	5.31661e-25	5.22986e-24
TUBB6	-1.27737	-1.27741	6.47684	7.60664e-40	1.14069e-38
SLC1A4	-1.35097	-1.35101	6.46664	9.5392e-49	1.74839e-47
RNF7	-0.919951	-0.919977	6.49403	1.14831e-28	1.28158e-27
PPFIA1	-0.621917	-0.621934	6.47305	0.00277025	0.0099081
FOLR1	3.49202	3.49223	6.54439	9.12928e-116	7.13748e-114
CBX6	-0.711432	-0.711452	6.45952	1.03099e-05	4.47419e-05
TMC5	2.89787	2.89801	6.52283	9.01231e-140	1.17638e-137
PARD3	-0.642703	-0.642721	6.457	9.8818e-05	0.000397257
PITPNB	-0.736177	-0.736198	6.46022	4.79879e-17	3.5767e-16
ELN	0.846128	0.846154	6.4449	1.22436e-05	5.26615e-05
RYK	-0.768354	-0.768376	6.45656	2.02167e-15	1.41611e-14
PER1	0.807547	0.807571	6.48595	7.8773e-08	3.92453e-07
SLC44A4	2.88219	2.88233	6.49237	3.95321e-123	3.49069e-121
CYP2S1	-2.46552	-2.46562	6.45266	6.52031e-100	3.48315e-98
LMO4	-1.06735	-1.06738	6.44365	1.81307e-23	1.68312e-22
BICD2	-1.74729	-1.74735	6.43735	1.57405e-156	3.02924e-154
LRBA	0.914009	0.914036	6.49022	3.1911e-24	3.04911e-23
KCMF1	-0.66813	-0.668149	6.45261	1.2038e-09	6.56624e-09
SOGA1	-1.08369	-1.08372	6.40303	3.85831e-36	5.25563e-35
GGCX	0.826495	0.826519	6.47695	4.04298e-19	3.223e-18
BCAT1	0.780362	0.780384	6.45898	0.000146701	0.000583498
LSG1	-1.27086	-1.2709	6.40914	3.98749e-83	1.53478e-81
FEM1B	-0.610718	-0.610736	6.43967	5.45776e-05	0.000223965
SPRR3	-5.67418	-5.67521	6.40251	9.80953e-104	5.64179e-102
NOTCH1	-0.953114	-0.953143	6.39641	2.70808e-18	2.10409e-17
ATP2B1	-1.06704	-1.06707	6.41559	3.08143e-22	2.73377e-21
CDK2AP2	0.939331	0.939358	6.48983	2.35642e-17	1.77661e-16
TMC4	0.94696	0.946989	6.44499	9.53825e-16	6.76328e-15
DDX39A	-0.860458	-0.860484	6.42794	5.667e-18	4.35796e-17
REEP3	0.797621	0.797644	6.46814	1.56485e-11	9.3623e-11
TOMM40	-0.628108	-0.628127	6.42273	0.000255427	0.000995123
TMEM63A	1.34751	1.34756	6.44172	6.5362e-88	2.81939e-86
SELENOI	-0.799422	-0.799446	6.40901	7.75519e-11	4.49471e-10
B3GNT5	-1.68128	-1.68134	6.41316	4.22319e-73	1.29376e-71
FAM84B	0.939779	0.939807	6.47092	1.82768e-13	1.18767e-12
GSTM3	-2.26472	-2.26482	6.39679	1.01332e-69	2.8918e-68
SLC39A8	1.48698	1.48703	6.46229	5.64318e-47	9.95414e-46
TANC2	0.778221	0.778244	6.43958	2.47449e-09	1.32754e-08
NAV2	0.641583	0.641602	6.41301	0.00272044	0.00973689
MYBL2	-0.96964	-0.96967	6.36518	1.67733e-11	1.00193e-10
SLC7A1	-0.972891	-0.972921	6.37118	1.70047e-22	1.52393e-21
MXRA8	0.739804	0.739826	6.41967	4.94822e-05	0.000203892
GSK3B	-0.612897	-0.612915	6.38488	4.57653e-05	0.000189095
RPS6KA2	1.73966	1.73972	6.41795	1.30186e-104	7.63369e-103
HPGD	2.66229	2.66242	6.46943	3.07141e-75	9.97943e-74
CRLF1	2.96486	2.96503	6.3832	3.86851e-66	1.04068e-64
DPY19L1	1.06559	1.06562	6.43541	1.62207e-24	1.56585e-23
WNT5A	-2.01511	-2.01519	6.35755	6.54397e-76	2.14479e-74
TNFAIP3	-0.680905	-0.680925	6.40645	0.000473136	0.00180593
RRM2	-0.911674	-0.911703	6.35923	1.19046e-11	7.18249e-11
C12orf49	0.679002	0.679023	6.38021	4.80203e-07	2.27679e-06
PHGDH	-1.93951	-1.93958	6.34452	2.50966e-61	5.97977e-60
EIF4EBP1	-1.34097	-1.34101	6.39663	1.18027e-30	1.40166e-29
SFTA2	3.98106	3.98138	6.45028	2.18971e-136	2.65079e-134
CDC42SE2	0.722575	0.722596	6.41433	1.87527e-11	1.11794e-10
RUVBL1	-0.795813	-0.795838	6.35435	1.1055e-15	7.80923e-15
CASK	-0.670032	-0.670052	6.36247	2.45e-06	1.10941e-05
CENPF	-0.84951	-0.849537	6.33689	6.83415e-09	3.60208e-08
VDAC2	-0.759633	-0.759656	6.37224	2.41728e-12	1.50939e-11
DHX36	-0.748351	-0.748374	6.34882	2.46678e-14	1.66947e-13
SMC4	-0.816809	-0.816835	6.33659	1.24045e-11	7.47804e-11
KIAA1324	1.39743	1.39748	6.44195	1.98918e-16	1.44599e-15
SEC11C	1.00998	1.01001	6.44337	4.4086e-13	2.8281e-12
FAM162A	-1.34993	-1.34998	6.38441	1.33965e-62	3.30747e-61
OAS1	0.681235	0.681256	6.35996	0.000962715	0.00356911
BIRC3	1.0992	1.09924	6.43769	1.37271e-13	8.99027e-13
SOAT1	0.912378	0.912407	6.37572	3.01833e-31	3.62175e-30
MICALL1	-1.75438	-1.75445	6.32781	1.76407e-144	2.52195e-142
SLC9A3R2	1.55529	1.55534	6.36241	3.12441e-84	1.24405e-82
SEZ6L2	0.902846	0.902874	6.37572	1.62232e-08	8.40909e-08
NEO1	-0.656077	-0.656097	6.31681	0.000521558	0.00198205
TIMMDC1	-0.818797	-0.818822	6.34361	3.30866e-22	2.92671e-21
UPK1B	-3.46755	-3.46779	6.3247	4.9465e-43	8.00128e-42
DPP4	2.94515	2.94531	6.41704	3.18618e-121	2.70213e-119
FABP5	-3.24363	-3.24381	6.41073	1.06316e-168	2.61624e-166
TMEM189	-1.28195	-1.282	6.33762	1.30514e-90	5.93681e-89
TCF20	-0.662808	-0.662828	6.312	9.17858e-07	4.27754e-06
POLR2H	-0.937294	-0.937324	6.33856	5.97496e-26	6.07245e-25
SERPINE2	-1.48477	-1.48482	6.26891	6.73783e-30	7.81016e-29
COL16A1	-0.918265	-0.918294	6.34519	2.90293e-10	1.63635e-09
PARL	-1.25394	-1.25398	6.32787	8.86472e-72	2.67205e-70
THBD	-1.41264	-1.41269	6.33833	3.29534e-31	3.95099e-30
SLCO2B1	0.773631	0.773656	6.3142	1.42636e-05	6.10524e-05
ENC1	0.966324	0.966356	6.33015	1.18585e-16	8.69604e-16
CDC42BPA	1.13901	1.13905	6.37353	8.09119e-35	1.07199e-33
NAA20	-0.654574	-0.654594	6.34632	4.62131e-05	0.00019084
HMCES	-0.918168	-0.918198	6.31313	2.16843e-36	2.97806e-35
ERMP1	-1.03511	-1.03514	6.29076	3.88082e-21	3.33457e-20
STK17B	0.624905	0.624924	6.37429	0.00102186	0.00377903
PPP1R2	-0.599362	-0.599381	6.31827	0.000357232	0.00137639
LY6D	-3.86733	-3.86763	6.35355	1.79203e-73	5.58096e-72
TFF3	2.65719	2.65732	6.38866	2.60782e-46	4.5413e-45
TINAGL1	-1.06973	-1.06976	6.33364	3.22026e-13	2.07911e-12
HIP1	0.748861	0.748885	6.3128	3.13018e-08	1.59278e-07
CCND2	-1.24042	-1.24046	6.27433	1.34825e-20	1.13064e-19
ZNF385A	-1.43568	-1.43573	6.29807	6.1464e-80	2.16581e-78
GYS1	-0.799421	-0.799447	6.28896	3.26774e-18	2.5363e-17
VPS13C	0.901366	0.901394	6.3902	1.06144e-17	8.08796e-17
TNK2	-0.862601	-0.862629	6.30014	8.67611e-14	5.74998e-13
ARHGAP23	-1.4438	-1.44385	6.2649	1.99025e-61	4.76485e-60
RHOBTB2	2.04234	2.04243	6.31862	1.29019e-91	6.01462e-90
ATF5	-0.997004	-0.997038	6.2513	3.48481e-16	2.51251e-15
HP	2.00514	2.00522	6.29641	1.96949e-22	1.76186e-21
HLA-DMB	0.941189	0.94122	6.32649	6.57866e-11	3.82464e-10
GRHL2	-0.632089	-0.632109	6.26445	0.000188257	0.00074152
METAP1	-0.659106	-0.659127	6.28302	2.87702e-07	1.3811e-06
UBXN7	-1.00378	-1.00381	6.24313	4.17786e-32	5.17015e-31
UFD1L	-0.691544	-0.691566	6.28344	1.97476e-08	1.01972e-07
EFNB1	-1.84147	-1.84154	6.27101	3.98336e-94	1.9477e-92
ALDH3B1	2.62112	2.62125	6.33171	5.28291e-146	7.85165e-144
MTSS1	-0.980881	-0.980914	6.26553	7.6427e-15	5.24095e-14
CD93	0.702088	0.702111	6.25558	6.42892e-05	0.00026224
CADM1	1.41813	1.41818	6.25592	8.6438e-30	9.9656e-29
RMND5A	-0.729741	-0.729766	6.21774	8.2732e-12	5.03809e-11
SLC7A2	2.34884	2.34895	6.32918	5.75832e-57	1.2582e-55
NMD3	-0.607296	-0.607316	6.2511	0.000666544	0.00250953
NUP50	-0.577153	-0.577172	6.23541	0.00190366	0.0069057
SLC16A1	-2.05873	-2.05883	6.20276	4.52063e-81	1.65108e-79
TMPRSS2	2.14557	2.14567	6.26723	7.89137e-68	2.18154e-66
RHOBTB3	1.03876	1.03879	6.2615	4.16287e-18	3.2161e-17
ATP2A3	1.24066	1.2407	6.21483	3.52742e-23	3.23261e-22
SIPA1L2	-0.67473	-0.674753	6.19152	0.000815543	0.00304606
GFM1	-0.705414	-0.705438	6.20427	2.88989e-11	1.70788e-10
CYP24A1	1.32438	1.32443	6.22066	8.95909e-10	4.92438e-09
HSD17B11	1.47913	1.47919	6.25324	9.67957e-79	3.32494e-77
FAM177A1	0.925401	0.925433	6.25678	7.2689e-20	5.943e-19
MMP10	-3.94231	-3.94267	6.18301	4.52352e-96	2.27099e-94
MAGEF1	-0.946007	-0.94604	6.18957	2.65589e-21	2.29784e-20
SGPP2	0.659288	0.659311	6.19791	0.00216359	0.00780524
SLC7A11	-0.992844	-0.992879	6.18142	9.08975e-07	4.23746e-06
CNOT8	0.660401	0.660423	6.22424	2.41639e-07	1.16669e-06
ITGB8	-1.06236	-1.0624	6.20565	5.06426e-11	2.95796e-10
DDAH1	2.1655	2.1656	6.25115	1.08396e-169	2.75786e-167
FNDC3A	0.83688	0.836909	6.23341	2.98367e-20	2.46902e-19
CD99L2	0.711271	0.711296	6.1961	2.87412e-06	1.29288e-05
SEMA3F	-1.37904	-1.37909	6.16405	4.95883e-58	1.10114e-56
DCUN1D1	-1.36254	-1.36259	6.17089	4.04984e-66	1.08752e-64
SERTAD2	-0.7679	-0.767927	6.17791	1.44132e-11	8.66178e-11
RGS5	0.951824	0.951856	6.25441	1.07007e-13	7.05128e-13
ME1	-1.32677	-1.32682	6.18242	4.36525e-25	4.31665e-24
NFIB	0.707447	0.707472	6.2145	4.86129e-05	0.000200475
MXD4	0.623773	0.623794	6.19014	8.53923e-05	0.000344669
ADH7	-5.33385	-5.33484	6.11993	9.25431e-115	6.94582e-113
GPRC5C	1.37305	1.3731	6.20986	1.43217e-34	1.88747e-33
HS6ST1	-1.15692	-1.15696	6.15408	2.78069e-43	4.51741e-42
CEBPG	-0.937706	-0.93774	6.17587	1.27228e-23	1.19066e-22
SENP2	-1.00769	-1.00772	6.14191	2.41587e-39	3.57992e-38
RALGAPA2	0.936394	0.936428	6.175	6.02143e-19	4.77484e-18
PRKCD	0.653571	0.653593	6.1885	7.91398e-07	3.69968e-06
ADSL	-0.682712	-0.682735	6.16582	4.70985e-07	2.23662e-06
BIRC5	-1.18204	-1.18208	6.15971	3.45933e-24	3.30121e-23
CREB3L1	2.00472	2.00481	6.22705	2.44717e-63	6.17385e-62
MMP15	1.54975	1.54982	6.1792	5.70017e-66	1.52523e-64
CELSR2	-2.15532	-2.15542	6.11495	8.78431e-151	1.46513e-148
IFT57	0.976007	0.976042	6.203	4.21592e-18	3.25541e-17
MFN1	-1.01332	-1.01336	6.13687	3.89808e-44	6.43012e-43
GALNT7	0.630129	0.63015	6.19863	0.00114326	0.00420935
FNBP1L	0.940179	0.940214	6.1723	1.85299e-26	1.90908e-25
FOXM1	-1.41126	-1.41132	6.10948	4.04957e-41	6.23468e-40
FRMD6	-1.88758	-1.88766	6.14324	4.19546e-92	1.96806e-90
DUSP4	2.14351	2.14361	6.19912	1.21238e-56	2.63373e-55
LRRK2	1.72552	1.72559	6.25551	9.95041e-32	1.21648e-30
PTPRU	0.801755	0.801785	6.14084	3.62592e-06	1.62086e-05
MMP12	-1.41415	-1.41421	6.12276	1.81127e-18	1.41683e-17
WNT7B	-1.37278	-1.37284	6.13091	2.95515e-30	3.4629e-29
TSPAN15	1.05187	1.05191	6.16003	1.89547e-28	2.10295e-27
IGF2BP2	-1.86861	-1.8687	6.09018	3.03908e-58	6.77854e-57
DLG5	-0.725886	-0.725913	6.08612	3.40891e-07	1.63277e-06
EPHB3	-1.60383	-1.6039	6.08581	1.40017e-54	2.91512e-53
SPRED1	0.803803	0.803832	6.15703	3.94223e-12	2.43726e-11
DAPK1	1.21956	1.21961	6.14155	1.25367e-27	1.35096e-26
FBP1	1.77475	1.77483	6.16151	5.4385e-63	1.36062e-61
AZGP1	2.03159	2.03169	6.18924	2.20651e-22	1.96686e-21
LMO3	3.02001	3.0202	6.20333	3.34085e-103	1.90682e-101
FOXA1	0.756306	0.756333	6.12321	0.000198198	0.000777817
WDR43	-0.608206	-0.608228	6.099	0.000199808	0.000783929
TOPBP1	-0.927656	-0.927691	6.07737	1.23273e-25	1.23776e-24
FKBP2	0.624948	0.62497	6.15156	0.00068948	0.00259263
MT1X	-1.72411	-1.72419	6.13427	9.06752e-55	1.89572e-53
SRD5A3	0.864336	0.864369	6.10116	1.15077e-09	6.29068e-09
DHRS7	0.653725	0.653748	6.1486	0.000131763	0.000525617
FRMD8	-0.726104	-0.726131	6.09953	1.15923e-11	6.99971e-11
RAP1GAP	1.74148	1.74156	6.10635	2.10938e-52	4.21062e-51
FGFR2	-2.009	-2.0091	6.06829	1.35284e-75	4.4051e-74
ACO1	0.784417	0.784446	6.11262	6.30175e-11	3.66649e-10
APOBEC3C	-0.673711	-0.673736	6.09136	1.74708e-05	7.4205e-05
RBBP8	-0.818757	-0.818788	6.08244	3.93085e-12	2.43223e-11
TMEM98	0.659935	0.65996	6.06725	0.0009528	0.00353322
HOOK3	0.728119	0.728145	6.15942	8.59618e-08	4.27134e-07
LRRC58	-0.708515	-0.708541	6.07623	8.04365e-09	4.22179e-08
C7	1.09508	1.09512	6.14037	8.59363e-09	4.5073e-08
EMB	1.91594	1.91603	6.15705	2.62784e-90	1.19174e-88
ARNTL2	-1.29276	-1.29281	6.10233	1.26408e-23	1.18373e-22
CYP4F11	-3.03973	-3.03994	6.03769	9.67284e-54	1.9755e-52
SMARCA1	0.87112	0.871154	6.08973	6.23922e-13	3.9854e-12
MRC1	1.46156	1.46162	6.10209	2.64321e-27	2.82601e-26
TIMELESS	-0.73383	-0.733858	6.04097	3.40734e-08	1.72971e-07
MMP13	-1.4272	-1.42726	6.04645	4.43062e-10	2.4715e-09
PAPSS2	0.891109	0.891143	6.11882	1.42911e-09	7.77261e-09
ANLN	-0.687519	-0.687545	6.06362	0.000603911	0.00228403
C19orf48	-0.876304	-0.876337	6.07298	8.82426e-16	6.26589e-15
TUFT1	-0.807251	-0.807282	6.06265	2.3152e-09	1.24386e-08
GTF3C5	-0.658966	-0.658991	6.04662	4.06369e-06	1.81009e-05
SYNE1	1.92342	1.92351	6.18706	5.87688e-91	2.69779e-89
SLC22A31	3.57433	3.57464	6.12545	1.80382e-129	1.90684e-127
TOB1	0.686205	0.68623	6.10881	3.92113e-05	0.000162822
PTP4A3	0.82609	0.826121	6.1093	1.5325e-09	8.31382e-09
TPCN1	1.10473	1.10477	6.07911	4.43692e-52	8.77505e-51
SDK1	-0.880774	-0.880808	6.05618	2.4761e-07	1.1936e-06
PNPLA2	0.740124	0.740152	6.07764	5.80209e-09	3.07106e-08
PDCD10	-1.08753	-1.08757	6.07149	9.42054e-41	1.43857e-39
CYP4B1	2.2848	2.28492	6.08207	1.32901e-40	2.02535e-39
KANK2	0.958964	0.959002	6.05841	1.69292e-26	1.74896e-25
SIAH2	-1.61837	-1.61844	6.03385	1.49695e-151	2.58284e-149
RND3	-1.35174	-1.3518	6.05433	5.25381e-43	8.48923e-42
PTPRZ1	-3.36803	-3.3683	6.01321	2.54623e-101	1.38987e-99
PRRG4	-0.97079	-0.970828	6.05567	7.77452e-19	6.14551e-18
PDZK1IP1	0.782919	0.782948	6.11724	0.000876028	0.003259
ZNF185	-0.713806	-0.713834	6.0137	7.14278e-05	0.000289863
ASH2L	-0.696059	-0.696086	6.01496	1.14885e-05	4.96411e-05
SHROOM3	1.57099	1.57106	6.0677	2.3966e-73	7.40234e-72
KLHL21	-0.768507	-0.768536	6.03928	6.18791e-12	3.79284e-11
HPCAL1	0.842417	0.84245	6.0549	6.00226e-16	4.28639e-15
UNC93B1	0.920094	0.92013	6.05489	5.01692e-21	4.27892e-20
ADM	-2.03567	-2.03577	6.05825	2.08928e-70	6.0662e-69
DMKN	-0.829095	-0.829126	6.07565	3.11329e-05	0.000130177
CLDN12	0.673143	0.673169	6.0599	8.14932e-06	3.55919e-05
TMEM41A	-0.815668	-0.8157	6.02291	7.65857e-17	5.65762e-16
KPNA1	-0.685031	-0.685058	6.02469	3.47093e-10	1.94847e-09
NOP2	-0.756088	-0.756118	6.03107	2.87375e-10	1.62051e-09
FERMT1	-1.48034	-1.4804	6.00407	1.04824e-42	1.67751e-41
CRLS1	0.720513	0.72054	6.06212	1.09287e-08	5.70217e-08
RBP1	-2.67364	-2.67381	5.99162	2.10458e-120	1.76491e-118
DRG1	-0.763413	-0.763443	6.01549	1.78217e-13	1.16061e-12
CDK6	-1.25492	-1.25498	5.98956	1.52942e-26	1.5855e-25
PPFIBP1	-0.721142	-0.72117	6.02034	2.06553e-07	1.00083e-06
NEK6	1.07822	1.07826	6.03816	6.21936e-48	1.1221e-46
MIF	-0.714044	-0.714071	6.05633	3.95494e-05	0.00016409
SPRR2A	-6.55782	-6.56026	6.04036	5.64747e-125	5.33171e-123
RARG	-1.3049	-1.30496	5.99713	5.2627e-54	1.08217e-52
AMOTL1	-0.991659	-0.9917	5.97512	7.26041e-20	5.93929e-19
NKTR	0.622843	0.622866	6.09283	0.00253952	0.00911109
PDCD5	-0.663093	-0.663118	6.03015	3.94509e-05	0.000163772
SLC6A14	1.67856	1.67863	6.08489	3.72702e-27	3.95469e-26
ITGA1	1.07512	1.07517	6.07264	2.52467e-26	2.59042e-25
NUP93	-0.688241	-0.688268	5.97937	4.66911e-09	2.48099e-08
C2	1.23682	1.23688	6.02098	7.95883e-25	7.78814e-24
RARRES3	1.40986	1.40991	6.08776	1.04969e-29	1.20557e-28
JAG2	-1.19724	-1.19729	6.00976	1.22097e-28	1.36065e-27
TMEM176A	0.854536	0.85457	6.03641	1.36008e-07	6.67414e-07
SLC25A37	0.892085	0.892121	6.03365	1.34157e-13	8.79016e-13
PHLDB2	-1.70818	-1.70826	5.97197	1.48418e-60	3.45947e-59
GJB6	-4.76363	-4.76433	6.03309	3.12608e-155	5.8657e-153
PHPT1	0.618479	0.618503	6.03874	0.00191722	0.00695323
BRPF3	0.638745	0.638771	5.96808	3.6785e-05	0.000152958
ADAM17	-0.874528	-0.874564	5.94981	2.91656e-19	2.3412e-18
SECISBP2L	1.06532	1.06537	5.98115	2.20656e-31	2.66688e-30
CXCL13	-1.29105	-1.29111	5.97899	1.2558e-11	7.5676e-11
PDE4DIP	0.684684	0.684711	6.00552	4.55524e-07	2.16594e-06
SIL1	0.708855	0.708883	6.01369	5.24802e-09	2.78368e-08
WIZ	-0.699872	-0.6999	5.95094	3.63941e-09	1.94141e-08
GALE	1.07449	1.07453	6.0229	3.88723e-26	3.97218e-25
KRT4	-3.29698	-3.29726	5.88309	2.46308e-54	5.09976e-53
IGSF9	-1.57949	-1.57957	5.91536	5.9839e-50	1.1228e-48
VANGL2	-1.91002	-1.91012	5.92362	4.09537e-70	1.1845e-68
CMTM4	0.666254	0.666281	5.98512	4.84614e-05	0.00019996
CHIT1	0.992083	0.992124	6.00527	5.28485e-06	2.33532e-05
MAF	-0.894395	-0.894431	5.97609	3.18041e-13	2.05427e-12
TPD52L1	-1.78203	-1.78212	5.94837	6.26866e-64	1.5922e-62
DGKA	-1.42548	-1.42554	5.97172	1.74155e-72	5.30272e-71
PSAT1	-1.6145	-1.61458	5.93781	5.9142e-48	1.06833e-46
RASD1	2.41916	2.41931	5.98004	1.0249e-73	3.20517e-72
DTX4	1.0724	1.07245	5.94994	1.48224e-22	1.32914e-21
IL1RN	-2.18208	-2.1822	5.94142	3.45403e-80	1.23155e-78
SLC12A2	1.16357	1.16362	5.96474	6.82974e-26	6.92244e-25
KRT10	-1.73529	-1.73537	5.96411	1.33482e-53	2.71503e-52
GNPTG	0.642272	0.642297	5.98243	8.78232e-06	3.82675e-05
B4GALT4	-1.25964	-1.2597	5.93786	7.47713e-41	1.14413e-39
ANAPC7	-0.590358	-0.590382	5.95084	0.000332074	0.00128044
PLAGL2	-0.737806	-0.737837	5.90506	1.07469e-09	5.88337e-09
PGAM1	-0.936238	-0.936277	5.93892	6.55783e-27	6.90804e-26
B3GNT7	2.43839	2.43854	5.97035	2.33676e-102	1.31869e-100
SNRPG	-0.644044	-0.644069	5.97161	0.000496416	0.00189082
IBTK	0.596236	0.59626	5.96691	0.000281655	0.00109418
PRC1	-1.265	-1.26506	5.90295	7.77968e-44	1.2749e-42
SUCLG2	1.08133	1.08138	5.97252	1.6707e-55	3.54222e-54
TPBG	-0.722529	-0.722559	5.92957	4.26044e-06	1.89435e-05
PTPN14	-0.765381	-0.765413	5.91381	1.88645e-08	9.74783e-08
PPP1R3B	0.806047	0.806081	5.9605	9.14905e-09	4.79025e-08
TNS2	1.00364	1.00368	5.95262	1.27734e-24	1.24024e-23
CSF1	0.69279	0.692819	5.92541	0.0001507	0.000598928
ABCD3	0.706748	0.706777	5.97624	1.04022e-08	5.43688e-08
TMTC3	-1.28598	-1.28604	5.92383	1.71056e-72	5.21893e-71
SAR1B	0.615784	0.615808	5.98816	6.28478e-05	0.00025657
UNG	-0.861254	-0.861291	5.90408	5.20704e-22	4.58433e-21
PDPN	-1.25528	-1.25533	5.98015	3.14072e-19	2.5171e-18
ADAM23	-5.41693	-5.41816	5.87944	1.1117927745218e-312	0
ROBO1	-1.03583	-1.03588	5.88294	2.13433e-15	1.49224e-14
SLCO3A1	-1.14044	-1.14049	5.88086	1.83774e-30	2.17044e-29
GDF15	1.81078	1.81087	5.98625	8.26417e-40	1.23806e-38
HID1	1.71772	1.71781	5.93719	2.53504e-87	1.06892e-85
KIAA1109	0.728617	0.728647	5.96409	8.58518e-08	4.26729e-07
AQP4	1.57553	1.57561	5.96172	2.39507e-16	1.73432e-15
COL4A5	-2.50403	-2.50419	5.88226	3.63011e-113	2.59484e-111
MBNL2	0.632622	0.632648	5.96096	0.000293	0.00113591
H2AFX	-0.663647	-0.663675	5.91204	7.87637e-05	0.000318857
RBPMS	1.48386	1.48393	5.98408	2.34763e-67	6.40733e-66
SENP5	-1.04255	-1.0426	5.89498	7.34822e-51	1.40158e-49
BRIX1	-0.618379	-0.618405	5.91894	0.000761005	0.00285087
ANO1	-1.34163	-1.34169	5.86398	6.45544e-18	4.95412e-17
FCGBP	1.63844	1.63852	5.9239	1.63069e-26	1.68699e-25
STXBP1	1.23183	1.23188	5.93786	3.29649e-34	4.30293e-33
MIR205	-4.36527	-4.36585	5.92165	3.03684e-154	5.49229e-152
PITX1	-2.59458	-2.59475	5.89546	6.38943e-81	2.31671e-79
ASNS	-0.789475	-0.789509	5.90274	2.4628e-07	1.18757e-06
TET3	-0.984107	-0.984151	5.85769	1.08324e-29	1.24316e-28
NAB1	-0.717784	-0.717815	5.89447	6.59478e-10	3.65427e-09
P3H2	-1.34044	-1.3405	5.88471	3.48103e-18	2.69906e-17
SCCPDH	0.645798	0.645825	5.90878	0.000285551	0.00110846
CCNB1	-0.755463	-0.755495	5.89751	1.51695e-06	6.95721e-06
MBIP	1.80294	1.80304	5.94404	1.20346e-108	7.82044e-107
FCGR2A	0.651085	0.651112	5.89773	0.00228804	0.00823638
FAM84A	-2.1075	-2.10762	5.8845	9.54689e-75	3.0687e-73
STK38L	-0.606701	-0.606726	5.88136	0.00255564	0.00916671
CLDN3	2.54051	2.54068	5.92802	3.59897e-73	1.10705e-71
MAPKAPK3	0.621665	0.621691	5.8874	0.000214791	0.000841617
MAGEA4	-2.908	-2.90822	5.8801	2.29712e-18	1.79035e-17
PRKAB1	0.849614	0.849651	5.90861	2.35022e-20	1.95128e-19
KIFC3	0.824082	0.824118	5.88031	9.79798e-11	5.65682e-10
PPP1R13L	-0.664103	-0.664131	5.90143	0.000772078	0.00289091
JMJD1C	0.597757	0.597782	5.9118	0.00152519	0.00557727
EHBP1	-0.910729	-0.91077	5.84521	6.10605e-22	5.36639e-21
OSTF1	-0.635002	-0.635029	5.87806	4.24446e-05	0.000175859
UBL3	0.935201	0.935242	5.91358	2.18536e-26	2.24842e-25
MIEF1	-0.649344	-0.649372	5.84162	1.08976e-07	5.37926e-07
MTMR1	-0.68013	-0.680159	5.84322	6.07109e-09	3.20892e-08
CARM1	-0.863367	-0.863406	5.83517	1.45429e-26	1.51075e-25
RAPGEFL1	-2.59491	-2.59509	5.82296	5.00398e-142	6.7671e-140
C3orf58	-1.99398	-1.99409	5.81419	1.5784e-130	1.74216e-128
PCDH1	1.04847	1.04852	5.86228	3.12212e-19	2.50353e-18
FOXP1	0.890601	0.89064	5.90115	1.03917e-20	8.73406e-20
PLEKHG3	-1.10764	-1.10769	5.842	3.74233e-28	4.1215e-27
TMEM45A	-1.09377	-1.09382	5.84428	1.51546e-11	9.08491e-11
KIT	1.20544	1.2055	5.83495	2.57902e-11	1.52716e-10
SMURF2	0.746394	0.746427	5.85959	1.55034e-10	8.84535e-10
ADAM8	0.92927	0.929313	5.83095	8.50746e-10	4.68472e-09
KLF4	-1.11602	-1.11607	5.82763	6.51264e-18	4.99546e-17
ELF4	-0.643223	-0.643252	5.80631	3.27349e-05	0.000136647
CFI	1.45925	1.45933	5.88172	1.45446e-42	2.32265e-41
SLC5A3	0.663742	0.66377	5.9185	0.000923922	0.00343122
ERF	-0.803274	-0.80331	5.81683	2.14857e-15	1.5008e-14
GSTA1	-1.69158	-1.69166	5.86368	4.28489e-16	3.08343e-15
FAM83H-AS1	-0.726129	-0.726162	5.81645	4.32872e-06	1.92258e-05
GABRE	-1.50397	-1.50405	5.83076	1.76614e-24	1.70055e-23
DNTTIP1	0.836712	0.83675	5.8646	3.02737e-10	1.70457e-09
CDC20	-0.983151	-0.983197	5.80248	2.75663e-14	1.85976e-13
PREP	-0.921279	-0.921323	5.75808	1.83944e-31	2.22856e-30
PRKX	-1.70304	-1.70313	5.78049	9.13334e-99	4.79373e-97
SNX30	1.22277	1.22283	5.87035	2.56336e-39	3.79473e-38
FGFBP1	-3.14426	-3.14453	5.79681	2.86146e-92	1.35073e-90
ARHGAP45	0.895625	0.895666	5.83523	2.58542e-16	1.87125e-15
NT5E	1.53367	1.53375	5.84203	4.39327e-26	4.48012e-25
CYP4F3	-2.96015	-2.96039	5.80742	4.93082e-46	8.45903e-45
MCCC1	-0.939962	-0.940006	5.79313	1.82795e-16	1.33072e-15
MDFIC	0.75202	0.752054	5.85223	9.02624e-08	4.47763e-07
TFCP2L1	1.28526	1.28533	5.86392	2.28074e-20	1.89464e-19
ADAMTS1	-0.719702	-0.719734	5.7997	0.000234617	0.000915713
STK39	0.640989	0.641018	5.83566	0.000305244	0.00118124
FANCI	-1.21922	-1.21928	5.7653	1.61909e-46	2.82935e-45
AMIGO2	1.17454	1.1746	5.82574	6.92582e-17	5.12388e-16
SFTA3	3.45357	3.4539	5.86153	1.81462e-105	1.09836e-103
SERPINB13	-6.61439	-6.61742	5.78109	1.18354e-150	1.95232e-148
S100A13	0.676278	0.676308	5.85054	0.000109857	0.000440218
TMEM125	2.63869	2.63888	5.84792	6.41108e-151	1.08131e-148
SLCO2A1	0.849573	0.849613	5.77463	1.82477e-06	8.32827e-06
HLA-DOA	0.984421	0.984468	5.81843	3.24303e-11	1.91056e-10
UNC13D	0.944751	0.944796	5.78313	1.19842e-10	6.88199e-10
RFWD3	-0.594675	-0.594702	5.76033	0.000641754	0.00241984
RBMS2	0.856413	0.856453	5.81508	9.9073e-19	7.80674e-18
RHCG	-5.16675	-5.1678	5.86789	3.94884e-130	4.29536e-128
UBE2C	-0.719873	-0.719905	5.78827	0.000304619	0.00117912
MX2	0.658469	0.6585	5.78185	0.0018804	0.00682629
SNTB1	1.86036	1.86047	5.82242	1.516e-85	6.23471e-84
LIFR	0.95032	0.950364	5.83732	9.57025e-10	5.2507e-09
AGER	1.24928	1.24935	5.81133	7.22597e-11	4.19285e-10
CELF2	1.39239	1.39246	5.82091	4.66186e-44	7.67316e-43
CYP27A1	0.77699	0.777026	5.80689	1.09159e-05	4.72898e-05
VTA1	-0.63086	-0.630889	5.76766	2.89209e-06	1.30057e-05
RAB27A	1.26884	1.2689	5.83447	9.2707e-62	2.24094e-60
HAT1	-0.585435	-0.585461	5.77907	0.000540952	0.00205264
CLDN18	2.76448	2.76468	5.9189	7.95372e-44	1.302e-42
MRPL4	-0.666891	-0.666922	5.768	4.37645e-06	1.94191e-05
HECA	-0.780223	-0.78026	5.77234	2.48781e-15	1.73132e-14
CYSTM1	0.99624	0.996287	5.82369	4.52652e-22	3.98988e-21
ROS1	1.90727	1.90738	5.80803	7.48229e-36	1.01004e-34
CDK1	-0.964623	-0.964668	5.77908	2.54212e-15	1.76829e-14
SNHG1	-0.744988	-0.745022	5.79029	1.60233e-07	7.81436e-07
SLC43A3	1.41918	1.41926	5.77445	2.79967e-48	5.10023e-47
ACAD9	-0.655544	-0.655574	5.76278	4.7775e-08	2.40171e-07
TMEM50B	0.712448	0.71248	5.80565	2.20282e-08	1.13358e-07
PPP1R12B	0.885324	0.885365	5.80861	1.25751e-11	7.57485e-11
IL1RAP	-1.18468	-1.18474	5.73016	3.95047e-26	4.03405e-25
CAPN8	3.70674	3.70714	5.85433	2.79396e-151	4.76593e-149
RGS3	0.859962	0.860002	5.78178	5.17205e-20	4.25645e-19
ARHGEF17	0.7516	0.751636	5.75007	2.81812e-09	1.50758e-08
FNIP2	1.47973	1.47981	5.81711	2.50041e-69	7.08181e-68
TSPAN8	3.21634	3.21662	5.91313	1.15829e-82	4.41298e-81
SH3KBP1	0.93153	0.931575	5.78268	2.49331e-19	2.00467e-18
DLC1	1.75435	1.75444	5.79853	2.92894e-63	7.36455e-62
RACGAP1	-0.823495	-0.823534	5.72578	9.23934e-12	5.61051e-11
ZNF703	-1.25187	-1.25193	5.75299	5.58206e-22	4.91162e-21
CMAS	-0.65368	-0.65371	5.76006	0.000151461	0.000601635
IRS2	0.800197	0.800235	5.78881	8.61218e-06	3.75697e-05
ABHD14B	0.667521	0.667552	5.77614	4.51431e-06	2.00131e-05
RFTN1	1.17965	1.17971	5.78611	5.29068e-28	5.77168e-27
ZNF639	-1.27642	-1.27649	5.71902	2.11149e-78	7.21993e-77
MAFK	0.78616	0.786198	5.74564	1.05399e-06	4.8877e-06
ADGRF1	2.30179	2.30194	5.8249	9.61602e-48	1.72456e-46
TRAK2	0.667116	0.667147	5.752	1.24339e-07	6.11952e-07
DGKD	0.904948	0.904992	5.74757	1.95436e-16	1.42145e-15
F13A1	0.715736	0.715771	5.70882	0.00187551	0.00681184
ADGRL1	-0.700857	-0.700891	5.68629	3.2371e-05	0.000135241
RASSF4	0.81359	0.813629	5.75614	4.66184e-09	2.478e-08
MSR1	0.752237	0.752273	5.73512	0.0001526	0.000605839
HLA-DQB2	1.74894	1.74904	5.7702	3.72129e-37	5.22548e-36
SFXN3	0.822822	0.822862	5.74081	6.05431e-13	3.86893e-12
SLC5A6	-0.768376	-0.768414	5.70096	4.22158e-11	2.4783e-10
MYO5A	-0.737328	-0.737364	5.71788	1.37907e-07	6.76289e-07
PRAME	-1.50055	-1.50063	5.67492	2.72934e-12	1.6993e-11
UCK2	-1.14813	-1.14819	5.68311	9.72683e-28	1.05194e-26
S100A7	-4.98592	-4.98683	5.88361	3.92821e-74	1.23619e-72
DDX49	-0.745911	-0.745947	5.70575	2.58392e-12	1.61077e-11
LIMD1	0.844093	0.844134	5.724	2.18601e-19	1.76137e-18
SERPINB3	-3.33213	-3.33246	5.70008	4.35725e-51	8.37474e-50
BLMH	-1.15934	-1.1594	5.67919	4.81742e-39	7.08964e-38
TTL	-0.791785	-0.791823	5.69145	1.29745e-18	1.01756e-17
ANTXR2	1.00865	1.0087	5.73549	1.9827e-21	1.72335e-20
C15orf48	0.889594	0.889637	5.75616	9.90431e-06	4.30439e-05
CCNG2	0.685939	0.685973	5.7154	9.43095e-07	4.38834e-06
HPRT1	-0.712634	-0.712668	5.7177	2.48625e-07	1.19811e-06
MISP	1.76892	1.76903	5.7277	1.87506e-52	3.74788e-51
SLC30A1	0.647499	0.64753	5.7286	3.50373e-05	0.000145934
ABRACL	-0.823244	-0.823284	5.72234	1.31531e-11	7.9198e-11
MRPL47	-1.1369	-1.13696	5.70075	1.97054e-51	3.83159e-50
ARFGEF3	1.41026	1.41034	5.72462	4.2481e-46	7.30449e-45
NEPRO	-0.602214	-0.602242	5.69684	3.67737e-05	0.000152954
FAM46C	0.848212	0.848252	5.7611	2.73833e-07	1.31578e-06
CXCL1	-1.4986	-1.49868	5.74457	5.23716e-21	4.46422e-20
SYT7	1.33935	1.33943	5.70256	1.22163e-21	1.06616e-20
DUSP7	-1.18721	-1.18727	5.69339	1.9944e-38	2.89816e-37
GADD45B	0.643905	0.643936	5.73432	0.00195344	0.00707603
SAMM50	-0.585916	-0.585944	5.68247	0.000501516	0.00190976
PRPF4	-0.700925	-0.700959	5.67754	2.55783e-09	1.37127e-08
ST6GALNAC1	1.37442	1.3745	5.70986	3.16255e-19	2.53325e-18
FYCO1	0.950072	0.950121	5.69593	1.43774e-32	1.803e-31
YPEL3	0.887205	0.887249	5.71932	1.92019e-18	1.50125e-17
ST3GAL5	2.45031	2.45048	5.76512	2.09706e-160	4.25392e-158
MUC21	4.54606	4.54683	5.77081	1.10229e-115	8.57331e-114
LARGE2	-0.722241	-0.722277	5.66061	0.000220568	0.000863124
SH3BP1	-1.6944	-1.6945	5.66999	1.324e-146	1.98746e-144
KRT6C	-7.29463	-7.29946	5.79192	5.00745e-190	1.87917e-187
COMMD2	-0.844465	-0.844507	5.67316	1.21477e-18	9.5421e-18
CTPS1	-0.671739	-0.671772	5.65698	5.95117e-06	2.61897e-05
DUT	-0.592502	-0.592531	5.69209	0.00108633	0.00401057
RASSF7	1.12146	1.12152	5.70922	8.31569e-32	1.02066e-30
REPS1	-0.881038	-0.881083	5.6623	9.95165e-32	1.21648e-30
CECR5	-0.893968	-0.894014	5.65694	3.65324e-25	3.61973e-24
ADCY3	-1.03484	-1.0349	5.623	3.85545e-34	5.0238e-33
SMC6	-0.832579	-0.832621	5.65382	2.29949e-19	1.85081e-18
ALDOC	-1.16319	-1.16325	5.64337	1.14808e-23	1.07644e-22
AJUBA	-0.946498	-0.946546	5.66001	7.57576e-17	5.5992e-16
DPYD	0.935232	0.935279	5.70279	5.61012e-12	3.44855e-11
KDR	1.8343	1.83442	5.60801	9.80119e-81	3.5452e-79
NCK1	-0.935432	-0.93548	5.66037	6.09801e-26	6.18913e-25
PLS1	1.2174	1.21746	5.69605	2.75126e-35	3.69072e-34
PTPRE	1.25905	1.25912	5.65195	3.72586e-47	6.60318e-46
SLC12A6	-0.724031	-0.724067	5.64696	2.10458e-07	1.01942e-06
ST6GALNAC2	-2.32918	-2.32934	5.64035	9.02094e-130	9.60378e-128
RARA	0.784384	0.784424	5.64173	7.90062e-14	5.24762e-13
SLC35C1	0.646122	0.646155	5.66199	0.000197719	0.000776139
ZDHHC16	0.66322	0.663253	5.67677	7.95697e-08	3.96291e-07
MAPK9	0.618045	0.618075	5.6675	5.30592e-05	0.000218032
BMP7	-3.46836	-3.46874	5.62901	1.3091e-136	1.59764e-134
AEBP2	-0.590091	-0.590119	5.66718	0.00243441	0.00874441
LFNG	1.21733	1.2174	5.6299	4.20291e-23	3.84193e-22
SGMS2	1.69209	1.69219	5.70613	5.08604e-86	2.10902e-84
DSE	-0.666656	-0.66669	5.63691	0.0010152	0.00375534
NUSAP1	-1.04934	-1.04939	5.61495	4.35213e-25	4.30651e-24
CYTH3	0.85572	0.855764	5.64395	1.87554e-12	1.17405e-11
RAE1	-0.768875	-0.768915	5.63282	5.33481e-16	3.81701e-15
UBA7	0.737676	0.737713	5.66016	6.49692e-07	3.05722e-06
ZDHHC8	-0.606147	-0.606178	5.63276	0.00253156	0.00908469
FDCSP	-4.3858	-4.38649	5.70674	2.97928e-87	1.25272e-85
MACC1	2.20064	2.20079	5.69516	1.596e-98	8.3476e-97
LIPH	1.76643	1.76654	5.67134	2.18534e-49	4.0449e-48
PGM2	-1.28564	-1.28571	5.61772	3.25846e-63	8.16572e-62
PIGX	-1.58732	-1.58742	5.61766	5.8118e-118	4.66529e-116
HIST1H2AC	0.718373	0.718409	5.67377	0.000183525	0.000723448
GPD1L	1.39686	1.39694	5.65515	6.0895e-63	1.51591e-61
ANPEP	1.43594	1.43603	5.61712	2.08294e-23	1.9265e-22
AKAP12	1.24282	1.24289	5.66668	2.18813e-15	1.52701e-14
MELTF	-1.28169	-1.28176	5.60019	2.42219e-19	1.94853e-18
FAM8A1	0.735109	0.735147	5.65946	7.1387e-12	4.36315e-11
ANKRD28	0.618697	0.618728	5.65836	5.66911e-05	0.000232448
SPRY4	0.996567	0.996621	5.62893	8.55403e-19	6.75458e-18
BID	-0.937998	-0.938047	5.62492	6.38325e-21	5.42269e-20
DYNLT3	-0.747155	-0.747194	5.62537	6.10204e-08	3.05631e-07
TCEA3	1.263	1.26307	5.64878	2.86088e-34	3.75292e-33
NDE1	-0.876905	-0.876952	5.57989	9.50853e-21	8.00969e-20
ICK	-0.646977	-0.647011	5.59158	0.000193386	0.000760924
PDK1	-0.809863	-0.809904	5.63294	2.05533e-10	1.16689e-09
AFAP1-AS1	2.00017	2.0003	5.6666	4.74856e-26	4.83915e-25
REEP4	-1.16835	-1.16841	5.6154	1.51126e-54	3.14204e-53
PAEP	4.21332	4.21398	5.64642	1.68588e-67	4.63494e-66
ARHGAP12	1.03474	1.0348	5.66378	4.33937e-49	8.01209e-48
EEF1A2	1.44557	1.44566	5.60932	5.03234e-11	2.94046e-10
RUFY1	0.580103	0.580132	5.6211	0.000896791	0.00333376
PTPRJ	0.857232	0.857277	5.63933	2.3638e-15	1.64731e-14
RHOV	-0.911201	-0.911249	5.61656	3.50544e-06	1.56841e-05
KIF13B	1.54157	1.54166	5.63693	6.43825e-72	1.94456e-70
MYO5C	1.55179	1.55188	5.64299	1.02592e-70	2.99612e-69
SEC24A	0.631083	0.631116	5.6368	1.9362e-05	8.20097e-05
SOWAHC	-1.39608	-1.39616	5.58694	1.06232e-62	2.6271e-61
FBXO45	-1.41046	-1.41055	5.55456	5.52333e-91	2.54327e-89
USP54	0.764829	0.764869	5.59975	2.23134e-10	1.2649e-09
IL6R	0.889014	0.889061	5.60054	6.60805e-13	4.21382e-12
TMF1	0.818579	0.818622	5.6379	2.09562e-25	2.09019e-24
MCU	0.812923	0.812965	5.63346	3.6008e-15	2.48627e-14
UBAC1	-0.761617	-0.761657	5.5807	2.35296e-16	1.70465e-15
FBN2	-3.50321	-3.50363	5.53051	2.39421e-84	9.55839e-83
WWC1	1.00324	1.00329	5.58386	5.09024e-27	5.38096e-26
C1GALT1	0.744185	0.744223	5.6386	2.18343e-08	1.12399e-07
FEN1	-0.74164	-0.74168	5.55735	9.81048e-09	5.13477e-08
HDGFRP3	-1.24372	-1.24379	5.57316	2.79249e-47	4.96071e-46
FCHO2	1.23204	1.23211	5.63907	6.59071e-61	1.55311e-59
VPS8	-0.764448	-0.764489	5.57021	7.55501e-13	4.80747e-12
APOD	0.969258	0.969313	5.56092	2.71036e-06	1.22068e-05
SESTD1	0.607915	0.607947	5.60145	0.0021797	0.00785959
UMPS	-0.937733	-0.937784	5.55341	3.02147e-37	4.24675e-36
TSPAN4	1.18636	1.18643	5.57219	3.82413e-35	5.11166e-34
GGH	-1.06549	-1.06555	5.57276	1.61848e-14	1.10181e-13
ANGPTL4	0.789485	0.789527	5.61799	0.000331927	0.0012802
NPL	-1.14739	-1.14746	5.57118	2.80848e-27	3.00057e-26
AKNA	0.672902	0.672938	5.58497	8.72941e-05	0.00035225
SCNN1B	1.56966	1.56975	5.61404	4.4553e-29	5.04363e-28
HDDC2	-0.611063	-0.611095	5.57597	0.00125084	0.00459762
RNF168	-1.57018	-1.57028	5.51291	2.74866e-105	1.6504e-103
MXD1	-0.758269	-0.758309	5.58313	3.9442e-07	1.88136e-06
RBM19	-0.89297	-0.893019	5.55714	3.39841e-19	2.71782e-18
PLA2G16	1.42053	1.42062	5.60381	6.75994e-28	7.3372e-27
TMBIM4	0.853133	0.853178	5.62497	2.53074e-17	1.90325e-16
FOXRED2	-0.811687	-0.811733	5.50045	1.62245e-09	8.79225e-09
A4GALT	-1.74246	-1.74257	5.56903	4.52152e-66	1.21201e-64
MRPS12	-0.709086	-0.709124	5.56707	5.49674e-06	2.4261e-05
PLD1	-1.75227	-1.75239	5.53517	7.64017e-101	4.15531e-99
FHOD1	1.11363	1.11369	5.58338	2.52809e-36	3.45935e-35
CADPS2	1.75976	1.75988	5.58449	6.81331e-102	3.77397e-100
ITPRIP	-0.686433	-0.686469	5.56184	2.25995e-05	9.5346e-05
RAB15	0.974079	0.974134	5.56089	8.63927e-16	6.14034e-15
FAM13A	1.43732	1.4374	5.59404	6.62016e-71	1.95236e-69
SH3BGRL2	1.61551	1.61561	5.58921	9.728e-58	2.15062e-56
RASSF3	0.943702	0.943754	5.5739	1.35927e-25	1.363e-24
DUSP23	0.65504	0.655075	5.57991	0.00090573	0.00336616
MFAP2	-0.957021	-0.957076	5.51611	8.92699e-12	5.42962e-11
MKKS	-0.648854	-0.648889	5.54594	6.02761e-06	2.65183e-05
TESC	3.62273	3.62317	5.64834	5.39032e-111	3.66127e-109
GNA15	-0.916151	-0.916201	5.54586	3.31093e-14	2.22672e-13
PIK3CA	-0.990107	-0.990163	5.51608	2.16713e-31	2.62133e-30
FZD7	-1.94803	-1.94817	5.47905	1.55431e-97	7.99032e-96
CSF3R	1.27	1.27008	5.55248	2.1877e-19	1.76178e-18
AREG	1.09723	1.09729	5.61197	2.49469e-08	1.27852e-07
ACOT7	-0.814255	-0.8143	5.52322	1.53409e-11	9.18556e-11
VSTM2L	2.95248	2.95277	5.56558	9.16809e-96	4.58741e-94
SOX13	-0.658695	-0.658731	5.49059	0.000540546	0.00205162
MUC16	1.68816	1.68826	5.61967	1.15076e-17	8.75519e-17
ERN1	0.794357	0.7944	5.56058	2.87478e-14	1.93773e-13
NDNF	2.38833	2.38853	5.53167	2.71334e-68	7.57062e-67
MRPS25	0.879016	0.879064	5.55747	1.57332e-19	1.27247e-18
LRRC8D	-0.869009	-0.869058	5.50511	3.27709e-22	2.90221e-21
CDK2	-0.593736	-0.593769	5.49422	0.00114109	0.00420341
SAMD9	-0.682268	-0.682304	5.53204	0.0014296	0.00523409
KRI1	-0.850912	-0.85096	5.51195	3.4071e-22	3.01201e-21
A2ML1	-4.0348	-4.03541	5.53386	1.18631e-82	4.4969e-81
PDE4D	1.46956	1.46965	5.57145	1.92835e-43	3.14978e-42
XXYLT1	-1.95529	-1.95543	5.47577	4.5022e-198	1.93093e-195
FAM20A	1.21935	1.21942	5.5569	8.31409e-26	8.40423e-25
FMNL1	0.628194	0.628228	5.51435	0.00195757	0.00708756
MARCO	1.18498	1.18505	5.4948	2.00292e-11	1.19214e-10
TGIF2	-0.751116	-0.751159	5.47289	7.33959e-10	4.05053e-09
SLC39A4	0.750009	0.75005	5.54178	7.31145e-06	3.20164e-05
SPAST	-0.8368	-0.836848	5.492	8.86775e-20	7.22267e-19
DOK4	1.33507	1.33515	5.55662	2.26443e-45	3.84952e-44
CHST2	-1.51111	-1.5112	5.47953	8.56128e-34	1.10787e-32
FAM198B	0.836297	0.836344	5.52272	1.92618e-07	9.34514e-07
FAM53B	-0.624312	-0.624347	5.49413	0.000473167	0.00180593
PIK3R4	-0.589859	-0.589891	5.47812	0.000425923	0.00163309
MGAT4A	1.15697	1.15704	5.5317	2.72798e-31	3.28913e-30
FAM83G	-1.023	-1.02306	5.47081	1.01813e-23	9.57591e-23
KDELR3	0.702729	0.702767	5.53651	6.86613e-05	0.000278938
GBP6	-4.94561	-4.94678	5.49124	3.71599e-226	2.93583e-223
LIG1	-0.63851	-0.638546	5.47164	4.2065e-05	0.000174334
GCC2	0.849332	0.849379	5.54412	7.6027e-22	6.66224e-21
FAM46A	1.36171	1.36179	5.54827	1.32743e-39	1.9827e-38
CIITA	0.933173	0.933226	5.51996	8.72109e-10	4.79708e-09
LZTS3	0.921651	0.921705	5.49611	2.29268e-13	1.48599e-12
ZNF117	1.22468	1.22475	5.56239	7.52124e-22	6.5947e-21
RAB27B	1.20215	1.20223	5.52284	2.49168e-20	2.0653e-19
RGS12	-0.6287	-0.628735	5.48702	0.000229032	0.000894695
NMRAL1P1	-3.76931	-3.76982	5.48384	1.40619e-92	6.70105e-91
SIAE	1.08626	1.08632	5.51867	1.13266e-26	1.18319e-25
JARID2	-1.00598	-1.00604	5.44957	1.7026e-38	2.47892e-37
EXOC6B	-0.932281	-0.932336	5.46164	6.03962e-27	6.37558e-26
FILIP1L	0.646659	0.646695	5.4973	0.00218318	0.00787023
CEACAM1	1.16888	1.16895	5.52462	3.23925e-19	2.5933e-18
SPRR2D	-4.46527	-4.46611	5.48694	1.24521e-81	4.60389e-80
ZWINT	-0.671943	-0.671981	5.44072	0.000169269	0.000669537
PFKFB2	0.73806	0.738102	5.49034	1.3241e-07	6.50393e-07
RHOU	1.72193	1.72205	5.51115	3.71729e-72	1.12728e-70
STAP2	-0.650034	-0.65007	5.46915	0.000376516	0.00144772
ZNF710	1.07593	1.076	5.45613	4.62349e-24	4.40376e-23
SKP2	-1.5098	-1.5099	5.4099	6.3986e-71	1.89074e-69
DOCK5	1.23138	1.23146	5.51479	2.86263e-34	3.75292e-33
FLYWCH1	-0.64502	-0.645057	5.45357	3.56075e-05	0.000148227
RFC2	-0.598139	-0.598173	5.45209	0.00137187	0.0050313
NEMP1	-0.710447	-0.710489	5.41624	9.40468e-08	4.65612e-07
ZNF281	0.918846	0.918901	5.46749	1.62389e-26	1.68112e-25
NTN4	0.818431	0.818479	5.46158	1.35246e-07	6.63892e-07
OSGIN1	-1.14546	-1.14553	5.4396	1.84269e-10	1.04815e-09
CRYZ	1.04471	1.04477	5.48205	3.09523e-24	2.96317e-23
ALOX15B	2.07474	2.0749	5.49249	1.38601e-47	2.47684e-46
SDR16C5	1.47558	1.47567	5.49665	1.20366e-26	1.2556e-25
RPS27L	0.66807	0.668108	5.49824	5.54154e-06	2.44443e-05
CXXC5	1.03743	1.03749	5.45681	2.49051e-21	2.15724e-20
VSIG4	0.738345	0.738389	5.43161	0.000519957	0.00197747
TMEM14A	-0.920946	-0.921	5.45241	5.05341e-16	3.62431e-15
AQP5	3.68141	3.68192	5.48579	8.57008e-83	3.28177e-81
HLA-DRB6	1.17566	1.17573	5.47383	1.75443e-15	1.23064e-14
PLA2G4A	1.46833	1.46842	5.44686	5.59366e-24	5.31433e-23
TAOK3	0.609434	0.609469	5.45268	0.00020178	0.000791461
FST	-2.59531	-2.59555	5.41331	6.75194e-70	1.93422e-68
BAG4	-0.915738	-0.915793	5.42032	1.64945e-14	1.12239e-13
BAIAP2-AS1	1.55305	1.55315	5.4215	1.87093e-89	8.35849e-88
RPL22L1	-0.823841	-0.823888	5.45968	2.33257e-08	1.19871e-07
MPP7	0.772613	0.772658	5.46	4.08222e-07	1.94657e-06
RIPK4	-0.795735	-0.795783	5.39336	1.85803e-08	9.60763e-08
KMT5A	-0.925208	-0.925264	5.4092	5.3747e-37	7.51906e-36
SCEL	1.62095	1.62106	5.42314	5.61905e-28	6.11214e-27
DOPEY2	0.652207	0.652245	5.41434	3.2487e-05	0.000135688
ACAD8	1.39887	1.39897	5.44354	5.31532e-65	1.39004e-63
IRF7	0.963994	0.964053	5.4372	1.28829e-15	9.07909e-15
TREM1	2.06235	2.06251	5.45553	7.93866e-60	1.81935e-58
SMPDL3B	2.58803	2.58828	5.44175	1.01216e-136	1.24537e-134
EFS	-1.60964	-1.60975	5.39047	1.14607e-53	2.33744e-52
HILPDA	-0.814462	-0.81451	5.44909	7.81339e-06	3.41745e-05
ACSF2	1.01078	1.01084	5.42533	5.48046e-20	4.50532e-19
PLK1	-0.970103	-0.970164	5.36196	8.85603e-17	6.52616e-16
PTPRM	1.03227	1.03234	5.42785	1.77737e-20	1.48305e-19
DANCR	-0.99446	-0.994521	5.40494	4.88494e-17	3.6391e-16
CDS1	0.637965	0.638003	5.42086	0.000111302	0.000445772
C20orf27	-0.886735	-0.88679	5.37629	1.40659e-20	1.1776e-19
PTPRG	0.655743	0.655782	5.41585	0.000553304	0.00209845
LRG1	1.04641	1.04648	5.4129	2.79758e-11	1.65398e-10
CTSO	0.933281	0.933338	5.42129	1.71435e-21	1.49097e-20
PPP1R1B	2.21365	2.21383	5.45169	1.16237e-40	1.7732e-39
FOXE1	-4.34434	-4.34517	5.37261	9.76653e-120	8.01122e-118
BTBD9	1.64651	1.64663	5.41555	1.44717e-116	1.14334e-114
P2RX4	0.669002	0.669042	5.4162	7.08473e-07	3.32236e-06
RFC4	-1.64108	-1.64119	5.35553	2.39487e-95	1.19038e-93
CAPN13	1.60778	1.6079	5.34594	7.90324e-21	6.67617e-20
MAPRE2	0.701948	0.70199	5.39821	1.63663e-07	7.97645e-07
ACAA2	0.674436	0.674476	5.39686	0.000195939	0.000769755
ADAM12	-0.745319	-0.745364	5.38112	0.000429334	0.00164574
CKS1B	-0.728946	-0.728989	5.3949	4.82604e-06	2.13698e-05
OLFML3	0.881442	0.881496	5.42769	4.74463e-08	2.38678e-07
ARHGAP29	1.21305	1.21313	5.39558	5.46262e-28	5.95493e-27
GSTA4	-1.00932	-1.00938	5.38099	1.70357e-15	1.19552e-14
KLHL42	-0.848493	-0.848546	5.36763	3.0047e-17	2.25405e-16
DENND4C	0.613733	0.613769	5.40439	0.000813554	0.00303939
ARHGAP18	0.959254	0.959313	5.42337	7.84443e-22	6.86604e-21
HEY1	-1.99341	-1.99356	5.36189	3.67541e-75	1.18904e-73
ADCY6	0.940226	0.940286	5.37943	1.587e-24	1.53397e-23
SH3RF1	0.87627	0.876324	5.39394	4.64833e-20	3.82754e-19
AOC3	0.890816	0.890871	5.38692	7.94571e-09	4.17331e-08
XIST	1.81769	1.81781	5.52398	5.42818e-10	3.01675e-09
ALOX5	0.879991	0.880046	5.39355	3.23985e-09	1.73073e-08
PPM1F	-0.642944	-0.642983	5.35691	1.23885e-05	5.32543e-05
HRAS	-1.10994	-1.11001	5.37269	3.12116e-45	5.28801e-44
STC2	-1.51012	-1.51023	5.34177	2.42439e-32	3.03018e-31
PSCA	1.41268	1.41279	5.23179	2.63078e-08	1.34596e-07
EPDR1	1.5753	1.57541	5.40408	1.13253e-47	2.02869e-46
COL27A1	-0.943143	-0.9432	5.42499	1.97548e-09	1.06592e-08
IRX3	1.12619	1.12627	5.39212	7.68653e-18	5.88686e-17
TSPAN7	-1.03619	-1.03626	5.37173	1.63677e-08	8.47811e-08
ZEB2	0.646573	0.646611	5.42813	0.00173377	0.00631538
PNO1	-0.723541	-0.723585	5.35877	8.73371e-10	4.80226e-09
ACAT2	-1.09532	-1.09539	5.33599	1.12152e-33	1.44756e-32
FAM57A	-0.937659	-0.937719	5.34256	1.97448e-22	1.76527e-21
CD34	0.681115	0.681157	5.36888	4.16622e-05	0.00017276
VAMP5	1.24245	1.24253	5.41151	7.21472e-26	7.30278e-25
NUAK1	-0.846891	-0.846945	5.32708	3.31235e-09	1.7682e-08
IFFO2	-0.892899	-0.892954	5.3702	7.21416e-11	4.18762e-10
CAPS	0.793647	0.793695	5.3865	6.23629e-05	0.00025466
CKAP2	-0.869547	-0.869602	5.33607	3.64463e-17	2.72186e-16
BIN1	0.799884	0.799934	5.37543	1.8192e-10	1.03557e-09
CSRNP1	0.821479	0.82153	5.37248	7.28101e-10	4.02116e-09
MATN2	-1.15343	-1.1535	5.36361	2.11996e-16	1.53882e-15
TECPR1	0.638502	0.638541	5.36635	9.3601e-05	0.000377092
DOCK8	0.884465	0.884521	5.37719	9.42535e-11	5.44798e-10
AK4	-0.828896	-0.828947	5.35342	1.00446e-06	4.66232e-06
ZBTB18	1.016	1.01607	5.3487	5.20508e-19	4.13842e-18
KCTD15	-1.7797	-1.77984	5.31252	5.43439e-107	3.42755e-105
TMEM45B	1.784	1.78414	5.38082	7.35393e-50	1.37472e-48
KLK10	-1.39881	-1.39891	5.36281	8.95596e-12	5.44503e-11
GBP3	0.944753	0.944813	5.37996	2.20187e-11	1.30693e-10
KCNK5	2.75313	2.75342	5.35182	4.28633e-162	8.81398e-160
CSPG4	-1.31369	-1.31378	5.33131	6.14865e-21	5.23227e-20
KIF11	-0.857132	-0.857187	5.3127	3.76488e-12	2.33339e-11
GEM	1.10922	1.10929	5.41195	3.56646e-16	2.57014e-15
MED10	-0.694331	-0.694373	5.35162	1.82482e-07	8.87057e-07
CRY2	0.692517	0.69256	5.34955	2.30645e-07	1.11505e-06
TMEM57	0.595157	0.595194	5.34284	0.000384976	0.00147986
FERMT2	0.63348	0.633519	5.34866	0.000862084	0.0032111
PISD	-0.585629	-0.585665	5.33834	0.000659701	0.00248501
SNRPA1	-0.602762	-0.602799	5.34518	0.0004092	0.00157017
RGL1	0.676133	0.676176	5.31892	5.71437e-05	0.000234239
TMEM19	-0.608663	-0.608701	5.33606	0.00106701	0.00394118
NCS1	-1.24615	-1.24624	5.30754	1.56588e-43	2.56051e-42
FGL2	0.935792	0.935851	5.38959	2.68693e-09	1.43843e-08
EPB41L5	1.10264	1.10271	5.36174	1.90378e-41	2.95835e-40
TRIM16	-1.32941	-1.3295	5.31724	5.43497e-33	6.90222e-32
PRR15L	2.76918	2.76946	5.39354	1.5411e-128	1.58449e-126
SAMD9L	0.76418	0.764228	5.35971	1.07392e-05	4.65509e-05
BOK	0.792898	0.792948	5.35025	2.17333e-08	1.11917e-07
BMF	0.859864	0.859921	5.28974	2.79619e-11	1.65381e-10
CPEB4	0.908875	0.908933	5.38138	2.30694e-22	2.05516e-21
ABCA13	-2.02099	-2.02115	5.32753	1.91854e-40	2.91195e-39
FAM83D	-1.99181	-1.99198	5.27141	6.38559e-113	4.52142e-111
IFI44L	0.893885	0.893942	5.35354	1.93113e-06	8.79765e-06
ARHGAP26	1.01762	1.01768	5.36748	3.56493e-20	2.94352e-19
MORC4	-0.627396	-0.627435	5.30388	0.000870372	0.00324037
SMC2	-0.780288	-0.780338	5.28815	4.97802e-11	2.90985e-10
GRHL1	-1.016	-1.01607	5.30078	3.44319e-15	2.37854e-14
SPRY1	0.763519	0.763567	5.34284	1.48364e-08	7.70618e-08
DPCR1	6.66339	6.66768	5.41807	1.19245e-169	2.98331e-167
OLFM1	-2.44755	-2.44779	5.25618	3.12727e-65	8.2647e-64
TLR2	0.877282	0.877338	5.36128	1.56785e-10	8.94184e-10
CPXM2	-0.868233	-0.86829	5.26732	2.3328e-05	9.83088e-05
DCAKD	-0.654002	-0.654044	5.29382	4.24023e-06	1.88593e-05
HPN	2.58734	2.5876	5.35288	4.91949e-81	1.79239e-79
CACNA2D2	2.44858	2.44882	5.31462	5.9921e-67	1.62948e-65
OXCT1	-0.679163	-0.679207	5.26651	0.00036793	0.00141579
WDR72	-2.02026	-2.02043	5.27213	2.18145e-35	2.92895e-34
ITPR2	0.801093	0.801144	5.34817	2.42619e-08	1.24426e-07
EGFL7	0.797088	0.797139	5.33065	2.85662e-07	1.37175e-06
NECAB3	0.907348	0.907408	5.31023	1.20448e-16	8.824e-16
CDCA5	-1.09557	-1.09565	5.26392	1.0147e-23	9.54961e-23
FAM214A	0.749188	0.749235	5.3436	3.15767e-11	1.8632e-10
CYFIP2	0.995949	0.996016	5.30612	1.22523e-15	8.64284e-15
C1orf27	0.645774	0.645815	5.32717	7.82481e-07	3.65913e-06
BTBD10	-0.668062	-0.668104	5.30994	7.25038e-07	3.39686e-06
DENND3	0.647584	0.647625	5.32655	0.000793406	0.00296855
PHF5A	-0.929917	-0.929978	5.3022	2.23284e-25	2.22262e-24
AGR3	2.72118	2.72145	5.41442	4.87236e-71	1.44543e-69
TMEM184A	0.737225	0.737273	5.30148	9.86123e-05	0.000396536
KCNN4	1.53529	1.5354	5.34053	4.2637e-28	4.67853e-27
GNAI1	-0.835498	-0.835552	5.29843	1.66105e-09	8.99174e-09
ARRDC2	0.771793	0.771843	5.33025	4.89189e-11	2.86062e-10
DENND2D	0.617508	0.617547	5.29939	0.000122454	0.000489521
CAPN5	1.85467	1.85482	5.30569	1.4533e-69	4.13173e-68
HS6ST2	0.757876	0.757926	5.29851	0.000360901	0.00139017
KIFC1	-0.857141	-0.857199	5.24781	3.14139e-10	1.76811e-09
OLFML2A	-0.933214	-0.933276	5.27755	2.75891e-11	1.63305e-10
MUC13	2.96354	2.96387	5.35555	5.49223e-39	8.06692e-38
PLEKHA6	2.12694	2.12712	5.29236	4.67335e-80	1.66236e-78
CDKN2A	-0.902923	-0.902983	5.28999	9.95038e-05	0.000399907
BDH1	-1.07988	-1.07996	5.26179	1.99789e-23	1.84898e-22
CCDC186	0.769773	0.769823	5.31611	1.20693e-13	7.92875e-13
SPRR1A	-5.84731	-5.84986	5.27161	2.37956e-129	2.49788e-127
UNC119	-0.673392	-0.673436	5.2562	5.78896e-08	2.90144e-07
MID1	-0.756577	-0.756627	5.25898	3.93306e-07	1.87664e-06
WNK2	-1.89316	-1.89332	5.19407	1.96316e-48	3.58067e-47
RAB6B	-1.77269	-1.77284	5.21004	5.91657e-43	9.54986e-42
HNMT	1.40725	1.40735	5.33011	2.74205e-52	5.45901e-51
VWA5A	0.755792	0.755842	5.2876	6.19828e-07	2.92127e-06
TRIQK	1.00975	1.00981	5.3119	9.13854e-26	9.22519e-25
NHSL1	-0.943271	-0.943336	5.22689	1.07608e-17	8.19532e-17
LPL	1.88781	1.88797	5.2746	9.35405e-43	1.49855e-41
CRYAB	-2.60432	-2.60457	5.31404	2.05704e-104	1.19683e-102
BAZ2B	0.609749	0.609788	5.30956	0.000824732	0.00307809
ZNF33A	0.675865	0.675909	5.29318	5.70806e-07	2.6953e-06
CDH5	0.748222	0.748272	5.26116	1.05946e-06	4.91002e-06
CCDC69	0.798429	0.798481	5.29178	8.55158e-08	4.252e-07
GAB2	0.832055	0.832112	5.24062	2.72972e-09	1.46081e-08
ZFYVE16	0.633563	0.633604	5.29128	4.96888e-06	2.19893e-05
FBLN5	1.07121	1.07129	5.28195	3.43571e-17	2.56968e-16
RNF126	-0.744539	-0.744589	5.25212	1.19577e-11	7.21163e-11
SMOC2	-0.755932	-0.755983	5.22142	0.000536322	0.00203661
ADH1C	-1.04752	-1.04759	5.29506	0.000216589	0.000848217
MFSD2A	0.748164	0.748212	5.30166	6.38883e-05	0.000260676
TRIP13	-1.12035	-1.12043	5.22352	3.42237e-22	3.02195e-21
TRIM16L	-1.6469	-1.64703	5.2168	7.66176e-30	8.84697e-29
TFAP2A	-1.69413	-1.69426	5.21365	1.00594e-51	1.97387e-50
CHML	0.718767	0.718815	5.2562	2.68222e-05	0.00011256
GPR87	-2.49158	-2.49182	5.24474	7.93472e-58	1.75676e-56
RAB11FIP4	0.723405	0.723455	5.21393	9.03841e-08	4.48218e-07
RGCC	0.678819	0.678864	5.26354	0.000180087	0.000710455
KIAA1462	0.836346	0.836403	5.25503	1.77283e-09	9.57954e-09
ARRB1	1.96174	1.96191	5.2608	1.75079e-126	1.69555e-124
HBEGF	-0.813297	-0.813352	5.2381	1.66462e-06	7.6112e-06
TPPP3	0.851959	0.852018	5.24501	2.17701e-05	9.19242e-05
MRPS22	-0.806548	-0.806603	5.22381	1.62473e-20	1.35795e-19
LRRC1	-0.737658	-0.737708	5.21476	1.15569e-09	6.31526e-09
MLF1	-0.782806	-0.782859	5.22144	1.44807e-07	7.07353e-07
CACFD1	0.999041	0.999112	5.21713	3.97817e-31	4.76206e-30
RGMA	-2.47228	-2.47254	5.1578	6.27494e-97	3.20385e-95
ZBTB10	1.02	1.02007	5.27722	7.99867e-20	6.52898e-19
ASUN	-0.748888	-0.748939	5.20812	3.80333e-10	2.13108e-09
BCAS3	-0.675818	-0.675865	5.18166	2.72838e-07	1.31142e-06
CDCA4	-1.30085	-1.30094	5.19663	4.50469e-56	9.65998e-55
SMO	-1.88845	-1.88861	5.16904	6.25984e-83	2.40323e-81
TMEM62	1.12087	1.12095	5.23833	5.62863e-48	1.01797e-46
NRCAM	-2.46808	-2.46834	5.13715	2.51691e-70	7.29371e-69
RSRC1	-1.04967	-1.04974	5.19123	7.46205e-50	1.39319e-48
CA9	-1.14292	-1.143	5.20733	1.78951e-07	8.70472e-07
TYSND1	-0.679353	-0.6794	5.19368	6.19687e-07	2.92127e-06
MTHFR	0.804447	0.804503	5.20857	1.51083e-14	1.029e-13
CEP55	-0.954144	-0.954212	5.19503	3.06578e-14	2.06462e-13
USP53	0.74373	0.743779	5.26564	4.26901e-09	2.27317e-08
GAS2L1	-0.921042	-0.921108	5.17856	6.85466e-19	5.42696e-18
RNF217	-1.42497	-1.42508	5.19333	4.28865e-51	8.25344e-50
SORD	-0.761309	-0.761363	5.15145	1.66726e-07	8.12047e-07
UBE2S	-1.33516	-1.33526	5.19184	2.64047e-43	4.29426e-42
ATP8A1	2.10448	2.10467	5.26477	1.13842e-91	5.32363e-90
UBR1	0.662602	0.662647	5.21938	2.12836e-07	1.03061e-06
DCUN1D5	-0.816779	-0.816836	5.18853	5.15093e-15	3.54357e-14
PODN	0.754463	0.754516	5.19461	3.22377e-05	0.000134722
KCTD1	-1.9973	-1.99748	5.12108	2.53734e-122	2.19713e-120
MDFI	-0.775211	-0.775265	5.18655	2.49406e-05	0.000104869
ALDH3B2	-2.0276	-2.02779	5.14373	4.59254e-55	9.6283e-54
TIMM44	-0.68144	-0.681487	5.18576	3.66831e-08	1.85968e-07
TP53I3	0.638552	0.638596	5.19066	0.00141125	0.00516815
PAG1	1.47456	1.47468	5.24278	1.15708e-55	2.46369e-54
TCF19	-0.698089	-0.698139	5.12616	2.52318e-06	1.14048e-05
MYO1G	1.28137	1.28147	5.21188	6.2582e-23	5.68655e-22
LINC00511	-0.834864	-0.834923	5.17221	1.56202e-08	8.10491e-08
PRKCZ	0.838179	0.838239	5.18023	1.4508e-11	8.71469e-11
FGFRL1	1.02294	1.02301	5.14763	2.79096e-22	2.479e-21
KIF2C	-0.858289	-0.858351	5.14385	1.1705e-09	6.3939e-09
PIR	-1.22085	-1.22095	5.17362	2.08935e-22	1.86575e-21
EYA2	-1.4254	-1.42552	5.13104	3.76734e-18	2.91653e-17
TCTA	0.661224	0.66127	5.18092	4.17993e-06	1.86021e-05
HOMER3	-0.783178	-0.783233	5.15651	8.79865e-09	4.61161e-08
MST1R	1.14306	1.14314	5.19416	1.3653e-17	1.03665e-16
TRANK1	0.805579	0.805636	5.19162	1.5467e-10	8.82798e-10
ESAM	1.03595	1.03603	5.18135	8.19571e-21	6.91934e-20
ITPR1	0.924267	0.924332	5.21886	3.30287e-15	2.28582e-14
SLC26A9	3.32427	3.32478	5.14206	8.91887e-112	6.1982e-110
TF	1.48219	1.48231	5.16506	1.00922e-09	5.53099e-09
MYCL	-1.49168	-1.49181	5.06928	2.82252e-28	3.11765e-27
ST7	0.593876	0.593917	5.19348	0.000636844	0.00240192
TRAF3IP2	-0.96759	-0.967661	5.15752	8.51405e-33	1.07399e-31
CADM4	-0.714011	-0.714062	5.13749	5.29142e-05	0.000217496
CCNB2	-1.17338	-1.17347	5.1399	4.17022e-30	4.87153e-29
MME	-1.22737	-1.22747	5.02669	5.50638e-12	3.38755e-11
PITPNC1	0.801808	0.801865	5.17613	7.60344e-08	3.79061e-07
SLFN13	1.23164	1.23174	5.17751	2.2753e-26	2.33935e-25
CCDC91	-0.70782	-0.707869	5.17946	1.2408e-06	5.71688e-06
MUC3A	4.91108	4.91246	5.29683	4.05066e-210	2.09671e-207
CDC6	-0.984504	-0.984578	5.11708	1.29423e-15	9.11672e-15
FZD5	0.966053	0.966123	5.19051	5.90397e-19	4.68417e-18
PTTG1	-0.837235	-0.837294	5.1711	5.37163e-10	2.98643e-09
ZDHHC21	1.22834	1.22843	5.26698	1.43851e-36	1.99202e-35
RAPGEF2	1.02957	1.02965	5.18057	8.39354e-43	1.3461e-41
VSIG1	4.08592	4.08674	5.22132	1.13901e-115	8.81326e-114
ST6GALNAC4	0.870688	0.870751	5.17501	2.71555e-13	1.75779e-12
SIGIRR	0.959414	0.959484	5.16913	2.84894e-23	2.62204e-22
GPR160	1.0331	1.03317	5.17781	1.50753e-14	1.02722e-13
PPP1R14C	-1.4433	-1.44341	5.16942	1.28342e-27	1.38103e-26
QPRT	1.77906	1.77922	5.15394	7.68114e-42	1.20861e-40
RNASEH2A	-0.963295	-0.963367	5.12164	2.74965e-21	2.37759e-20
MYO15B	0.834981	0.835042	5.14723	8.14163e-07	3.80255e-06
RIOK1	-0.743065	-0.743118	5.12989	3.80039e-13	2.4442e-12
BUB1	-0.699586	-0.699637	5.10824	6.94796e-05	0.000282186
RECQL4	-0.756758	-0.756812	5.13496	3.53593e-06	1.58158e-05
FMO5	3.59707	3.59765	5.21203	7.89184e-228	6.9685e-225
COLEC12	1.05559	1.05567	5.13656	1.11439e-13	7.3337e-13
TYMS	-0.7812	-0.781258	5.09559	3.31631e-08	1.68521e-07
RORC	3.15865	3.1591	5.15736	1.72667e-153	3.08559e-151
GPSM3	0.765377	0.765432	5.14349	2.62611e-07	1.26388e-06
SCIN	1.35319	1.3533	5.17606	4.89327e-16	3.51281e-15
DNAJC19	-1.00053	-1.0006	5.12631	4.10959e-31	4.91547e-30
B3GNT3	1.36071	1.36082	5.15187	2.42682e-21	2.10329e-20
TMTC1	-1.63866	-1.6388	5.08298	3.77785e-37	5.29994e-36
TMEM237	-1.02452	-1.0246	5.10976	3.20755e-38	4.63412e-37
COMP	1.18774	1.18784	5.13031	2.30156e-10	1.30422e-09
C1QTNF1	-0.894549	-0.894615	5.11047	1.83794e-08	9.51026e-08
SLC12A8	-0.678255	-0.678304	5.11173	0.000145283	0.000578014
GALM	1.41205	1.41216	5.16202	4.28492e-70	1.23694e-68
MOB1B	0.60128	0.601322	5.16714	0.000796964	0.00298112
INCENP	-0.684332	-0.684383	5.06792	3.82761e-06	1.70848e-05
ETV1	0.78103	0.781087	5.14384	1.6799e-05	7.15577e-05
TLE2	1.25117	1.25127	5.12103	3.70726e-30	4.33409e-29
SH2D4A	1.09528	1.09537	5.13612	1.77147e-31	2.14794e-30
CISH	1.59253	1.59267	5.16763	1.46482e-77	4.8972e-76
MYO9A	0.609298	0.609341	5.16013	0.000669522	0.00252011
ECSIT	-0.651496	-0.651543	5.10763	1.04575e-05	4.53562e-05
FLRT3	1.10038	1.10047	5.16103	1.04046e-11	6.30027e-11
MAGI3	1.26366	1.26376	5.15671	2.67179e-46	4.64731e-45
ASL	0.762311	0.762367	5.12658	1.0008e-09	5.48685e-09
ALDH6A1	0.909623	0.909691	5.12508	1.3673e-18	1.07177e-17
DNAJC15	0.798192	0.79825	5.15719	4.85459e-08	2.43883e-07
CCDC85C	-0.846724	-0.846788	5.07496	5.71152e-16	4.08265e-15
SYTL2	1.47585	1.47597	5.15751	4.59135e-47	8.12746e-46
PLEKHA7	0.701379	0.701431	5.10255	1.19386e-05	5.14086e-05
CCDC86	-0.76544	-0.765498	5.07767	3.13513e-12	1.94791e-11
MROH6	1.25424	1.25434	5.11879	8.8516e-21	7.46888e-20
INPP5D	0.720715	0.720768	5.11804	4.81989e-05	0.000198932
ALOX5AP	0.910549	0.910619	5.09625	2.65671e-09	1.42276e-08
TDG	-0.60472	-0.604765	5.07829	0.000504256	0.00191922
SNAI2	-2.14562	-2.14584	5.06575	4.09518e-107	2.59379e-105
FAM117B	-0.906491	-0.906561	5.05483	2.08879e-17	1.5772e-16
APTX	-0.604891	-0.604935	5.09041	0.000644877	0.002431
ACE	0.664868	0.664918	5.07966	0.000393122	0.00151002
GHDC	0.823352	0.823415	5.08094	1.05592e-18	8.31172e-18
CCNA2	-1.0109	-1.01098	5.06044	1.32528e-17	1.00677e-16
ADGRG6	0.931757	0.931829	5.10486	1.57094e-09	8.51928e-09
IQCB1	-0.788348	-0.788407	5.06986	2.06386e-14	1.39994e-13
CHST14	-0.820935	-0.820998	5.0509	3.62141e-19	2.89154e-18
CACNB3	0.671872	0.671923	5.06364	4.38082e-05	0.000181408
GSTM1	-2.66889	-2.66922	4.99691	2.84773e-33	3.64117e-32
DYSF	0.765179	0.765237	5.07481	7.02319e-07	3.29763e-06
AP3M2	-0.837245	-0.83731	5.05322	2.22709e-12	1.39121e-11
ALPK3	2.30607	2.30632	5.08815	4.49885e-95	2.22879e-93
ARHGAP31	0.644188	0.644236	5.08626	0.0017333	0.0063152
CD52	0.692124	0.692174	5.13425	0.00153685	0.00561577
GCNT3	2.40563	2.40589	5.11926	2.55605e-52	5.09547e-51
ZBTB7C	-1.63893	-1.63908	5.02882	3.31714e-34	4.32612e-33
NPM3	-0.812355	-0.812415	5.08694	3.5432e-10	1.9883e-09
RFK	0.746711	0.746767	5.09448	1.23338e-07	6.07224e-07
VASN	1.08588	1.08596	5.07924	4.0022e-18	3.09516e-17
P4HTM	0.860348	0.860414	5.08746	8.9465e-18	6.83788e-17
MCC	-1.82517	-1.82534	5.05185	1.2706e-99	6.71583e-98
PLEKHG4	-0.721636	-0.721692	5.03188	0.000181294	0.000715031
NDRG4	-2.57511	-2.57541	5.05275	5.20534e-115	4.00704e-113
ICA1	1.81593	1.8161	5.10899	1.44606e-83	5.66758e-82
NFATC4	0.741728	0.741785	5.06745	2.20574e-06	1.00092e-05
MAPKBP1	-1.29055	-1.29066	5.05074	8.68355e-74	2.72127e-72
JADE1	1.24679	1.24689	5.11148	8.28487e-54	1.69665e-52
CRELD1	0.698257	0.69831	5.06663	2.32741e-07	1.12481e-06
DDB2	-0.694789	-0.694842	5.0519	2.50401e-08	1.28286e-07
ERV3-1	1.05942	1.05951	5.07135	1.21372e-13	7.96987e-13
RBSN	0.579446	0.579489	5.05729	0.000620196	0.00234267
IL27RA	0.667193	0.667243	5.07888	0.000922132	0.00342542
TRMT6	-0.674659	-0.67471	5.03599	2.00417e-07	9.72038e-07
MAP3K4	-0.846726	-0.846792	5.0393	3.48393e-23	3.1947e-22
PHACTR2	0.642923	0.642971	5.10489	0.000389166	0.00149559
ATXN7	0.591838	0.591882	5.09397	0.00127051	0.00466754
WDR66	-0.821058	-0.821119	5.08363	3.71404e-06	1.65877e-05
NEDD1	-0.775817	-0.775877	5.03303	9.82663e-10	5.38939e-09
ZNF770	-0.689212	-0.689265	5.01568	5.72878e-06	2.52332e-05
PDK4	1.79048	1.79065	5.09274	3.4339e-42	5.46041e-41
MFSD4A	2.71481	2.71515	5.0814	4.77931e-114	3.51677e-112
DUSP11	-0.634352	-0.634399	5.06277	2.70286e-06	1.21767e-05
LRP4	-1.41693	-1.41706	4.96976	1.55133e-25	1.55247e-24
LRP8	-1.0363	-1.03638	5.01251	5.93854e-17	4.40432e-16
PUS7	-0.726662	-0.726718	5.02971	8.19787e-09	4.30123e-08
C21orf91	-1.12173	-1.12182	5.03001	4.20303e-29	4.76883e-28
RASEF	1.74003	1.74019	5.09509	1.01268e-74	3.24122e-73
EPHA1	-0.922549	-0.922622	5.01681	1.36382e-14	9.30138e-14
ENPP4	1.68229	1.68244	5.0733	1.34966e-79	4.72257e-78
TSPAN18	-1.44302	-1.44314	4.99576	1.56989e-33	2.01761e-32
FBXL20	0.613798	0.613845	5.04894	0.000189037	0.000744396
HAGLR	1.52115	1.52129	5.08919	8.28856e-33	1.04642e-31
CNTNAP2	-2.73888	-2.73924	4.97812	5.19755e-54	1.07024e-52
MIAT	-0.802933	-0.802996	5.03751	0.000491067	0.00187234
SLC37A1	1.02916	1.02924	5.04384	1.0063e-31	1.2281e-30
PRKCA	1.02787	1.02795	5.06838	5.50761e-17	4.09078e-16
ASPM	-0.715644	-0.7157	5.01587	0.000141221	0.000562448
LRP12	-1.11589	-1.11599	4.99991	1.76369e-24	1.69928e-23
KIF23	-1.14064	-1.14074	4.99974	6.81766e-29	7.64873e-28
CBX2	-1.08668	-1.08678	4.95067	1.79846e-13	1.17021e-12
BDP1	0.630121	0.630168	5.08059	0.000111295	0.000445772
NUMBL	-0.728469	-0.728526	5.01868	2.63288e-07	1.26674e-06
PXMP4	0.930614	0.930688	5.04455	4.2168e-15	2.90626e-14
PDE4A	0.759312	0.759372	5.02836	8.67371e-09	4.54771e-08
AGA	0.644268	0.644318	5.03302	0.000363944	0.00140153
FAM131A	-1.06135	-1.06144	4.9957	1.12463e-36	1.56314e-35
TOR4A	1.22021	1.22031	5.03061	1.35903e-29	1.55847e-28
PON3	2.10168	2.10189	5.08863	1.57257e-55	3.33887e-54
FAM174B	1.34669	1.34681	5.03436	1.94297e-37	2.74374e-36
ARHGEF4	-2.37997	-2.38023	5.02874	7.71334e-91	3.5193e-89
LIF	0.99144	0.99152	5.03325	5.13949e-10	2.8616e-09
MGME1	-0.889282	-0.889355	4.98259	1.9992e-29	2.28561e-28
TFAP2C	-0.896774	-0.896846	5.00483	4.08622e-12	2.52213e-11
MAD2L1	-0.970346	-0.970425	4.99501	2.41164e-15	1.67986e-14
FAM83F	-2.13116	-2.13139	4.98812	1.09532e-50	2.076e-49
GLRX	1.08035	1.08043	5.06924	3.73412e-21	3.21404e-20
TK2	0.805072	0.805136	5.02464	1.57044e-17	1.1912e-16
GJB3	-1.90118	-1.90136	5.01396	4.47691e-36	6.08723e-35
CASP10	0.735729	0.735787	5.02996	7.00323e-08	3.49603e-07
TRMT10C	-0.699196	-0.699251	4.99906	3.60907e-08	1.83088e-07
USP31	-1.32282	-1.32294	4.98992	2.59641e-69	7.33987e-68
KCTD11	-0.846981	-0.847049	4.99518	2.08993e-13	1.35633e-12
CAMK2N1	0.862751	0.862819	5.03376	2.18245e-06	9.90648e-06
COL5A3	-0.997648	-0.99773	4.97504	7.13331e-11	4.14228e-10
DUSP14	-1.0628	-1.06288	4.98932	4.34231e-32	5.36922e-31
MSMB	2.82659	2.82692	5.24625	3.21438e-36	4.39045e-35
CHAF1A	-1.14056	-1.14066	4.96526	3.48505e-43	5.64946e-42
P2RY1	-3.07716	-3.07762	4.9564	1.50125e-237	2.04867e-234
PGAP1	-1.70762	-1.70778	4.96599	2.58988e-89	1.14733e-87
MPZL3	0.620947	0.620996	5.01551	0.000720912	0.00270675
PARP8	0.994449	0.994528	5.05465	1.05673e-25	1.06246e-24
CASD1	0.902319	0.902392	5.03342	4.97112e-25	4.90285e-24
RHPN2	0.842958	0.843026	4.99767	1.42992e-07	6.99624e-07
SUSD4	-1.38876	-1.38888	4.96919	7.27866e-25	7.13651e-24
FAXDC2	2.126	2.12623	5.03094	6.32844e-80	2.22474e-78
SLC38A5	-1.15153	-1.15163	4.98944	5.31803e-16	3.80682e-15
BCL7A	-0.674868	-0.674922	4.9637	9.95683e-07	4.62301e-06
STS	1.56383	1.56398	5.00627	7.15906e-66	1.9054e-64
CHGB	2.05118	2.05141	4.90921	9.9813e-18	7.61327e-17
EZH2	-0.818691	-0.818758	4.95824	4.38607e-10	2.44938e-09
ZFP64	-0.99191	-0.991994	4.93666	3.78194e-52	7.49944e-51
ZNF750	-1.59411	-1.59425	4.95791	3.35019e-32	4.16306e-31
ADH1B	1.78421	1.78439	5.01228	1.5654e-23	1.45771e-22
YDJC	-0.696684	-0.69674	4.98438	1.34533e-05	5.76827e-05
NTN1	-1.38335	-1.38348	4.9234	7.96577e-25	7.78985e-24
TTC39A	1.70194	1.7021	5.01134	2.02263e-73	6.26015e-72
MTURN	0.948121	0.948199	5.00884	2.1881e-15	1.52701e-14
TENM2	-5.38564	-5.38806	4.88279	2.40436e-219	1.56921e-216
TEX10	-0.594598	-0.594646	4.9612	0.000673154	0.00253251
KCNQ1	1.37516	1.37528	5.00943	5.03062e-30	5.86294e-29
CDCA8	-0.901146	-0.901223	4.90423	1.0309e-12	6.52669e-12
PLEKHG5	-0.880347	-0.88042	4.95803	1.76535e-12	1.10785e-11
SCD5	-1.18582	-1.18592	4.91246	7.07585e-22	6.2078e-21
APCDD1	-0.996335	-0.996425	4.84194	3.18359e-11	1.87775e-10
TENM4	-1.25772	-1.25784	4.92619	2.77222e-26	2.83666e-25
TJP3	2.07107	2.07129	4.99577	4.93617e-79	1.71521e-77
RUNX3	-0.912331	-0.912408	4.92958	1.57357e-13	1.02699e-12
ASF1B	-0.971108	-0.971192	4.9148	8.15397e-18	6.24167e-17
BET1	0.60531	0.605358	5.01481	0.00225374	0.00811875
PCSK1	3.00439	3.00482	5.05707	1.64802e-41	2.56357e-40
HEATR5A	0.628969	0.62902	4.96921	0.000157657	0.000624926
PTPRB	1.12594	1.12604	4.99661	1.9499e-24	1.87628e-23
CLIP2	-0.651239	-0.651293	4.90586	0.000964799	0.00357595
QPCT	1.92199	1.92218	5.06178	1.865e-42	2.97193e-41
SPATA13	0.972122	0.972205	4.96875	3.21463e-26	3.28712e-25
HR	-4.13979	-4.14079	4.91425	4.16599e-240	6.25357e-237
MARVELD2	0.769776	0.76984	4.95258	5.65673e-13	3.61949e-12
SLC22A18	0.795522	0.795588	4.96787	1.0348e-08	5.41042e-08
PSPH	-0.970922	-0.971005	4.92406	5.28024e-14	3.53059e-13
POLA2	-0.643407	-0.64346	4.91521	1.59041e-05	6.78037e-05
LGALSL	-0.844106	-0.844177	4.91462	4.28146e-11	2.51247e-10
NPR3	-0.959237	-0.959317	4.96043	1.35906e-08	7.07138e-08
PGPEP1	0.728637	0.728698	4.93461	1.49616e-09	8.1255e-09
MYNN	-0.996481	-0.996566	4.93554	2.81445e-32	3.50604e-31
TMCO4	0.714476	0.714536	4.92177	3.19398e-10	1.79636e-09
NXPE3	-0.96999	-0.970074	4.91006	6.13715e-19	4.86403e-18
SPHK1	-1.3692	-1.36933	4.93449	1.53049e-36	2.11744e-35
OSBPL5	0.64072	0.640774	4.90689	0.000872002	0.00324482
FGL1	4.609	4.6103	5.07663	1.07494e-76	3.55418e-75
DAPL1	-6.08373	-6.08761	4.8995	3.34017e-229	3.13371e-226
HMGA2	-1.00122	-1.00131	4.86559	7.89541e-05	0.000319542
FRAS1	-1.09053	-1.09063	4.86696	1.46237e-11	8.78068e-11
NR1D1	-0.69802	-0.698078	4.912	0.00010719	0.000429763
TAPT1	0.937654	0.937734	4.94582	9.78712e-30	1.12578e-28
EXOSC2	-0.646556	-0.64661	4.90553	1.04532e-06	4.84898e-06
TTF2	-0.754735	-0.754799	4.89986	3.90312e-12	2.41807e-11
DDT	-0.699688	-0.699745	4.94185	3.04028e-06	1.36599e-05
ST8SIA4	1.02307	1.02316	4.95649	4.64944e-16	3.33937e-15
AMMECR1	-0.61423	-0.614281	4.89975	0.000626579	0.00236499
KIF4A	-0.803848	-0.803918	4.86287	1.04333e-07	5.15348e-07
PI4K2B	0.625733	0.625784	4.94791	6.53982e-05	0.000266547
CMSS1	-1.09518	-1.09527	4.89702	1.06003e-41	1.65579e-40
LGALS4	5.64186	5.64457	5.05438	1.50999e-156	2.94369e-154
C11orf54	1.04224	1.04233	4.9466	1.23511e-37	1.75073e-36
GALNT5	0.99439	0.994475	4.96119	6.8248e-09	3.59842e-08
TSPAN12	1.6078	1.60795	4.93048	2.83105e-61	6.72418e-60
IFT140	0.644914	0.644969	4.89329	0.000239104	0.000932983
UBXN2A	-0.583139	-0.583188	4.88739	0.000792765	0.00296689
2017-09-05	-1.26731	-1.26743	4.86298	7.17438e-33	9.07284e-32
SNHG17	-0.740459	-0.740521	4.9022	1.52319e-07	7.43562e-07
TPST1	-0.654273	-0.654329	4.88269	9.81796e-05	0.000394902
RAB20	1.0837	1.0838	4.87121	1.99081e-29	2.27774e-28
ATP2C2	0.849827	0.849901	4.90846	2.75933e-06	1.24199e-05
ADAM28	0.969602	0.969684	4.96839	1.0971e-10	6.31464e-10
CBLC	-0.846718	-0.84679	4.91124	6.43381e-08	3.21605e-07
CHKA	0.933454	0.933535	4.91323	1.47856e-16	1.08056e-15
SLC17A5	0.612254	0.612305	4.90109	0.000408013	0.00156642
KIF3C	-0.724991	-0.725055	4.82413	3.07883e-05	0.000128772
SOD3	1.18017	1.18027	4.93913	1.23173e-20	1.03351e-19
KIF20A	-0.812828	-0.8129	4.85154	4.50095e-09	2.39503e-08
SLC16A14	1.08834	1.08844	4.91393	4.50653e-10	2.51291e-09
SDHAP2	-0.664149	-0.664206	4.87523	0.0014398	0.00526884
GCA	0.664288	0.664344	4.90115	9.44541e-06	4.10971e-05
SMIM22	2.0819	2.08213	4.94746	2.40383e-55	5.08224e-54
FREM2	-0.858951	-0.859027	4.84625	0.00031066	0.00120189
SUOX	0.683306	0.683365	4.87725	1.58971e-08	8.24575e-08
FOXJ1	1.97842	1.97865	4.88018	7.0601e-34	9.14402e-33
CCDC3	-0.739666	-0.739731	4.85271	0.000156858	0.000622087
RHPN1	1.12829	1.12839	4.88272	1.41466e-18	1.10775e-17
WDFY2	-0.652579	-0.652635	4.86931	1.41088e-05	6.0407e-05
CTC1	0.717985	0.718048	4.87244	6.68986e-10	3.70013e-09
CGNL1	1.17853	1.17864	4.86019	1.25764e-24	1.22191e-23
IVL	-2.37637	-2.37666	4.89148	5.844e-30	6.78981e-29
ARL6IP6	-0.650631	-0.650688	4.85167	1.18851e-05	5.12515e-05
FAM83E	1.13975	1.13985	4.879	2.67031e-17	2.00621e-16
PPP2R2C	-1.77628	-1.77647	4.80583	1.29726e-22	1.16606e-21
GLB1L2	1.7031	1.70328	4.85038	9.6113e-47	1.68546e-45
VLDLR	-0.817973	-0.818046	4.82901	1.01296e-07	5.00674e-07
H2AFY2	-1.32806	-1.3282	4.80606	5.64758e-34	7.33355e-33
CLDN2	4.28579	4.28686	5.03861	3.09368e-114	2.28764e-112
SIGLEC1	0.709906	0.70997	4.81183	0.000712258	0.0026756
FBXO27	-2.71703	-2.71743	4.7828	1.89376e-137	2.38885e-135
PHLPP1	-0.638699	-0.638756	4.79779	0.000531788	0.00201991
TTC22	-0.795114	-0.795185	4.83198	3.84439e-08	1.945e-07
OLR1	0.772544	0.772611	4.87545	0.000255636	0.000995682
ARHGAP11A	-0.929495	-0.929582	4.79958	2.98139e-15	2.06715e-14
PRODH	1.6266	1.62677	4.8346	5.79162e-29	6.53669e-28
LACTB2	0.855013	0.855089	4.86447	1.73785e-14	1.18147e-13
ECE2	-1.60632	-1.60649	4.80398	3.8278e-73	1.17503e-71
SCARA3	-0.718137	-0.718202	4.78624	0.000186901	0.000736372
ZNF436	-0.820935	-0.821011	4.7831	2.67315e-19	2.14811e-18
SEMA3B	1.45252	1.45266	4.83899	5.52992e-26	5.62777e-25
GPRC5B	-1.08076	-1.08086	4.75489	1.1893e-16	8.71705e-16
CLIC2	1.20625	1.20637	4.87042	7.8104e-26	7.9004e-25
SGPP1	1.03988	1.03997	4.85158	1.6237e-26	1.68112e-25
SLC37A2	-0.953753	-0.953843	4.77426	3.44325e-13	2.22022e-12
ZNF33B	0.657716	0.657774	4.84365	1.12414e-05	4.86437e-05
RPL39L	-1.18825	-1.18837	4.76799	4.59886e-20	3.78889e-19
MLLT11	-1.20321	-1.20332	4.7773	8.74136e-18	6.68449e-17
LSM1	-0.67239	-0.67245	4.82048	0.000136139	0.000542639
PCSK9	-1.3411	-1.34123	4.74899	1.2507e-13	8.20553e-13
GSTM2	-1.73661	-1.7368	4.79563	1.18487e-49	2.20397e-48
IRX2	0.776532	0.776602	4.84484	0.00111271	0.00410391
EFNA5	1.36351	1.36365	4.82892	1.9453e-36	2.68145e-35
PTN	-1.6681	-1.66829	4.761	2.74671e-26	2.81247e-25
SLC19A2	0.651926	0.651984	4.82867	0.000108719	0.000435776
PHYH	0.791004	0.791077	4.80749	2.5066e-10	1.41826e-09
TRIM5	0.583747	0.5838	4.80687	0.00269205	0.00963757
MYRF	1.99956	1.99979	4.83501	1.32277e-57	2.91572e-56
ATP13A4	1.66679	1.66696	4.84876	1.00735e-26	1.05302e-25
GLCCI1	1.16673	1.16685	4.82919	3.87697e-27	4.10707e-26
CXCL2	1.12631	1.12642	4.84441	5.44004e-12	3.34811e-11
SVIP	0.996597	0.99669	4.82354	3.34447e-21	2.88362e-20
DDX60L	0.836691	0.836767	4.83588	4.18558e-10	2.34003e-09
SORBS2	2.44032	2.44065	4.83421	2.82536e-106	1.73817e-104
CCNJL	2.08412	2.08437	4.80391	4.80511e-88	2.09071e-86
NR4A2	1.08668	1.08678	4.81714	9.04659e-14	5.99023e-13
ARHGEF5	-0.735568	-0.735637	4.76041	2.94818e-08	1.50374e-07
LPCAT3	-0.677101	-0.677164	4.75791	2.89814e-06	1.30291e-05
LRRC4	-2.14694	-2.14721	4.75455	1.36335e-57	2.99638e-56
CNTN1	-1.86724	-1.86746	4.73911	1.56643e-30	1.85586e-29
MCM8	-0.924625	-0.924715	4.73556	1.18286e-20	9.93619e-20
ITGA9	1.5061	1.50626	4.78006	5.47225e-47	9.66399e-46
MEF2C	1.27367	1.27379	4.84436	2.18912e-38	3.17804e-37
VRK2	-0.714334	-0.7144	4.75944	1.06975e-08	5.58735e-08
FAM110C	-1.81007	-1.81028	4.76412	6.78839e-56	1.44951e-54
DBNDD1	0.877867	0.877951	4.77969	3.43945e-10	1.93152e-09
MRPL36	-0.641895	-0.641953	4.78098	0.000310802	0.00120213
GRAMD3	0.943494	0.943585	4.77275	6.24571e-23	5.67864e-22
MICAL3	-1.33879	-1.33893	4.73557	6.4936e-48	1.17017e-46
FANCG	-0.865249	-0.865332	4.73578	9.30744e-16	6.60274e-15
SLC1A3	-1.15444	-1.15456	4.7245	3.45358e-19	2.759e-18
SLC25A16	0.868814	0.868894	4.8239	1.00582e-20	8.46317e-20
TMEM192	0.759747	0.759819	4.76379	1.28789e-15	9.07909e-15
BCL11A	-2.28189	-2.28219	4.71114	8.61686e-115	6.53271e-113
C5	2.35748	2.35778	4.85744	2.91343e-81	1.06928e-79
IL20RB	-2.05401	-2.05426	4.76691	7.22105e-35	9.58401e-34
ZBTB5	-0.613477	-0.613534	4.73002	0.000223931	0.000876057
IFNAR2	0.752622	0.752693	4.77466	2.02414e-11	1.20382e-10
LYSMD3	0.878117	0.8782	4.79057	7.26538e-27	7.6373e-26
AGFG2	0.616518	0.616576	4.75299	0.0011465	0.00422023
USP46	-0.853893	-0.853977	4.71352	3.67002e-18	2.84265e-17
GNG11	1.33972	1.33985	4.83058	1.59992e-30	1.89404e-29
IRAK3	0.885274	0.885355	4.82199	2.41571e-08	1.23931e-07
RFC5	-0.798086	-0.798163	4.72652	8.43344e-15	5.77793e-14
PLCB2	0.967114	0.967208	4.76429	1.06033e-15	7.49367e-15
DTL	-0.999604	-0.999704	4.69859	3.28773e-21	2.83796e-20
TMEM150A	1.25231	1.25244	4.75372	2.60007e-62	6.36699e-61
STON2	-2.08376	-2.08402	4.74188	2.31362e-124	2.14381e-122
SNX25	1.20361	1.20373	4.79511	5.2076e-44	8.55265e-43
SNED1	1.30189	1.30202	4.73586	5.57244e-40	8.39838e-39
ARL4D	-1.89084	-1.89106	4.73722	1.2777e-74	4.06348e-73
CDT1	-0.937893	-0.937985	4.70588	6.87495e-14	4.57852e-13
BUB1B	-1.11361	-1.11373	4.68827	2.58971e-25	2.57444e-24
FAM105A	1.87789	1.87811	4.78659	3.19427e-73	9.84582e-72
DIRC2	-0.696293	-0.696359	4.72275	2.25649e-08	1.16001e-07
NUP37	-0.588797	-0.588852	4.73277	0.0024484	0.00879255
PLEKHB1	1.76758	1.7678	4.71516	5.8271e-47	1.02665e-45
PROM1	1.47457	1.47473	4.782	4.70182e-13	3.01105e-12
INHBB	0.777494	0.77757	4.70869	0.000174529	0.000689434
SELENOO	-0.633948	-0.634008	4.72326	0.000166113	0.000657427
EGFL6	-1.14161	-1.14173	4.67934	7.71473e-24	7.29255e-23
TMEM201	-0.839585	-0.839668	4.68336	2.64291e-20	2.18944e-19
PSEN2	0.633856	0.633917	4.7168	5.95261e-05	0.000243539
BSPRY	1.31858	1.31872	4.72665	1.19411e-36	1.65663e-35
MELK	-1.04617	-1.04627	4.69485	1.27763e-16	9.35078e-16
ARHGEF10	0.660817	0.660881	4.71623	0.00019513	0.000767299
UBTD1	0.667806	0.667869	4.74136	5.72073e-05	0.000234436
SSX2IP	-0.685827	-0.685893	4.709	6.71338e-06	2.94576e-05
OAF	-0.806955	-0.807033	4.71673	1.80267e-09	9.73726e-09
LTB4R	-1.89363	-1.89385	4.72932	2.39607e-82	8.99185e-81
PRR11	-0.787439	-0.787517	4.67415	1.55989e-07	7.60983e-07
SPDEF	2.86183	2.86231	4.72813	7.24432e-79	2.49987e-77
LPAR6	-0.720837	-0.720904	4.76023	2.02498e-05	8.56012e-05
PGF	-1.50745	-1.50762	4.72193	1.75163e-39	2.60591e-38
CCPG1	1.02289	1.02299	4.78091	6.46635e-37	9.02943e-36
FAM110A	-0.604531	-0.604588	4.71483	0.00233445	0.00839942
DUS3L	-0.751574	-0.751648	4.69567	1.21231e-10	6.95644e-10
TMEM154	-0.951265	-0.951359	4.71625	1.78756e-13	1.16362e-12
FAM63A	0.845871	0.845956	4.70253	5.54407e-17	4.11583e-16
GMNN	-0.685694	-0.685759	4.70752	1.20262e-05	5.17414e-05
ASAP2	-0.749597	-0.749671	4.66198	1.18927e-05	5.12669e-05
CSRP2	-1.75437	-1.75458	4.67646	7.07047e-88	3.04111e-86
SAPCD2	-0.923012	-0.923105	4.68781	1.62079e-10	9.24028e-10
PRSS2	2.24761	2.24795	4.57656	4.16146e-21	3.57162e-20
TCAIM	0.919789	0.919879	4.74012	3.4208e-35	4.5807e-34
GINS1	-1.01624	-1.01635	4.66239	4.57016e-19	3.64133e-18
SHROOM2	-0.951309	-0.951406	4.66012	1.12206e-17	8.54123e-17
EXPH5	0.98839	0.988487	4.76312	4.06759e-17	3.03623e-16
PLLP	0.806362	0.80644	4.74005	4.6919e-07	2.2288e-06
IDH3A	-0.616223	-0.616283	4.67449	0.000126779	0.000506541
PADI3	-3.05203	-3.05257	4.68921	7.01164e-35	9.31431e-34
CTSV	-2.11256	-2.11283	4.70076	2.69325e-65	7.13023e-64
TDRKH	1.07879	1.0789	4.67148	1.08951e-27	1.17574e-26
HAPLN3	-0.664657	-0.664722	4.68236	0.000757673	0.0028391
GSTM4	-1.2784	-1.27854	4.66785	5.56792e-33	7.0651e-32
SHANK2	1.0131	1.01321	4.70669	3.7255e-12	2.31089e-11
RPP25	-0.716882	-0.716952	4.6755	1.26351e-05	5.42987e-05
FLNC	0.753621	0.753696	4.68782	0.00137025	0.00502661
RAB38	-1.2577	-1.25783	4.67344	1.47423e-26	1.53041e-25
EEFSEC	-0.589282	-0.589339	4.666	0.000588815	0.00222918
RND1	1.85426	1.85448	4.79561	2.30873e-39	3.42793e-38
SIRT1	0.59353	0.593587	4.70029	0.000536961	0.00203852
AOC1	2.9949	2.99543	4.72864	3.13133e-69	8.83542e-68
RAMP1	1.44185	1.44201	4.74329	6.01545e-29	6.76896e-28
WWC2	1.03144	1.03155	4.69174	2.64335e-25	2.62603e-24
TBC1D24	0.947946	0.948042	4.70616	9.43546e-24	8.89671e-23
POGLUT1	-0.781302	-0.78138	4.66221	9.05073e-17	6.66636e-16
BCL2	-0.774752	-0.774834	4.59051	5.95982e-05	0.000243768
DENND1C	0.744036	0.744111	4.66455	7.14283e-10	3.94775e-09
RYR1	-0.957269	-0.957369	4.64228	6.59015e-08	3.2931e-07
GPR161	-1.19046	-1.19059	4.60512	3.60272e-30	4.21515e-29
OCLN	2.13747	2.13776	4.70083	1.71811e-145	2.50394e-143
BMP3	1.03647	1.03658	4.65206	3.28027e-06	1.47073e-05
SAMD4A	0.670926	0.670991	4.70554	0.00104685	0.00386861
G0S2	0.945835	0.945929	4.73978	4.23836e-07	2.02039e-06
POF1B	-0.990618	-0.990721	4.63947	6.23235e-07	2.9364e-06
KIAA0101	-0.780484	-0.780561	4.67782	7.05525e-07	3.31165e-06
RASSF9	-1.72204	-1.72225	4.62143	3.66067e-41	5.64751e-40
NR2C2AP	-0.664594	-0.66466	4.65837	9.62807e-06	4.18676e-05
CYB5R2	-2.04739	-2.04766	4.62986	4.81702e-112	3.37889e-110
TMPRSS11E	-1.2886	-1.28874	4.66896	1.9814e-09	1.06835e-08
CD84	0.693221	0.69329	4.67396	0.00105551	0.00389965
FDXR	-0.884181	-0.884271	4.64995	2.04327e-15	1.42991e-14
CFB	1.49127	1.49144	4.67513	2.00019e-34	2.62914e-33
FZD4	1.09104	1.09116	4.65051	6.08736e-26	6.18251e-25
FRY	1.00771	1.00782	4.68808	1.70777e-17	1.29471e-16
DOCK4	0.743286	0.74336	4.68588	3.74775e-07	1.7905e-06
INPP4B	1.05473	1.05484	4.70566	1.05676e-15	7.47199e-15
SLC41A2	1.95736	1.95761	4.70989	8.59618e-130	9.21695e-128
NCAPH	-1.18251	-1.18264	4.60884	5.22103e-30	6.07824e-29
DLGAP5	-0.797801	-0.797884	4.62317	3.3141e-07	1.58787e-06
SLC16A4	2.74332	2.74378	4.6709	2.69575e-123	2.39443e-121
LRRC20	0.991571	0.991676	4.63954	5.03906e-25	4.96009e-24
KIAA0513	0.642248	0.642313	4.66373	0.00106868	0.00394634
NOS2	-4.13313	-4.13433	4.63912	1.37168e-123	1.24038e-121
SPNS2	1.54939	1.54958	4.62262	6.25682e-42	9.86567e-41
SLC4A11	-1.48805	-1.48823	4.59799	1.30341e-27	1.40154e-26
TROAP	-1.18288	-1.18301	4.62249	5.65196e-24	5.36632e-23
ATG4D	-0.963148	-0.96325	4.61618	1.16395e-28	1.29807e-27
FMO3	-1.64837	-1.64857	4.62463	2.27792e-27	2.44067e-26
CABLES1	1.52088	1.52106	4.6566	1.59362e-53	3.23705e-52
SPRR2E	-6.40002	-6.40565	4.67944	8.09218e-93	3.86853e-91
CHTF18	-0.71296	-0.713033	4.6163	1.79421e-05	7.61676e-05
CRACR2B	2.02154	2.02182	4.64126	3.80503e-76	1.25533e-74
SDK2	-1.94032	-1.94058	4.54962	3.44348e-48	6.25031e-47
SMCO4	0.662626	0.662694	4.64767	1.72378e-05	7.33021e-05
TBXAS1	0.912414	0.912511	4.62462	9.63848e-14	6.3625e-13
PHLDA2	0.9193	0.919396	4.63834	9.30041e-10	5.10825e-09
CREBRF	0.774204	0.774282	4.66412	7.68529e-13	4.8883e-12
ZWILCH	-0.855527	-0.855618	4.58734	2.35136e-21	2.03907e-20
UAP1L1	-0.755453	-0.755532	4.60068	9.90064e-08	4.89843e-07
LAMA1	-2.37331	-2.37368	4.54781	4.65611e-52	9.18435e-51
ORAOV1	-0.960274	-0.960375	4.61946	2.30778e-14	1.56327e-13
YPEL2	0.690665	0.690736	4.61892	6.36361e-08	3.18201e-07
SLC16A5	0.834964	0.835053	4.61343	2.00911e-08	1.03674e-07
COL4A6	-3.9319	-3.93302	4.53785	2.19995e-154	4.02725e-152
HJURP	-0.869552	-0.869644	4.5912	1.72194e-09	9.31124e-09
PANX2	-0.763537	-0.763618	4.57811	0.000459877	0.00175833
KNSTRN	-0.878528	-0.878621	4.59362	1.95448e-16	1.42145e-15
CFL2	0.64604	0.646106	4.63944	0.000207757	0.000814693
MLLT3	0.748149	0.748227	4.62547	3.7919e-07	1.81102e-06
NELL2	-2.39397	-2.39434	4.56499	5.51723e-88	2.38672e-86
HELLS	-0.855559	-0.855649	4.60626	1.61092e-11	9.63024e-11
IFI27L2	-0.769499	-0.769578	4.62969	2.2387e-07	1.08334e-06
ESPL1	-0.910082	-0.910182	4.5457	1.54475e-11	9.24573e-11
UHRF1	-0.824446	-0.824536	4.54317	6.38936e-09	3.37476e-08
CDH13	-1.55996	-1.56015	4.54707	4.44057e-38	6.3787e-37
TMEM243	0.97499	0.975093	4.65578	5.78558e-24	5.48972e-23
TMEM246	-1.80442	-1.80466	4.53873	4.94163e-44	8.12474e-43
SNX21	1.02194	1.02205	4.60849	4.02724e-22	3.55396e-21
NR2F1	1.1153	1.11543	4.59115	1.64968e-24	1.59147e-23
CHEK1	-0.680961	-0.681033	4.55915	6.23071e-05	0.000254501
BICDL2	0.937396	0.937498	4.59728	3.26047e-11	1.92008e-10
TRPV4	-1.66005	-1.66026	4.56	7.57981e-59	1.70842e-57
PAFAH2	0.8442	0.844291	4.59265	1.4662e-22	1.31555e-21
TSPAN33	-0.908942	-0.909041	4.55266	2.25305e-11	1.33678e-10
AURKB	-1.0979	-1.09802	4.57083	1.18253e-19	9.60551e-19
ACP6	0.725153	0.72523	4.60309	2.45727e-07	1.18529e-06
COBL	1.7039	1.70412	4.5766	1.93379e-41	3.00187e-40
INPP1	-0.669287	-0.669357	4.58692	0.00031173	0.00120509
PAX9	-0.957546	-0.957653	4.53565	8.27921e-07	3.8644e-06
HEMK1	0.73612	0.736199	4.59342	1.57975e-11	9.44765e-11
PARP3	0.710947	0.711023	4.57532	1.0768e-08	5.62219e-08
EHHADH	-0.880634	-0.880731	4.53833	3.07282e-17	2.304e-16
TMEM163	2.26146	2.26179	4.64339	1.11487e-84	4.51088e-83
CLIC5	1.88226	1.88252	4.57307	2.21965e-43	3.61772e-42
SLC29A4	0.876895	0.87699	4.59603	4.27423e-06	1.89993e-05
CDC45	-1.61557	-1.61578	4.52595	1.22885e-65	3.25905e-64
EIF4E3	0.80001	0.800095	4.60418	3.62885e-11	2.13284e-10
DNAH5	1.80096	1.80119	4.63663	3.85049e-45	6.49435e-44
TMEM44	-1.02616	-1.02627	4.53205	4.68172e-24	4.45357e-23
VSNL1	-3.90187	-3.90298	4.51842	2.83257e-240	5.31496e-237
BNC1	-4.84107	-4.84318	4.53285	1.96447e-144	2.78195e-142
TOMM5	-0.649067	-0.649136	4.57318	0.000106971	0.000429
CENPU	-0.761926	-0.762008	4.545	6.23493e-07	2.9367e-06
OLFM2	-0.82945	-0.829542	4.52199	8.14039e-07	3.80255e-06
SH3RF2	-1.05405	-1.05417	4.54452	5.23533e-11	3.05669e-10
CRTAC1	0.970003	0.970108	4.61147	7.75151e-06	3.39137e-05
SYBU	1.49915	1.49934	4.5281	6.31334e-25	6.19409e-24
TMEM79	-1.59458	-1.59478	4.53069	2.14312e-84	8.60171e-83
SBSN	-4.35271	-4.3542	4.54781	2.30565e-89	1.02701e-87
ARHGEF26	-0.780095	-0.780181	4.51594	1.18955e-05	5.12669e-05
SMPDL3A	0.874814	0.87491	4.57486	6.03143e-10	3.34582e-09
HSPA4L	-1.40641	-1.40659	4.51716	2.73381e-42	4.35177e-41
NUDT1	-0.992263	-0.992374	4.53201	3.69858e-27	3.92918e-26
MARK1	-1.96239	-1.96266	4.51131	2.93666e-83	1.14202e-81
ADGRD1	2.6238	2.62426	4.55723	3.14812e-111	2.14802e-109
KIF18B	-1.16515	-1.16529	4.49168	4.66082e-23	4.24794e-22
RNF152	-1.66532	-1.66554	4.51761	3.16853e-58	7.05679e-57
PXYLP1	-1.11844	-1.11858	4.5015	7.35182e-41	1.1261e-39
PLEKHG6	-1.05719	-1.05731	4.51043	1.94778e-17	1.47444e-16
MTMR11	0.801552	0.80164	4.55988	2.26416e-07	1.09531e-06
RAB17	1.8264	1.82665	4.55718	2.27355e-67	6.21644e-66
METTL8	-0.940349	-0.940455	4.52182	6.26287e-33	7.93349e-32
WDHD1	-0.671891	-0.671966	4.49958	6.73058e-05	0.000273876
WDR60	0.598535	0.5986	4.53563	0.00123877	0.00455541
FAM171A1	-0.729762	-0.729845	4.47516	0.000176983	0.00069876
RMI2	-0.811615	-0.811707	4.49494	1.19097e-09	6.50097e-09
GLI3	-0.831342	-0.831435	4.51131	2.55279e-06	1.15317e-05
FOSL1	-1.1689	-1.16904	4.51005	9.82156e-13	6.22074e-12
GPRIN3	1.28335	1.28349	4.61715	1.15211e-31	1.40262e-30
DIO2	-0.912463	-0.912568	4.48702	1.56503e-06	7.17113e-06
PRSS12	-0.777531	-0.777618	4.50045	0.0007576	0.0028391
VAV3	-1.15303	-1.15317	4.48665	2.27443e-15	1.58577e-14
FAM3B	1.13791	1.13804	4.56857	2.9395e-09	1.5714e-08
CASP6	0.594196	0.594261	4.52824	0.00140709	0.00515419
NRM	-0.745822	-0.745906	4.48748	6.58155e-09	3.47383e-08
TDRP	0.642768	0.642839	4.51783	0.00238751	0.00858006
GEN1	-0.914092	-0.914197	4.49945	7.4369e-21	6.2964e-20
GGT1	1.0499	1.05002	4.53247	8.76586e-15	6.0002e-14
FAM43A	-2.07347	-2.07378	4.46664	4.13485e-105	2.47284e-103
DBR1	-0.611326	-0.611395	4.47991	1.92095e-05	8.1387e-05
PLCH2	-2.35332	-2.35369	4.52167	9.39827e-84	3.71256e-82
PPM1L	-1.04048	-1.0406	4.48594	3.33325e-15	2.30578e-14
CHEK2	-0.90879	-0.908894	4.48774	5.00091e-18	3.85165e-17
TSPAN11	1.54998	1.55018	4.52425	3.75348e-27	3.97906e-26
IGF2BP3	-0.932006	-0.932116	4.4545	8.6204e-06	3.75947e-05
FES	0.702651	0.702731	4.48683	2.13813e-06	9.71117e-06
HSPA2	-1.01931	-1.01943	4.49193	6.68217e-10	3.69724e-09
FGD4	0.917273	0.917374	4.56539	9.12888e-17	6.72063e-16
GTPBP3	-0.619368	-0.619438	4.47411	0.000448187	0.00171451
DOC2B	-0.838736	-0.838833	4.46788	2.26603e-05	9.55757e-05
DOCK10	0.839687	0.83978	4.53864	2.79219e-08	1.4266e-07
NEK2	-0.71655	-0.716631	4.46616	8.3289e-05	0.000336632
GAN	-0.676241	-0.676316	4.49901	6.11892e-05	0.000250071
CACNA2D1	-1.32887	-1.32904	4.48256	7.793e-24	7.36191e-23
CYP4V2	1.15335	1.15349	4.52062	1.24396e-37	1.7616e-36
SLC22A3	1.82017	1.82042	4.54198	8.80723e-38	1.25313e-36
APOL4	-0.678737	-0.678815	4.45068	0.00169964	0.00619555
DFNA5	-0.825457	-0.825552	4.47604	5.7685e-07	2.72213e-06
VTCN1	-1.36383	-1.364	4.42424	2.55605e-12	1.59405e-11
TMEM135	0.600424	0.600491	4.49885	0.00109812	0.00405208
SLC4A4	2.64571	2.64616	4.5868	1.02098e-99	5.41552e-98
KCNQ3	2.76729	2.76781	4.53158	2.29207e-125	2.17761e-123
B4GALNT4	-1.24397	-1.24412	4.41568	3.10823e-14	2.09227e-13
MAGI1	0.986934	0.98705	4.50298	4.40512e-23	4.02222e-22
PLA2R1	-1.75515	-1.75539	4.47072	7.95164e-80	2.78883e-78
TYRO3	-0.676697	-0.676776	4.42889	0.000100483	0.000403519
RNF128	0.910844	0.910947	4.5398	5.22478e-06	2.31014e-05
MASTL	-0.62047	-0.620541	4.45927	0.000475183	0.0018127
FANCD2	-0.638422	-0.638496	4.44078	0.000117781	0.000471343
MPHOSPH6	-0.875592	-0.875693	4.47498	2.02316e-22	1.80772e-21
IGSF6	0.738863	0.738947	4.50431	7.49722e-05	0.000303672
C19orf47	-0.646302	-0.646376	4.4517	0.0001376	0.00054817
EREG	1.95124	1.95151	4.58428	1.07703e-18	8.46897e-18
TIAM1	-0.856973	-0.857076	4.40876	1.52077e-09	8.25618e-09
TIE1	0.681002	0.68108	4.46989	0.00013015	0.000519456
ANXA8	-3.74031	-3.74134	4.46739	4.20111e-119	3.42733e-117
DOCK11	0.748771	0.748858	4.46668	2.52262e-06	1.14048e-05
CRB3	0.691741	0.691821	4.46138	1.18649e-05	5.11794e-05
SMOX	-0.764702	-0.764792	4.42753	6.82289e-06	2.99294e-05
TBCCD1	-1.31939	-1.31956	4.39779	7.08751e-97	3.60646e-95
WASF1	-1.84527	-1.84554	4.39112	3.2165e-86	1.34119e-84
TMEM175	0.597325	0.597393	4.4567	0.00236133	0.008488
PPM1K	0.853766	0.853865	4.48223	1.11077e-12	7.02052e-12
SYT12	1.83462	1.83488	4.45437	1.40425e-28	1.56374e-27
TMPRSS11D	-5.62715	-5.63105	4.43733	2.63746e-150	4.30336e-148
DHX35	-0.911029	-0.911141	4.39384	7.64092e-30	8.82971e-29
BCAS1	1.97004	1.97033	4.50587	8.24684e-32	1.01304e-30
SFRP1	-1.38581	-1.38601	4.28082	5.85583e-11	3.40969e-10
NCAPG	-0.654281	-0.654358	4.40076	0.00165768	0.00604849
CRMP1	-0.821448	-0.821549	4.37381	1.3727e-06	6.31298e-06
TMEM116	-0.826102	-0.826199	4.42945	1.32324e-07	6.50186e-07
EHD3	-0.753011	-0.753101	4.39087	6.04917e-09	3.19845e-08
SLC17A9	1.12199	1.12213	4.47981	6.50295e-16	4.64174e-15
MMP28	1.35903	1.3592	4.49497	2.90013e-14	1.95394e-13
NPTX1	2.00339	2.00369	4.52038	1.38569e-23	1.29518e-22
DEPTOR	1.43455	1.43474	4.45939	6.7368e-38	9.60361e-37
CROT	-0.750789	-0.750878	4.41234	2.91729e-08	1.48849e-07
FN3K	1.06255	1.06268	4.43043	2.59775e-24	2.49487e-23
ABCA12	-0.906081	-0.906192	4.39531	6.20057e-06	2.72553e-05
GALNT12	1.25952	1.25968	4.43055	3.85871e-38	5.55351e-37
TNFSF12	0.774054	0.774146	4.42662	6.81917e-10	3.77026e-09
CPAMD8	1.71949	1.71974	4.38723	3.68532e-38	5.30906e-37
CALML5	-2.46085	-2.46128	4.39009	1.03107e-17	7.8605e-17
ETNK2	-1.03508	-1.03521	4.37412	8.82877e-17	6.50926e-16
COL4A4	1.82788	1.82815	4.44563	1.13186e-50	2.14254e-49
TTC7B	-0.836715	-0.836817	4.38687	1.24804e-14	8.51558e-14
MTCL1	-1.42141	-1.42161	4.35641	2.48775e-32	3.10679e-31
[truncated: 2,199 more rows]

## Sheet: Common ADC vs SCC DEGs
ID	logFC.x	unshrunk.logFC.x	logCPM.x	PValue.x	FDR.x	logFC.y	unshrunk.logFC.y	logCPM.y	PValue.y	FDR.y		x = EAC vs. ESCC
A4GALT	-1.89162	-1.89174	5.12245	5.44908e-16	8.56625e-15	-1.74246	-1.74257	5.56903	4.52152e-66	1.21201e-64		y = LUAD vs. LUSC
AATK	2.59872	2.59915	4.09313	1.54063e-28	5.34947e-27	1.34685	1.34724	3.27898	1.05594e-24	1.0306e-23
ABCA12	-1.62026	-1.62034	5.45913	6.42337e-06	4.12607e-05	-0.906081	-0.906192	4.39531	6.20057e-06	2.72553e-05
ABCA13	-3.34867	-3.34896	5.43309	1.64945e-26	5.16987e-25	-2.02099	-2.02115	5.32753	1.91854e-40	2.91195e-39
ABCB1	1.34457	1.34512	2.25296	7.19994e-07	5.22416e-06	0.751411	0.752025	1.66541	5.90232e-05	0.000241548
ABCC1	-1.97016	-1.97018	8.19967	4.35001e-26	1.34248e-24	-1.82457	-1.8246	7.84043	1.39317e-97	7.18654e-96
ABCC3	2.08289	2.08292	7.48339	4.82318e-16	7.61405e-15	2.07929	2.07933	7.41782	6.43047e-77	2.13557e-75
ABCC5	-2.45637	-2.45641	7.49484	3.23614e-30	1.22276e-28	-2.81022	-2.81028	7.67771	3.80388e-225	2.855e-222
ABCC6	1.85926	1.85982	2.87338	6.1235e-16	9.61645e-15	1.99625	1.99672	3.82729	1.79101e-98	9.335e-97
ABCC6P1	4.6137	4.64096	0.180832	9.1867e-49	9.48621e-47	2.78301	2.79123	0.595817	6.70064e-125	6.28646e-123
ABCD3	0.790609	0.790631	6.00498	0.00010058	0.000552203	0.706748	0.706777	5.97624	1.04022e-08	5.43688e-08
ABHD11-AS1	3.41798	3.425	0.903456	1.00504e-43	7.93298e-42	2.19099	2.19384	1.46576	4.14282e-82	1.55082e-80
ABHD14B	0.757983	0.758008	5.7441	0.00216116	0.00951287	0.667521	0.667552	5.77614	4.51431e-06	2.00131e-05
ACAA2	2.08876	2.08886	5.5886	6.22536e-23	1.58269e-21	0.674436	0.674476	5.39686	0.000195939	0.000769755
ACAP2	-0.757747	-0.757757	7.07793	0.00123766	0.00571658	-1.24548	-1.24551	6.63244	4.10267e-57	8.97743e-56
ACBD4	1.08132	1.0816	2.89897	2.67403e-08	2.25216e-07	1.00484	1.00507	3.54338	5.81585e-29	6.55418e-28
ACE	2.02213	2.02226	5.16663	6.20299e-29	2.18496e-27	0.664868	0.664918	5.07966	0.000393122	0.00151002
ACE2	2.12795	2.12844	3.37913	2.32591e-10	2.33925e-09	0.847403	0.847654	3.13468	9.69149e-05	0.000390024
ACHE	4.06371	4.06459	4.53503	1.71272e-39	1.08949e-37	2.29835	2.29907	3.56366	5.19955e-65	1.36214e-63
ACKR3	-2.47156	-2.47164	6.23406	2.05943e-22	5.04844e-21	-2.69944	-2.69954	6.79328	1.13596e-123	1.03975e-121
ACO1	0.815354	0.81538	5.82483	0.000928049	0.00436638	0.784417	0.784446	6.11262	6.30175e-11	3.66649e-10
ACP6	1.26961	1.26973	4.46588	1.03179e-09	9.90146e-09	0.725153	0.72523	4.60309	2.45727e-07	1.18529e-06
ACP7	-2.78829	-2.79067	1.81684	1.21973e-11	1.3682e-10	-4.35503	-4.36303	2.13974	2.7497e-122	2.35861e-120
ACRC	1.10593	1.10719	0.740019	7.24987e-06	4.61762e-05	0.787251	0.788518	0.706138	1.94521e-05	8.23682e-05
ACSL5	3.22523	3.22533	6.74746	1.37347e-39	8.81127e-38	2.73451	2.73461	6.85866	3.35217e-163	7.08724e-161
ACSM3	3.5592	3.56045	3.51353	1.46256e-39	9.34305e-38	1.70747	1.70792	3.55774	1.93867e-50	3.65594e-49
ACTL10	0.949706	0.950194	1.84147	0.000113316	0.000615843	0.68313	0.683886	1.22223	0.00161927	0.00591121
ACTL6A	-0.757371	-0.757387	6.42886	0.000696825	0.00334139	-1.44896	-1.44899	6.84761	3.26854e-93	1.57762e-91
ACY3	2.94834	2.94975	2.72339	2.03665e-31	8.1229e-30	1.58022	1.58183	1.57271	9.7263e-32	1.19282e-30
ADA	-0.947894	-0.947989	4.18298	0.000106369	0.000581023	-1.6235	-1.62375	4.30406	8.7564e-71	2.56223e-69
ADAM12	-1.98937	-1.98948	5.33956	7.3155e-13	9.17542e-12	-0.745319	-0.745364	5.38112	0.000429334	0.00164574
ADAM17	-1.12207	-1.12212	5.66491	2.82593e-14	3.97422e-13	-0.874528	-0.874564	5.94981	2.91656e-19	2.3412e-18
ADAM23	-4.04108	-4.04166	5.12947	6.7621e-35	3.27799e-33	-5.41693	-5.41816	5.87944	1.1117927745218e-312	0
ADAM28	2.35546	2.35568	4.77474	1.35749e-18	2.54229e-17	0.969602	0.969684	4.96839	1.0971e-10	6.31464e-10
ADAMTS20	-2.85333	-2.85752	1.07887	5.19376e-12	6.00469e-11	-2.53743	-2.54418	0.559201	1.65973e-35	2.23245e-34
ADAMTSL2	0.857801	0.857964	3.24601	0.0017256	0.00774489	0.924378	0.924528	4.01695	7.8428e-12	4.78181e-11
ADAP1	2.70269	2.70293	5.01009	1.27939e-49	1.39768e-47	0.892671	0.892866	3.58174	1.53247e-09	8.31382e-09
ADCY2	-1.35373	-1.3548	1.33169	0.000186067	0.00097165	-1.94792	-1.94942	2.06687	1.00261e-29	1.15239e-28
ADCY4	1.09229	1.09249	3.35613	3.80599e-06	2.52216e-05	0.630077	0.630293	2.88877	0.00198998	0.00720146
ADCY6	1.70629	1.70638	5.41849	4.38663e-25	1.29672e-23	0.940226	0.940286	5.37943	1.587e-24	1.53397e-23
ADD2	-3.3083	-3.30966	3.16192	9.85595e-24	2.65811e-22	-2.50586	-2.50642	4.0881	4.08208e-65	1.07126e-63
ADGRE5	1.99586	1.9959	6.58503	7.10924e-28	2.37121e-26	1.06214	1.06217	6.58084	3.02868e-25	3.00684e-24
ADGRF1	1.48229	1.48241	4.62372	0.000291295	0.00148111	2.30179	2.30194	5.8249	9.61602e-48	1.72456e-46
ADGRF5	1.25808	1.25815	5.03042	3.81785e-08	3.17298e-07	2.7093	2.70937	7.26518	1.25739e-148	1.98681e-146
ADGRG6	1.65405	1.6541	6.18919	2.92881e-09	2.68745e-08	0.931757	0.931829	5.10486	1.57094e-09	8.51928e-09
ADH7	-3.5939	-3.5941	6.20974	6.96982e-11	7.31735e-10	-5.33385	-5.33484	6.11993	9.25431e-115	6.94582e-113
ADM	-1.80604	-1.80612	5.64631	1.54467e-13	2.03919e-12	-2.03567	-2.03577	6.05825	2.08928e-70	6.0662e-69
ADRA2A	3.35435	3.35493	4.40101	8.66912e-23	2.19288e-21	1.91309	1.9136	3.63095	5.6873e-38	8.13842e-37
AEBP2	-0.933681	-0.933709	5.93355	2.25153e-07	1.7248e-06	-0.590091	-0.590119	5.66718	0.00243441	0.00874441
AFAP1-AS1	1.89133	1.89144	5.23474	1.4546e-05	8.93624e-05	2.00017	2.0003	5.6666	4.74856e-26	4.83915e-25
AFDN-AS1	1.62779	1.63017	0.544764	2.23896e-13	2.9149e-12	0.822508	0.824555	0.108004	1.38233e-07	6.77664e-07
AFF2	-3.1954	-3.19911	1.60222	3.00822e-23	7.8328e-22	-0.909905	-0.910215	2.92794	9.79213e-05	0.000393968
AGAP2-AS1	-1.20127	-1.20146	3.59729	8.40923e-09	7.38797e-08	-1.10308	-1.10333	3.5453	1.63802e-23	1.52155e-22
AGPAT2	1.11354	1.11356	6.67633	3.02848e-07	2.28401e-06	1.11841	1.11844	6.65461	6.55791e-29	7.36832e-28
AGR2	4.32484	4.32488	9.37926	1.03435e-32	4.35585e-31	2.59146	2.59148	8.63805	1.99288e-83	7.79041e-82
AGR3	6.96725	6.97171	5.10412	9.64738e-69	2.34587e-66	2.72118	2.72145	5.41442	4.87236e-71	1.44543e-69
AGT	4.62117	4.62222	4.83095	1.13314e-51	1.41183e-49	3.09977	3.10051	4.35965	1.77609e-85	7.2844e-84
AHCYL2	1.74027	1.74032	6.07239	1.30335e-16	2.12885e-15	2.29968	2.29976	6.85152	8.42315e-136	1.00349e-133
AHNAK2	-2.0076	-2.00762	8.4059	1.84067e-12	2.22892e-11	-0.903988	-0.904001	7.40669	2.23394e-06	1.01341e-05
AJUBA	-1.13109	-1.13113	5.88201	2.08665e-07	1.60338e-06	-0.946498	-0.946546	5.66001	7.57576e-17	5.5992e-16
AK7	0.944124	0.944555	2.00561	0.00106266	0.00495689	0.852098	0.852595	2.16447	2.11524e-06	9.62176e-06
AK9	0.855094	0.855371	2.48372	0.000344087	0.00172872	0.761906	0.762229	2.6043	6.88254e-08	3.43692e-07
AKNA	0.978432	0.978469	5.58597	3.35379e-06	2.23724e-05	0.672902	0.672938	5.58497	8.72941e-05	0.00035225
AKR1B10	-2.31967	-2.31969	7.98295	6.78581e-10	6.61298e-09	-2.10431	-2.10434	7.92307	1.97365e-19	1.59282e-18
AKR1B15	-3.82632	-3.82833	3.11726	1.40164e-30	5.39058e-29	-1.80117	-1.80174	3.28994	1.17315e-17	8.91653e-17
AKR1C1	-4.51076	-4.51085	8.31764	5.34518e-33	2.3223e-31	-1.03025	-1.03026	8.94107	5.10635e-05	0.000210177
AKR1C3	-1.83162	-1.83164	7.6613	1.59393e-07	1.23867e-06	-1.05	-1.05001	8.18569	2.48552e-06	1.12448e-05
AKR7A3	4.11113	4.11215	4.37251	5.35575e-56	7.47624e-54	2.59488	2.59643	2.77062	6.38209e-61	1.50631e-59
ALDH3A1	-3.82845	-3.8285	8.49055	8.42208e-21	1.79085e-19	-2.17948	-2.17951	7.95031	1.64582e-25	1.64484e-24
ALDH3B1	2.28562	2.28578	5.14684	2.25422e-24	6.36563e-23	2.62112	2.62125	6.33171	5.28291e-146	7.85165e-144
ALDH3B2	-2.57239	-2.57247	6.39837	3.25916e-13	4.20317e-12	-2.0276	-2.02779	5.14373	4.59254e-55	9.6283e-54
ALG1L	-1.50091	-1.50144	2.52947	9.85665e-09	8.61943e-08	-1.20855	-1.20882	3.57862	4.65005e-18	3.58694e-17
ALOX12	-1.70664	-1.70688	3.89196	1.67793e-07	1.29925e-06	-2.21095	-2.21249	2.30838	1.07788e-89	4.82985e-88
ALOX12P2	-2.12383	-2.12443	3.09855	8.65454e-15	1.26064e-13	-0.889959	-0.890383	2.4399	3.8817e-06	1.73159e-05
ALOX5	1.74045	1.74061	4.50418	1.60822e-11	1.78934e-10	0.879991	0.880046	5.39355	3.23985e-09	1.73073e-08
ALOXE3	-2.75961	-2.76072	2.88999	6.59023e-17	1.10027e-15	-1.90081	-1.90457	0.707701	6.27725e-40	9.43222e-39
ALPK3	1.68568	1.68586	4.35247	1.5911e-10	1.62407e-09	2.30607	2.30632	5.08815	4.49885e-95	2.22879e-93
AMOTL1	-1.30726	-1.30729	6.72489	3.08222e-10	3.06514e-09	-0.991659	-0.9917	5.97512	7.26041e-20	5.93929e-19
AMTN	-2.4873	-2.48793	3.40359	6.56889e-06	4.21415e-05	-7.42033	-7.44225	3.74757	2.22794e-183	7.60083e-181
AMY2B	1.23016	1.23084	1.78465	6.7018e-06	4.29211e-05	1.53438	1.53525	2.40005	1.01601e-36	1.41347e-35
ANG	2.46825	2.4691	2.95917	7.78846e-36	4.02119e-34	1.64823	1.64877	3.22282	6.96162e-63	1.73015e-61
ANKRD18B	-1.71177	-1.71239	2.58256	6.75521e-06	4.32081e-05	-1.28628	-1.2877	1.3291	1.79624e-12	1.12629e-11
ANKRD33B	-2.34735	-2.34774	3.97356	6.59316e-16	1.03218e-14	-1.63185	-1.63234	3.27334	5.8136e-29	6.55418e-28
ANKRD36C	1.37849	1.37872	3.55539	3.02324e-09	2.76736e-08	2.32759	2.32862	3.07115	9.98992e-61	2.34677e-59
ANO1	-1.9914	-1.99141	8.55966	4.27984e-11	4.55992e-10	-1.34163	-1.34169	5.86398	6.45544e-18	4.95412e-17
ANO5	1.91367	1.9144	2.57435	2.17383e-08	1.84635e-07	1.58382	1.58518	1.81326	8.94361e-28	9.67935e-27
ANPEP	3.76536	3.76544	7.59149	3.78456e-26	1.17158e-24	1.43594	1.43603	5.61712	2.08294e-23	1.9265e-22
ANTXR2	1.00271	1.00274	5.91584	0.000217883	0.00112802	1.00865	1.0087	5.73549	1.9827e-21	1.72335e-20
ANXA1	-1.21684	-1.21684	10.2821	0.00124638	0.00575158	-0.700816	-0.700819	9.13053	0.00136683	0.00501529
ANXA11	0.866053	0.866058	8.34072	5.85046e-05	0.000331959	0.626584	0.62659	8.01188	2.88234e-05	0.00012079
ANXA8	-2.90068	-2.90095	5.06987	2.11009e-14	2.99828e-13	-3.74031	-3.74134	4.46739	4.20111e-119	3.42733e-117
ANXA9	1.77122	1.77162	3.25545	9.13661e-12	1.03489e-10	0.96475	0.965097	2.88211	6.03691e-17	4.47507e-16
AOC1	4.58272	4.58304	6.5028	3.6567e-39	2.26866e-37	2.9949	2.99543	4.72864	3.13133e-69	8.83542e-68
AP2M1	-0.983242	-0.983247	8.48258	1.51845e-09	1.43435e-08	-1.36335	-1.36336	9.0279	3.71914e-110	2.45938e-108
AP3B2	-1.71419	-1.71507	2.06663	1.91182e-05	0.000115014	-2.15642	-2.15761	2.61811	3.05987e-51	5.91141e-50
APBB1IP	1.1707	1.17088	3.67804	4.6932e-05	0.000269234	0.794994	0.795119	4.03733	2.93334e-07	1.40769e-06
APCDD1L	-3.32922	-3.33117	2.66234	1.24043e-23	3.30985e-22	-0.861436	-0.86204	1.88291	0.000374002	0.00143842
APOBEC3A	-1.77827	-1.77852	3.9761	1.28219e-05	7.94181e-05	-2.45663	-2.45816	2.58127	7.8626e-71	2.30518e-69
APOBEC3C	-1.14665	-1.14669	5.79343	3.25969e-08	2.72714e-07	-0.673711	-0.673736	6.09136	1.74708e-05	7.4205e-05
APOD	1.61145	1.61154	5.15818	3.8306e-05	0.000222544	0.969258	0.969313	5.56092	2.71036e-06	1.22068e-05
AQP5	3.76293	3.76376	4.30999	9.31035e-17	1.5357e-15	3.68141	3.68192	5.48579	8.57008e-83	3.28177e-81
AQP7	2.63312	2.6381	0.59569	4.66694e-18	8.43631e-17	3.6271	3.63408	1.68094	1.54097e-134	1.77934e-132
ARFGEF3	2.84977	2.84988	6.33274	9.84771e-32	3.99097e-30	1.41026	1.41034	5.72462	4.2481e-46	7.30449e-45
ARHGAP12	1.52644	1.52649	6.05531	7.41894e-25	2.15507e-23	1.03474	1.0348	5.66378	4.33937e-49	8.01209e-48
ARHGAP18	1.55024	1.55033	5.1026	8.02633e-22	1.86736e-20	0.959254	0.959313	5.42337	7.84443e-22	6.86604e-21
ARHGAP23	-1.57569	-1.57571	7.53274	1.04506e-14	1.51494e-13	-1.4438	-1.44385	6.2649	1.99025e-61	4.76485e-60
ARHGAP26	1.54439	1.54445	5.80289	8.71887e-17	1.44446e-15	1.01762	1.01768	5.36748	3.56493e-20	2.94352e-19
ARHGAP28	-1.28751	-1.28782	3.00875	1.14643e-05	7.15082e-05	-1.18221	-1.18248	3.54335	4.19684e-21	3.59993e-20
ARHGAP29	1.01138	1.01143	5.21767	0.000590633	0.00287238	1.21305	1.21313	5.39558	5.46262e-28	5.95493e-27
ARHGAP42	1.79742	1.79761	4.35734	1.97699e-17	3.41409e-16	1.1685	1.1687	3.9645	1.41612e-31	1.71986e-30
ARHGAP44	2.14096	2.14133	3.76434	3.26069e-20	6.65199e-19	1.44704	1.44729	4.08254	4.78469e-41	7.35891e-40
ARHGAP6	1.8824	1.88308	2.62823	3.54226e-14	4.93104e-13	0.818261	0.818851	1.85668	2.54187e-07	1.22413e-06
ARHGEF15	1.00107	1.0013	2.99709	0.000179972	0.000942004	0.782482	0.782721	3.08135	8.16971e-08	4.06482e-07
ARHGEF25	-1.44522	-1.4456	2.92917	8.71693e-09	7.65384e-08	-0.790985	-0.791129	3.80438	7.22796e-10	3.99334e-09
ARHGEF26	-1.6176	-1.61781	4.04295	1.45077e-09	1.37385e-08	-0.780095	-0.780181	4.51594	1.18955e-05	5.12669e-05
ARHGEF38	4.43686	4.43958	3.27975	7.341e-102	5.53364e-99	3.07657	3.07777	3.65147	1.59179e-198	7.24074e-196
ARHGEF4	-2.71591	-2.71599	6.56744	1.64961e-24	4.69236e-23	-2.37997	-2.38023	5.02874	7.71334e-91	3.5193e-89
ARL10	-1.6014	-1.60162	3.92449	1.81233e-15	2.7543e-14	-0.842654	-0.842872	3.30185	2.79923e-10	1.57908e-09
ARL4D	-2.59118	-2.59156	4.24028	8.55812e-21	1.81211e-19	-1.89084	-1.89106	4.73722	1.2777e-74	4.06348e-73
ARNTL2	-0.961551	-0.961567	6.72273	0.000442403	0.00219109	-1.29276	-1.29281	6.10233	1.26408e-23	1.18373e-22
ARRB1	1.95977	1.95995	4.59125	1.41489e-24	4.0476e-23	1.96174	1.96191	5.2608	1.75079e-126	1.69555e-124
ARRDC2	0.886714	0.88677	4.85678	6.19843e-06	3.98667e-05	0.771793	0.771843	5.33025	4.89189e-11	2.86062e-10
ARSD	1.14546	1.1455	5.72307	8.30429e-08	6.64519e-07	1.33281	1.33285	6.54698	1.30904e-55	2.78329e-54
ARSE	4.60508	4.60753	3.5992	4.82806e-68	1.13731e-65	3.34107	3.34205	4.20534	5.47266e-129	5.66552e-127
ARSI	-2.62145	-2.62208	3.54378	2.93225e-21	6.45351e-20	-1.34479	-1.34528	2.92971	3.02177e-27	3.22616e-26
ARTN	-3.1511	-3.15199	3.59819	3.48898e-26	1.0823e-24	-2.96094	-2.962	3.62841	5.48684e-132	6.23962e-130
ASB2	-1.37454	-1.37491	2.87238	2.32414e-06	1.58188e-05	-1.13506	-1.13556	2.59159	5.20288e-17	3.86636e-16
ASB9	1.16607	1.16675	1.70722	0.00012367	0.000667784	1.01105	1.01151	2.55962	1.40892e-13	9.2154e-13
ASL	1.9136	1.91374	4.95853	7.5121e-36	3.90526e-34	0.762311	0.762367	5.12658	1.0008e-09	5.48685e-09
ASPHD1	2.77371	2.77443	3.51718	1.33369e-30	5.14237e-29	1.39951	1.39997	3.12809	1.05969e-23	9.96057e-23
ASPRV1	-2.08321	-2.08431	2.18085	2.67804e-10	2.68267e-09	-2.11662	-2.1195	1.31826	1.04793e-69	2.98492e-68
ASRGL1	2.26042	2.26112	3.0096	7.64804e-22	1.78762e-20	1.33059	1.33081	4.09605	3.07717e-23	2.82343e-22
ASTN2	-1.81161	-1.81221	2.73093	5.69299e-12	6.55672e-11	-0.968881	-0.969222	2.88654	1.81931e-09	9.82362e-09
ATP10B	3.04411	3.04422	6.51701	1.55399e-22	3.85962e-21	1.0146	1.01479	3.80444	5.57623e-07	2.63388e-06
ATP11A	1.47113	1.47115	7.34648	9.65992e-18	1.71131e-16	2.33473	2.33477	7.76757	2.02022e-168	4.8912e-166
ATP1B1	1.34631	1.34631	8.75812	2.13897e-09	1.99056e-08	1.01503	1.01503	9.03352	7.68396e-16	5.46913e-15
ATP1B3	-1.66569	-1.6657	8.29174	8.54393e-28	2.82474e-26	-2.32433	-2.32436	7.99647	2.37577e-242	5.09466e-239
ATP2A3	2.73596	2.73603	6.80767	4.87178e-37	2.64198e-35	1.24066	1.2407	6.21483	3.52742e-23	3.23261e-22
ATP2C2	1.12664	1.12671	4.88362	0.000436876	0.00216487	0.849827	0.849901	4.90846	2.75933e-06	1.24199e-05
ATP7B	2.94519	2.94555	4.68971	1.60983e-46	1.50744e-44	0.75619	0.756387	3.3043	0.000120952	0.000483775
ATP8A1	2.15753	2.15772	4.74507	4.86254e-17	8.19081e-16	2.10448	2.10467	5.26477	1.13842e-91	5.32363e-90
ATRNL1	-1.23021	-1.23137	1.04543	0.000509649	0.00250357	-2.32273	-2.32581	1.45125	5.76114e-40	8.67408e-39
AZGP1	2.84076	2.84111	4.61039	2.89871e-12	3.43831e-11	2.03159	2.03169	6.18924	2.20651e-22	1.96686e-21
B3GNT3	3.11203	3.11216	6.35182	1.51851e-35	7.73415e-34	1.36071	1.36082	5.15187	2.42682e-21	2.10329e-20
B3GNT5	-1.1574	-1.15742	6.87133	3.01631e-07	2.27597e-06	-1.68128	-1.68134	6.41316	4.22319e-73	1.29376e-71
B3GNT6	1.50978	1.51034	2.45593	0.00138706	0.00635989	3.93278	3.93524	3.483	3.67698e-78	1.24313e-76
B3GNT7	2.97549	2.97564	5.92527	1.25735e-36	6.74583e-35	2.43839	2.43854	5.97035	2.33676e-102	1.31869e-100
B4GALNT1	-3.08254	-3.08313	4.12635	4.42893e-28	1.4871e-26	-1.81162	-1.81202	3.82089	1.18776e-36	1.64935e-35
B4GALNT4	-1.98933	-1.98965	3.84787	2.21288e-07	1.69951e-06	-1.24397	-1.24412	4.41568	3.10823e-14	2.09227e-13
BACH2	-1.23535	-1.23569	2.79908	9.01036e-06	5.67419e-05	-1.0148	-1.01517	2.83925	1.85837e-15	1.30294e-14
BANK1	1.08706	1.08741	2.50649	0.000250399	0.00128577	0.971435	0.971673	3.4373	1.83605e-12	1.14981e-11
BATF	1.76428	1.76491	2.60196	2.55693e-14	3.60265e-13	1.12753	1.12782	3.42212	7.38661e-21	6.25736e-20
BATF2	1.41021	1.41039	3.94959	6.00451e-06	3.87186e-05	0.888265	0.888442	3.7156	1.54465e-08	8.01755e-08
BBOX1	-1.13607	-1.13662	1.97369	0.00177601	0.00794985	-1.21661	-1.2179	1.36492	9.68176e-11	5.59188e-10
BCAS1	4.05049	4.05099	5.31972	1.40585e-34	6.64408e-33	1.97004	1.97033	4.50587	8.24684e-32	1.01304e-30
BCHE	-3.00124	-3.00271	2.72801	5.41917e-16	8.52812e-15	-1.90508	-1.9059	2.88075	2.4292e-37	3.42713e-36
BCL11A	-1.80752	-1.80764	4.97666	1.86015e-12	2.25069e-11	-2.28189	-2.28219	4.71114	8.61686e-115	6.53271e-113
BCL11B	-1.43878	-1.43886	5.19005	4.70216e-12	5.46146e-11	-1.4955	-1.49578	3.95418	1.94419e-40	2.9479e-39
BCL2L15	5.67685	5.6804	4.13631	5.55221e-96	3.3482e-93	3.53083	3.53317	3.14886	1.95992e-178	5.88408e-176
BCL7A	-0.809423	-0.80947	4.95155	0.000966799	0.00453782	-0.674868	-0.674922	4.9637	9.95683e-07	4.62301e-06
BCO1	1.6578	1.65888	1.69524	4.45452e-07	3.29198e-06	2.07668	2.08045	0.944865	1.29046e-46	2.25771e-45
BDNF	-1.09568	-1.09625	1.86712	0.00193459	0.00859845	-0.856024	-0.856688	1.7369	8.39778e-05	0.000339233
BEND6	-2.30001	-2.30178	1.7292	7.16252e-21	1.52733e-19	-0.701834	-0.702304	1.92082	0.00080782	0.00302022
BEX2	-1.64735	-1.64803	2.36568	4.16216e-05	0.000240417	-0.721478	-0.721583	4.1014	0.000721233	0.00270728
BEX3	-1.96841	-1.96851	5.51821	8.6291e-16	1.33655e-14	-0.75606	-0.75608	6.60768	5.43475e-08	2.72664e-07
BHLHA15	1.68755	1.6907	0.211962	1.65205e-09	1.55665e-08	1.43297	1.43468	1.29321	1.46589e-25	1.46892e-24
BICD2	-2.13684	-2.13687	7.4958	5.50524e-34	2.5227e-32	-1.74729	-1.74735	6.43735	1.57405e-156	3.02924e-154
BIN1	1.28842	1.28848	5.44569	2.31675e-09	2.14673e-08	0.799884	0.799934	5.37543	1.8192e-10	1.03557e-09
BIRC3	2.00962	2.00966	6.87055	4.48891e-13	5.73029e-12	1.0992	1.09924	6.43769	1.37271e-13	8.99027e-13
BMF	0.971213	0.971298	4.38335	6.15376e-05	0.00034799	0.859864	0.859921	5.28974	2.79619e-11	1.65381e-10
BMP4	1.98091	1.98109	4.62578	1.61158e-13	2.1238e-12	0.972009	0.972191	3.81771	3.13235e-08	1.59335e-07
BMP7	-1.85103	-1.85108	6.24877	4.93361e-09	4.42732e-08	-3.46836	-3.46874	5.62901	1.3091e-136	1.59764e-134
BMS1P5	1.18053	1.18104	2.13643	1.67686e-10	1.70813e-09	0.699754	0.700594	1.10581	6.16556e-05	0.000251909
BNC1	-4.37038	-4.37074	6.13827	6.63698e-24	1.80287e-22	-4.84107	-4.84318	4.53285	1.96447e-144	2.78195e-142
BSPRY	1.05816	1.05828	4.03164	0.000132784	0.000711644	1.31858	1.31872	4.72665	1.19411e-36	1.65663e-35
BTBD11	-2.08442	-2.08455	5.24964	1.1675e-11	1.31255e-10	-2.30318	-2.30367	4.04078	1.66785e-80	6.00387e-79
BTD	0.966082	0.966221	3.6679	2.93312e-07	2.22098e-06	0.782919	0.783051	3.92749	6.05078e-14	4.03861e-13
BVES	-1.57051	-1.57093	2.95718	6.08097e-08	4.94748e-07	-0.949159	-0.949672	2.27237	2.0152e-09	1.08579e-08
C10orf99	-2.41014	-2.41027	5.57894	5.30119e-06	3.44932e-05	-6.61644	-6.64208	2.72608	1.38891e-131	1.55589e-129
C11orf54	0.885998	0.886069	4.48489	1.57577e-05	9.60629e-05	1.04224	1.04233	4.9466	1.23511e-37	1.75073e-36
C12orf49	0.84088	0.840906	5.90218	3.48295e-05	0.000203287	0.679002	0.679023	6.38021	4.80203e-07	2.27679e-06
C12orf54	-3.72301	-3.73123	1.00515	3.25116e-28	1.10145e-26	-4.54595	-4.55935	1.60277	1.22669e-213	6.81992e-211
C12orf56	-1.81635	-1.81711	2.40762	1.57489e-07	1.2245e-06	-1.59645	-1.59742	2.2771	8.95183e-19	7.06498e-18
C14orf37	-1.25752	-1.25806	2.17419	7.35818e-08	5.92585e-07	-0.700245	-0.700529	2.63671	0.000293313	0.00113653
C15orf48	1.86573	1.86581	5.65243	4.19147e-11	4.47209e-10	0.889594	0.889637	5.75616	9.90431e-06	4.30439e-05
C15orf59	-2.26383	-2.26503	2.24936	1.45981e-12	1.78782e-11	-1.57952	-1.58043	2.34387	2.48112e-26	2.54748e-25
C15orf65	1.0926	1.0944	0.220709	3.06701e-07	2.30845e-06	0.71456	0.715717	0.68708	9.45934e-06	4.11458e-05
C16orf54	1.35179	1.35257	1.764	5.3048e-05	0.000302592	0.788527	0.788861	2.61047	1.272e-05	5.46324e-05
C16orf74	-3.15811	-3.15905	3.54324	1.29626e-40	8.76343e-39	-1.69924	-1.69975	3.32261	2.72723e-40	4.1227e-39
C1GALT1	1.44482	1.44486	6.22753	7.5203e-17	1.25139e-15	0.744185	0.744223	5.6386	2.18343e-08	1.12399e-07
C1orf210	1.8629	1.86322	3.68717	4.9262e-21	1.0686e-19	1.559	1.55927	4.10535	2.99643e-68	8.34498e-67
C1orf74	-1.65407	-1.65433	3.73202	1.28733e-13	1.70843e-12	-1.24133	-1.24163	3.46617	1.90829e-56	4.12164e-55
C1QL1	-2.16744	-2.16868	2.08747	1.74352e-12	2.12149e-11	-2.03875	-2.04265	0.798995	1.03646e-38	1.51493e-37
C2	1.69151	1.69163	4.86211	5.09122e-13	6.46632e-12	1.23682	1.23688	6.02098	7.95883e-25	7.78814e-24
C21orf91	-1.63704	-1.63715	4.98457	9.1937e-21	1.94396e-19	-1.12173	-1.12182	5.03001	4.20303e-29	4.76883e-28
C22orf23	-1.86244	-1.86476	0.860638	2.53986e-20	5.20256e-19	-1.21891	-1.22001	1.60397	7.95234e-36	1.07253e-34
C2CD4B	3.38603	3.38716	3.48177	5.48748e-29	1.942e-27	0.997813	0.998572	1.81859	1.002e-07	4.95424e-07
C2CD4D	1.0279	1.02863	1.40463	2.48007e-05	0.000147261	1.40469	1.40738	0.617432	7.76962e-31	9.23434e-30
C2orf15	1.48749	1.48853	1.53387	3.13724e-12	3.70957e-11	0.865057	0.865668	1.89427	3.93702e-12	2.43505e-11
C2orf72	5.07545	5.0777	4.19128	9.42531e-75	2.7862e-72	1.27712	1.27796	2.1124	9.10516e-12	5.53126e-11
C3	1.24229	1.24229	8.88345	0.000661886	0.00319111	1.43807	1.43807	9.74169	2.41021e-31	2.91068e-30
C3orf58	-1.47499	-1.47504	5.74675	5.1582e-14	7.10183e-13	-1.99398	-1.99409	5.81419	1.5784e-130	1.74216e-128
C3orf67	-1.11596	-1.11619	3.20865	0.00014335	0.000763654	-1.11886	-1.11934	2.65077	1.25999e-21	1.09836e-20
C4BPA	5.94225	5.95293	2.82268	1.5961e-35	8.10193e-34	2.9555	2.95559	7.27958	6.35963e-66	1.69866e-64
C4BPB	6.66352	6.67345	3.6469	6.36879e-78	2.04289e-75	3.45104	3.45393	2.76487	5.34444e-91	2.46848e-89
C5orf56	1.07514	1.07546	2.64765	5.6443e-06	3.66151e-05	0.776726	0.777023	2.75661	2.40889e-07	1.16382e-06
C8orf31	2.3783	2.38114	1.12679	2.07568e-19	4.04301e-18	1.41699	1.41896	1.07846	1.66942e-27	1.79253e-26
C9orf152	4.87196	4.87342	4.61088	4.09986e-53	5.23809e-51	3.09042	3.0914	3.94261	2.54681e-122	2.19713e-120
CA12	-2.53113	-2.53117	7.72885	3.91267e-22	9.28936e-21	-1.5137	-1.51374	6.86937	5.53844e-20	4.5505e-19
CA13	2.17752	2.17791	3.75514	4.37179e-27	1.40531e-25	1.28488	1.2852	3.47883	2.00505e-32	2.51025e-31
CA3	2.52293	2.52681	0.83533	1.6037e-20	3.33481e-19	1.09123	1.09253	1.20888	4.40551e-10	2.45932e-09
CABLES1	1.98954	1.98969	4.97035	1.81123e-17	3.14224e-16	1.52088	1.52106	4.6566	1.59362e-53	3.23705e-52
CABP4	2.28972	2.29322	0.736094	7.14359e-15	1.04459e-13	2.49902	2.50242	1.54877	6.27399e-95	3.09799e-93
CACFD1	1.40922	1.40934	4.54328	7.72884e-22	1.80093e-20	0.999041	0.999112	5.21713	3.97817e-31	4.76206e-30
CACNA1B	-3.30416	-3.30693	2.1312	4.93352e-18	8.89686e-17	-3.41182	-3.41425	2.89819	2.94137e-74	9.29536e-73
CACNA1D	2.78206	2.78292	3.26059	2.82315e-22	6.84273e-21	2.35107	2.35203	3.19022	3.97461e-86	1.65271e-84
CACNA2D2	1.3237	1.32443	1.84128	2.52225e-05	0.000149647	2.44858	2.44882	5.31462	5.9921e-67	1.62948e-65
CACNA2D3	-2.26855	-2.27034	1.68259	9.81387e-18	1.73655e-16	-2.17215	-2.17359	2.3666	2.26302e-87	9.56908e-86
CADM4	-1.40227	-1.40248	3.73856	2.73653e-10	2.7358e-09	-0.714011	-0.714062	5.13749	5.29142e-05	0.000217496
CADPS2	1.30524	1.30533	4.83314	9.07284e-08	7.21045e-07	1.75976	1.75988	5.58449	6.81331e-102	3.77397e-100
CALB2	-2.00054	-2.00125	2.71269	8.09459e-07	5.83616e-06	-1.85921	-1.85979	3.32118	6.45167e-23	5.85881e-22
CALML3	-3.32179	-3.32186	7.58731	4.74335e-12	5.4966e-11	-6.09584	-6.09654	7.38472	7.09254e-146	1.04379e-143
CALML5	-3.87446	-3.87485	5.52448	5.2797e-12	6.0947e-11	-2.46085	-2.46128	4.39009	1.03107e-17	7.8605e-17
CAMK2N1	2.08846	2.0885	6.73235	1.97378e-19	3.85449e-18	0.862751	0.862819	5.03376	2.18245e-06	9.90648e-06
CAPN5	3.23888	3.23898	6.93381	6.23644e-45	5.22336e-43	1.85467	1.85482	5.30569	1.4533e-69	4.13173e-68
CAPN8	5.57112	5.57254	5.34556	3.49432e-51	4.18098e-49	3.70674	3.70714	5.85433	2.79396e-151	4.76593e-149
CAPN9	4.44129	4.4477	2.06137	2.43525e-34	1.14018e-32	3.11822	3.12051	2.75181	2.16975e-105	1.30804e-103
CAPNS2	-3.1012	-3.10201	3.68357	2.33373e-11	2.54952e-10	-4.22059	-4.22365	3.38314	1.35677e-108	8.74099e-107
CAPS	1.231	1.23119	3.61785	1.48649e-08	1.27694e-07	0.793647	0.793695	5.3865	6.23629e-05	0.00025466
CARNS1	1.24318	1.24386	1.80055	4.5938e-05	0.000263732	1.42753	1.42897	1.53535	3.80755e-35	5.09404e-34
CASC2	0.866603	0.867175	1.46131	0.000103338	0.000566725	0.835575	0.836494	1.25516	5.84383e-10	3.24534e-09
CASP10	1.87255	1.87264	5.51044	5.94545e-23	1.51408e-21	0.735729	0.735787	5.02996	7.00323e-08	3.49603e-07
CATSPERB	2.59109	2.59238	2.47727	1.96752e-22	4.83889e-21	1.84055	1.8422	1.84854	3.52999e-48	6.3996e-47
CBR3	-2.27191	-2.27252	3.2364	3.24267e-23	8.4142e-22	-1.13791	-1.13808	4.17244	4.56505e-12	2.81421e-11
CBX2	-1.69627	-1.6964	4.79495	2.3479e-11	2.56314e-10	-1.08668	-1.08678	4.95067	1.79846e-13	1.17021e-12
CCDC125	0.796966	0.797091	3.51906	4.52902e-05	0.000260212	1.08042	1.08059	4.14362	9.96752e-52	1.95841e-50
CCDC170	1.73629	1.73752	1.61176	7.4022e-11	7.74969e-10	1.44204	1.44272	2.61845	2.6665e-23	2.45714e-22
CCDC186	0.773816	0.77384	5.85041	0.000389233	0.00194114	0.769773	0.769823	5.31611	1.20693e-13	7.92875e-13
CCDC190	-3.03144	-3.0319	4.43114	1.25408e-09	1.19435e-08	-2.97923	-2.98098	2.93701	6.71781e-43	1.08315e-41
CCDC68	2.62312	2.62365	3.81102	6.06849e-25	1.77304e-23	1.86875	1.86944	3.14808	1.28805e-66	3.48378e-65
CCDC8	-2.10763	-2.10837	2.76971	1.99875e-11	2.20594e-10	-1.14663	-1.14684	3.86933	2.57062e-14	1.73896e-13
CCNA1	-5.91492	-5.92029	3.79945	5.63385e-36	2.94916e-34	-3.11555	-3.11773	2.76134	5.72211e-81	2.07977e-79
CCPG1	0.843449	0.843526	4.31497	4.51177e-05	0.000259319	1.02289	1.02299	4.78091	6.46635e-37	9.02943e-36
CCR2	1.65071	1.65317	0.511491	2.79135e-07	2.12323e-06	0.921225	0.921593	2.72187	7.71455e-09	4.05757e-08
CCR4	1.17857	1.17955	1.20651	0.000304682	0.00154451	0.851191	0.851705	2.1175	5.0535e-06	2.23506e-05
CCRL2	2.68183	2.68308	2.60963	2.91e-45	2.52133e-43	0.893245	0.893609	2.68755	3.56458e-10	1.99955e-09
CD109	-2.36837	-2.36842	6.9335	1.90908e-22	4.70282e-21	-1.71177	-1.71183	6.50524	7.22801e-51	1.3804e-49
CD2AP	1.35993	1.35995	7.30139	4.93911e-17	8.3105e-16	1.14434	1.14437	6.72947	3.98638e-64	1.0229e-62
CD302	1.23171	1.232	3.02436	5.08456e-08	4.16376e-07	1.4804	1.48076	3.56738	1.03543e-55	2.20779e-54
CD44	-1.53886	-1.53886	9.65563	2.44312e-15	3.69063e-14	-1.05814	-1.05815	9.12933	1.15293e-24	1.12235e-23
CD55	2.10647	2.10649	8.03232	1.48136e-19	2.927e-18	2.12264	2.12266	8.21438	7.53544e-120	6.21508e-118
CD63	0.779153	0.779158	8.11174	0.000128081	0.000688395	0.995242	0.995246	9.55638	4.97644e-33	6.32526e-32
CD9	-1.39359	-1.3936	8.86293	2.45372e-11	2.67479e-10	-1.57036	-1.57037	9.50743	2.4858e-78	8.48053e-77
CD93	1.15336	1.15339	6.17427	6.90098e-06	4.41031e-05	0.702088	0.702111	6.25558	6.42892e-05	0.00026224
CDC42BPA	0.817815	0.817828	6.80616	0.000758308	0.00361437	1.13901	1.13905	6.37353	8.09119e-35	1.07199e-33
CDC42EP5	3.04225	3.04249	5.34957	1.35988e-36	7.27004e-35	0.881743	0.882042	2.95058	6.35968e-07	2.99358e-06
CDC42SE2	0.708495	0.708516	5.88319	0.00150172	0.00681927	0.722575	0.722596	6.41433	1.87527e-11	1.11794e-10
CDCA4	-1.21735	-1.2174	5.32647	7.14833e-14	9.69138e-13	-1.30085	-1.30094	5.19663	4.50469e-56	9.65998e-55
CDH13	-1.66676	-1.66683	5.74271	7.62467e-13	9.53937e-12	-1.55996	-1.56015	4.54707	4.44057e-38	6.3787e-37
CDH3	-2.1567	-2.15672	8.04821	1.12963e-20	2.37852e-19	-1.19425	-1.19427	7.7565	2.07424e-16	1.50636e-15
CDH5	1.07556	1.07562	5.17053	2.04797e-05	0.000122618	0.748222	0.748272	5.26116	1.05946e-06	4.91002e-06
CDH8	-3.19026	-3.1953	1.16075	8.41945e-28	2.78971e-26	-2.14839	-2.15118	1.39718	3.12029e-44	5.15845e-43
CDHR1	-3.00257	-3.00309	4.23214	1.73616e-13	2.28398e-12	-4.27321	-4.27694	3.15031	1.40221e-212	7.51734e-210
CDK2AP1	-0.871293	-0.871313	6.30939	1.53753e-06	1.07663e-05	-0.610697	-0.610713	6.51515	0.000153699	0.000610042
CDK5R1	-2.11939	-2.11972	3.95187	7.36396e-22	1.72927e-20	-1.23685	-1.23715	3.49247	4.95311e-33	6.30094e-32
CEACAM1	1.66796	1.66799	6.80926	1.5389e-07	1.20023e-06	1.16888	1.16895	5.52462	3.23925e-19	2.5933e-18
CEACAM5	3.33055	3.33056	10.0535	2.90926e-18	5.33577e-17	2.31179	2.3118	8.93946	1.539e-33	1.9796e-32
CEACAM6	2.4958	2.49581	9.22801	4.06484e-12	4.74682e-11	3.01139	3.0114	10.0505	4.77912e-97	2.44844e-95
CELSR2	-2.10901	-2.10903	7.68753	1.32338e-24	3.79759e-23	-2.15532	-2.15542	6.11495	8.78431e-151	1.46513e-148
CELSR3	1.71569	1.71579	5.27717	8.93103e-12	1.01389e-10	0.804449	0.804583	3.95587	9.94937e-06	4.32147e-05
CENPH	-0.79673	-0.796854	3.52421	0.000969282	0.00454805	-1.0133	-1.01349	3.77933	1.44445e-26	1.50157e-25
CENPP	-0.987125	-0.987293	3.43879	6.13654e-07	4.47795e-06	-1.28994	-1.2904	2.93929	3.90666e-77	1.30028e-75
CENPW	-0.827427	-0.827519	4.01473	0.00193125	0.00858866	-1.69373	-1.69404	4.0215	2.13986e-74	6.77669e-73
CEP19	-1.97584	-1.97698	2.0106	1.65537e-25	5.03153e-24	-1.78612	-1.78697	2.70216	2.72847e-110	1.81226e-108
CEP97	-0.807637	-0.807697	4.58636	0.00046501	0.00229701	-0.625246	-0.625334	4.16381	0.00022882	0.000894252
CERS3	-2.68691	-2.68709	5.41108	1.73479e-09	1.62957e-08	-5.71963	-5.72559	3.92625	1.46227e-156	2.88818e-154
CES1	-4.90695	-4.90716	7.46807	9.3131e-23	2.3479e-21	-1.92946	-1.92948	8.43629	1.18928e-24	1.15624e-23
CFB	2.77872	2.77896	5.05317	1.70349e-27	5.54682e-26	1.49127	1.49144	4.67513	2.00019e-34	2.62914e-33
CFI	1.29072	1.29082	4.60767	3.95844e-06	2.61628e-05	1.45925	1.45933	5.88172	1.45446e-42	2.32265e-41
CFTR	5.75608	5.75759	5.45517	8.40938e-58	1.25525e-55	1.49091	1.49121	3.89307	1.28933e-18	1.01171e-17
CGN	3.26747	3.26759	6.67319	5.921e-63	1.10204e-60	2.18443	2.1845	6.85055	8.79185e-136	1.03917e-133
CHAD	1.16102	1.16206	1.09342	0.00140513	0.0064311	2.20943	2.21177	1.76824	3.77051e-51	7.26561e-50
CHDH	3.37978	3.38025	4.73646	1.09417e-47	1.06424e-45	1.72012	1.72055	3.61745	2.63476e-61	6.26788e-60
CHKA	1.85474	1.85487	4.99673	1.22413e-23	3.27796e-22	0.933454	0.933535	4.91323	1.47856e-16	1.08056e-15
CHODL	-4.90881	-4.91777	2.06427	8.78763e-54	1.15202e-51	-1.88306	-1.88398	2.68242	7.83035e-37	1.09037e-35
CHRNB4	-2.37277	-2.37494	1.51739	2.18967e-20	4.5036e-19	-2.10134	-2.10483	1.03445	2.01377e-61	4.81348e-60
CHST14	-0.851488	-0.851549	4.63323	0.000223834	0.00115804	-0.820935	-0.820998	5.0509	3.62141e-19	2.89154e-18
CHST2	-2.37816	-2.37831	5.35221	4.16648e-18	7.55882e-17	-1.51111	-1.5112	5.47953	8.56128e-34	1.10787e-32
CHST7	-1.56534	-1.56572	3.0987	7.00812e-11	7.35243e-10	-1.98465	-1.98529	3.33467	2.18712e-113	1.57841e-111
CITED4	-1.1311	-1.13115	5.3948	1.16221e-05	7.24026e-05	-1.40939	-1.40967	3.82619	5.38309e-29	6.08017e-28
CKAP4	-0.823903	-0.82391	7.71524	0.000166172	0.000878095	-0.632966	-0.632974	7.69828	0.000184137	0.000725672
CLCA2	-3.26367	-3.26371	8.40798	4.3048e-12	5.01539e-11	-6.2902	-6.29103	7.33457	3.15523e-234	3.38308e-231
CLDN1	-1.77854	-1.77855	8.13731	5.24637e-12	6.06086e-11	-2.8663	-2.86633	8.64922	6.1795e-130	6.67342e-128
CLDN12	1.00862	1.00864	6.55687	2.52172e-05	0.000149647	0.673143	0.673169	6.0599	8.14932e-06	3.55919e-05
CLDN16	-1.4981	-1.49975	0.903567	2.94974e-07	2.23245e-06	-2.65917	-2.66167	2.09234	1.63848e-84	6.61161e-83
CLDN18	7.95902	7.95974	8.70947	2.66265e-68	6.37177e-66	2.76448	2.76468	5.9189	7.95372e-44	1.302e-42
CLDN2	6.61653	6.61915	5.51138	1.66727e-61	2.88916e-59	4.28579	4.28686	5.03861	3.09368e-114	2.28764e-112
CLDN23	3.107	3.10749	4.40069	3.33937e-49	3.54538e-47	1.58574	1.58614	3.57304	5.55432e-65	1.45002e-63
CLDN3	4.95014	4.95052	6.62132	4.65039e-51	5.52041e-49	2.54051	2.54068	5.92802	3.59897e-73	1.10705e-71
CLDN4	1.5323	1.53231	8.38387	1.97058e-10	1.98985e-09	0.849364	0.84937	8.54071	8.22198e-10	4.5325e-09
CLDN7	1.31973	1.31975	6.88188	4.51659e-09	4.07006e-08	0.848535	0.848551	7.06967	2.18088e-10	1.23723e-09
CLDN8	-3.81225	-3.81599	2.21067	4.23615e-14	5.86449e-13	-1.06122	-1.06156	3.07181	4.25701e-05	0.00017633
CLDN9	3.18674	3.19159	1.19548	1.66639e-19	3.27541e-18	2.0623	2.06365	2.3887	5.32499e-35	7.1052e-34
CLDND1	-1.10959	-1.10961	6.6106	2.25049e-11	2.46752e-10	-1.07912	-1.07914	6.7034	3.0029e-46	5.21115e-45
CLEC14A	0.856776	0.8569	3.63258	0.00179442	0.00802513	0.751074	0.751171	4.31677	3.80431e-07	1.81636e-06
CLIC5	3.60775	3.60869	3.98385	5.19322e-38	2.97692e-36	1.88226	1.88252	4.57307	2.21965e-43	3.61772e-42
CLIC6	2.16808	2.16829	4.63108	5.72207e-11	6.058e-10	2.35988	2.35997	6.60831	3.09535e-75	1.00355e-73
CLSTN1	-0.945286	-0.94529	8.90086	6.63824e-07	4.83236e-06	-0.992597	-0.992603	8.55216	5.6987e-30	6.62612e-29
CMTM4	1.1922	1.19223	6.14883	1.76038e-09	1.65149e-08	0.666254	0.666281	5.98512	4.84614e-05	0.00019996
CMTM8	1.18341	1.1836	3.61409	9.98476e-08	7.91848e-07	0.867924	0.868098	3.70305	1.16481e-16	8.54593e-16
CNBP	-0.704712	-0.704716	8.35194	0.000585302	0.00284921	-0.681514	-0.681518	8.67652	1.13903e-10	6.55094e-10
CNIH2	-1.2049	-1.20553	1.87725	0.000112455	0.000611387	-1.03706	-1.0382	1.27083	6.59098e-13	4.20473e-12
CNTD1	0.845439	0.846233	0.961349	0.000343008	0.00172488	0.682085	0.68302	0.917457	0.000160079	0.000634025
CNTN1	-3.73361	-3.73418	4.82312	2.32161e-24	6.54217e-23	-1.86724	-1.86746	4.73911	1.56643e-30	1.85586e-29
CNTN5	-2.769	-2.77385	0.78569	5.57146e-11	5.90269e-10	-1.11936	-1.12038	1.56102	1.37174e-07	6.72917e-07
CNTNAP3	-1.8421	-1.84275	2.64959	1.07094e-09	1.02576e-08	-2.03849	-2.04113	1.35645	6.78972e-52	1.33579e-50
COBL	2.02252	2.02262	5.57385	2.813e-13	3.6465e-12	1.7039	1.70412	4.5766	1.93379e-41	3.00187e-40
COL17A1	-3.07013	-3.07015	9.01732	1.01131e-19	2.0194e-18	-2.32772	-2.32775	7.7796	5.90102e-45	9.88618e-44
COL23A1	-1.49981	-1.50077	1.68612	5.40692e-06	3.51356e-05	-0.878822	-0.879568	1.61168	3.39712e-06	1.52085e-05
COL27A1	-0.912995	-0.913016	6.32227	0.00107612	0.005015	-0.943143	-0.9432	5.42499	1.97548e-09	1.06592e-08
COL4A5	-2.82222	-2.82233	6.28432	1.44802e-37	8.08532e-36	-2.50403	-2.50419	5.88226	3.63011e-113	2.59484e-111
COL4A6	-3.61599	-3.61637	5.31884	4.65804e-35	2.28002e-33	-3.9319	-3.93302	4.53785	2.19995e-154	4.02725e-152
COL5A3	-1.24663	-1.24667	5.85346	5.97578e-06	3.85498e-05	-0.997648	-0.99773	4.97504	7.13331e-11	4.14228e-10
COL7A1	-2.3641	-2.36412	7.99043	4.83567e-23	1.23984e-21	-3.45052	-3.45063	7.48455	1.48662e-165	3.28171e-163
COMMD2	-0.731764	-0.731792	5.51348	0.000553994	0.0027073	-0.844465	-0.844507	5.67316	1.21477e-18	9.5421e-18
COPZ2	-2.37204	-2.37259	3.47706	8.743e-33	3.71294e-31	-1.31657	-1.31676	4.22585	2.2398e-38	3.24847e-37
CORO1C	-0.833385	-0.833394	7.43886	1.77478e-05	0.000107327	-0.733319	-0.733328	7.60684	1.1736e-10	6.74458e-10
CORO6	-3.26679	-3.26851	2.7704	1.26967e-34	6.01938e-33	-1.95318	-1.95489	1.88074	1.49509e-71	4.47068e-70
CPA4	-2.76758	-2.76806	4.09269	2.83281e-10	2.82831e-09	-3.0757	-3.07859	2.31323	2.59574e-60	6.01307e-59
CPD	0.846133	0.846141	7.67506	0.000158333	0.000838731	0.984661	0.98467	8.17177	1.16964e-17	8.89439e-17
CPLX1	1.98696	1.98763	2.76272	1.79933e-17	3.1288e-16	0.947657	0.948263	2.05636	5.99943e-09	3.17439e-08
CPM	1.06966	1.06971	5.25307	0.000332772	0.0016762	1.74551	1.74554	7.54184	4.41165e-30	5.14955e-29
CPS1	4.79795	4.79836	6.35964	5.16563e-27	1.65535e-25	3.40371	3.40384	7.20004	1.58e-49	2.93169e-48
CRACR2B	3.02337	3.02381	4.47208	6.95202e-41	4.78578e-39	2.02154	2.02182	4.64126	3.80503e-76	1.25533e-74
CREB3L1	3.3178	3.31786	7.73239	1.31386e-39	8.46488e-38	2.00472	2.00481	6.22705	2.44717e-63	6.17385e-62
CRIP1	1.13708	1.13766	1.89642	1.3393e-05	8.26158e-05	1.51455	1.51527	2.6407	1.37001e-44	2.27996e-43
CRKL	-0.753855	-0.753864	7.15479	0.00016652	0.000879627	-0.952576	-0.952593	7.15299	2.09648e-33	2.68746e-32
CRMP1	-1.59569	-1.59588	4.17981	8.22494e-10	7.94357e-09	-0.821448	-0.821549	4.37381	1.3727e-06	6.31298e-06
CROT	-0.870728	-0.870795	4.54352	0.000753613	0.00359313	-0.750789	-0.750878	4.41234	2.91729e-08	1.48849e-07
CRYAB	-1.51826	-1.51834	5.14993	4.89607e-06	3.19815e-05	-2.60432	-2.60457	5.31404	2.05704e-104	1.19683e-102
CRYM	1.80582	1.80772	1.06922	4.37824e-10	4.3057e-09	3.00978	3.01062	4.08203	3.53898e-78	1.19918e-76
CSF3R	1.32407	1.32433	3.30219	1.46373e-06	1.02686e-05	1.27	1.27008	5.55248	2.1877e-19	1.76178e-18
CSPG4	-1.79508	-1.79512	6.89279	2.40921e-10	2.41981e-09	-1.31369	-1.31378	5.33131	6.14865e-21	5.23227e-20
CSRP2	-1.89814	-1.89831	4.60466	7.92267e-18	1.40852e-16	-1.75437	-1.75458	4.67646	7.07047e-88	3.04111e-86
CSTA	-1.67235	-1.67236	8.19587	0.000181515	0.000948863	-4.47895	-4.47929	6.80168	0	6.06078e-306
CSTB	-1.17076	-1.17076	9.41916	0.000786047	0.00373008	-0.747429	-0.747433	8.73746	4.63562e-06	2.05327e-05
CTBP1-AS	0.931621	0.932188	1.59418	4.99665e-05	0.000285989	0.679708	0.680657	0.893461	0.000750694	0.00281435
CTH	1.2762	1.27671	2.27097	1.34545e-06	9.48294e-06	0.959488	0.959893	2.65496	1.94626e-13	1.26418e-12
CTSE	8.15131	8.1526	8.06819	1.6915e-54	2.2974e-52	2.71868	2.71874	7.6278	6.64573e-54	1.36469e-52
CTSH	1.43081	1.43084	6.78188	2.02141e-12	2.43994e-11	1.40754	1.40755	8.73572	9.87592e-32	1.2092e-30
CTSS	1.92455	1.92459	6.94262	2.29534e-20	4.71452e-19	0.982561	0.982572	7.77385	8.19447e-16	5.82697e-15
CTTNBP2	-1.2606	-1.26089	3.10137	0.000337364	0.0016982	-1.4875	-1.48833	2.35223	6.38369e-27	6.72932e-26
CXCL16	1.32552	1.32554	7.01883	1.10986e-15	1.70043e-14	0.830849	0.830867	6.8527	4.33095e-13	2.78185e-12
CXCL2	2.08048	2.08068	4.60831	3.99512e-12	4.66903e-11	1.12631	1.12642	4.84441	5.44004e-12	3.34811e-11
CXCL5	2.75319	2.75336	5.57162	7.14975e-10	6.95417e-09	0.941111	0.941241	4.25422	0.000152576	0.000605839
CXCR3	1.27624	1.27696	1.77844	3.98228e-05	0.000230782	0.827941	0.82833	2.47264	3.26837e-06	1.46628e-05
CXXC5	1.16962	1.16967	5.31399	1.89275e-08	1.61398e-07	1.03743	1.03749	5.45681	2.49051e-21	2.15724e-20
CYB561D2	1.30446	1.30468	3.54117	3.1447e-17	5.36915e-16	0.8106	0.81071	4.24868	1.37821e-20	1.15513e-19
CYB5R2	-1.37742	-1.37755	4.44289	6.39125e-08	5.18314e-07	-2.04739	-2.04766	4.62986	4.81702e-112	3.37889e-110
CYP27A1	1.01761	1.01773	3.98435	0.000805139	0.00381347	0.77699	0.777026	5.80689	1.09159e-05	4.72898e-05
CYP2B7P	2.63936	2.64208	1.46351	2.15738e-12	2.58748e-11	3.46021	3.46041	6.59554	5.23383e-102	2.90981e-100
CYP3A5	3.91955	3.91982	6.08187	3.2051e-43	2.4528e-41	1.76307	1.76373	3.06575	8.46702e-27	8.88179e-26
CYP4F11	-3.46236	-3.46251	6.49401	4.14383e-19	7.93804e-18	-3.03973	-3.03994	6.03769	9.67284e-54	1.9755e-52
CYP4F3	-1.63228	-1.63234	5.874	2.87957e-05	0.000169183	-2.96015	-2.96039	5.80742	4.93082e-46	8.45903e-45
CYP4V2	1.0937	1.09377	4.80802	3.52811e-06	2.3473e-05	1.15335	1.15349	4.52062	1.24396e-37	1.7616e-36
CYSTM1	3.16578	3.16586	7.07988	2.67184e-60	4.37834e-58	0.99624	0.996287	5.82369	4.52652e-22	3.98988e-21
DAGLA	1.30619	1.30632	4.26874	1.48644e-07	1.16172e-06	0.791365	0.791573	3.29481	1.1485e-07	5.66552e-07
DAPK1	1.78743	1.78749	5.86505	4.74792e-13	6.04557e-12	1.21956	1.21961	6.14155	1.25367e-27	1.35096e-26
DAPK2	0.962391	0.962552	3.45512	0.000562445	0.00274593	0.917725	0.91787	4.05102	2.10002e-11	1.24746e-10
DAPL1	-3.55761	-3.55839	4.20838	4.9092e-16	7.74175e-15	-6.08373	-6.08761	4.8995	3.34017e-229	3.13371e-226
DCDC2	5.40778	5.41558	2.73947	2.02923e-48	2.06707e-46	2.07206	2.07373	2.09979	1.68375e-47	3.00175e-46
DCUN1D1	-0.789856	-0.78988	5.8969	0.000168576	0.000888306	-1.36254	-1.36259	6.17089	4.04984e-66	1.08752e-64
DDAH1	2.83222	2.83232	6.43288	9.82957e-48	9.62276e-46	2.1655	2.1656	6.25115	1.08396e-169	2.75786e-167
DDB2	-0.840179	-0.840237	4.72476	9.46851e-06	5.95525e-05	-0.694789	-0.694842	5.0519	2.50401e-08	1.28286e-07
DDIT4	-1.10185	-1.10187	6.71094	0.000164884	0.000872208	-0.744976	-0.744986	7.57659	0.000132464	0.00052827
DECR2	0.761702	0.761793	3.91074	0.00224899	0.00986208	0.706359	0.706452	4.27634	9.71264e-07	4.51382e-06
DEGS2	1.97834	1.97851	4.73937	8.78122e-12	9.99137e-11	0.826853	0.827074	3.28545	0.000134169	0.00053493
DENND1C	0.939447	0.939544	4.14225	3.38431e-07	2.53588e-06	0.744036	0.744111	4.66455	7.14283e-10	3.94775e-09
DENND2C	-1.58915	-1.58926	4.9519	8.7852e-07	6.30093e-06	-2.54126	-2.54209	3.55333	2.48585e-199	1.1661e-196
DENND2D	0.81188	0.811918	5.26618	0.000480006	0.00236567	0.617508	0.617547	5.29939	0.000122454	0.000489521
DENND3	0.854467	0.854516	4.96512	0.000745885	0.00355741	0.647584	0.647625	5.32655	0.000793406	0.00296855
DEPTOR	2.57495	2.5753	4.33227	1.69269e-33	7.50559e-32	1.43455	1.43474	4.45939	6.7368e-38	9.60361e-37
DFNA5	-2.19878	-2.19907	4.25359	1.10009e-18	2.06537e-17	-0.825457	-0.825552	4.47604	5.7685e-07	2.72213e-06
DGKA	-1.27182	-1.27184	6.41099	7.56559e-10	7.33498e-09	-1.42548	-1.42554	5.97172	1.74155e-72	5.30272e-71
DGKD	1.44948	1.44954	5.74037	7.14913e-18	1.27853e-16	0.904948	0.904992	5.74757	1.95436e-16	1.42145e-15
DGKG	-1.48533	-1.48567	3.12965	1.80702e-06	1.25254e-05	-1.26133	-1.26171	3.17423	7.43356e-20	6.07101e-19
DGUOK-AS1	-1.14665	-1.14721	1.9749	1.8803e-07	1.45223e-06	-1.22695	-1.22826	1.36583	4.37172e-36	5.94959e-35
DHCR7	-1.18614	-1.18615	7.33308	1.26658e-05	7.84834e-05	-1.08538	-1.0854	6.94443	4.6294e-24	4.40659e-23
DHX36	-0.736965	-0.736979	6.46196	0.000699107	0.00335127	-0.748351	-0.748374	6.34882	2.46678e-14	1.66947e-13
DIP2B	-0.740851	-0.740859	7.27148	0.00223857	0.00981923	-1.038	-1.03803	6.52223	7.25225e-39	1.06312e-37
DISP1	0.940034	0.940233	3.10674	0.000104537	0.000572256	1.13902	1.1393	3.51683	4.67985e-34	6.08745e-33
DLK2	-1.58717	-1.58758	3.00057	4.34767e-12	5.06142e-11	-2.23133	-2.23226	3.0723	5.98442e-105	3.56476e-103
DLL4	1.56327	1.56347	3.97889	8.22327e-16	1.27677e-14	0.989004	0.989142	4.24502	2.78909e-22	2.47881e-21
DLX5	-4.64256	-4.64474	3.82252	7.82529e-42	5.7269e-40	-3.87602	-3.87813	3.56627	7.41187e-166	1.66059e-163
DLX6	-2.47037	-2.47219	1.86695	1.17301e-08	1.02044e-07	-3.06372	-3.06655	2.3303	3.409e-64	8.77745e-63
DMBT1	6.55136	6.55155	9.21013	4.13168e-35	2.02897e-33	1.59959	1.59962	7.18901	1.21794e-14	8.32533e-14
DMKN	-1.89876	-1.8988	6.92438	1.6087e-08	1.378e-07	-0.829095	-0.829126	6.07565	3.11329e-05	0.000130177
DMRT2	-6.16513	-6.18496	2.17617	1.83552e-45	1.62778e-43	-4.29116	-4.29495	3.1462	1.64946e-162	3.4389e-160
DMRTA2	-2.51168	-2.51291	2.46959	2.86087e-09	2.63312e-08	-1.34854	-1.34935	2.19862	1.35221e-09	7.36503e-09
DNAH17	-3.76837	-3.76885	5.1149	1.02658e-57	1.51732e-55	-1.6788	-1.67909	4.1203	5.4506e-38	7.80715e-37
DNAH6	2.08041	2.08257	1.19486	2.661e-14	3.74577e-13	1.16326	1.16419	1.78462	1.00536e-10	5.80215e-10
DNAH7	1.35011	1.35182	0.651867	3.07551e-07	2.31369e-06	1.90836	1.91018	1.78039	1.23118e-44	2.05347e-43
DNAJB5	-1.8159	-1.81616	3.93824	1.99603e-17	3.44304e-16	-0.711163	-0.711289	3.83731	1.17097e-05	5.05245e-05
DNAJC12	1.85724	1.85808	2.29349	5.0492e-08	4.13705e-07	2.84308	2.84385	4.04406	1.02354e-83	4.0221e-82
DNAJC15	1.2374	1.23745	5.60287	3.39426e-08	2.83344e-07	0.798192	0.79825	5.15719	4.85459e-08	2.43883e-07
DNAJC22	3.79353	3.79449	4.14258	7.34574e-51	8.58483e-49	1.67773	1.6784	2.94864	2.33769e-36	3.20466e-35
DNALI1	2.56957	2.57069	2.66603	7.37746e-18	1.3178e-16	1.94931	1.94964	4.30962	1.16074e-54	2.41999e-53
DNASE1	0.810886	0.810938	4.79233	0.00154376	0.00699962	0.665617	0.665703	4.29395	0.000131263	0.000523759
DNM3	1.10958	1.10993	2.57763	0.000323172	0.00163166	1.15307	1.15359	2.61371	2.21757e-18	1.73015e-17
DOCK5	0.93774	0.937764	6.14266	5.31825e-05	0.000303245	1.23138	1.23146	5.51479	2.86263e-34	3.75292e-33
DOK1	1.14613	1.14639	3.08307	9.59729e-11	9.95108e-10	0.677868	0.677975	3.99994	1.50122e-06	6.88929e-06
DOK4	1.38963	1.38969	5.53687	2.69029e-16	4.31018e-15	1.33507	1.33515	5.55662	2.26443e-45	3.84952e-44
DOK7	2.05643	2.05785	1.7701	1.98432e-13	2.59234e-12	0.744007	0.74473	1.41881	0.000930321	0.00345328
DPCR1	5.20669	5.20722	6.40923	8.06316e-20	1.61649e-18	6.66339	6.66768	5.41807	1.19245e-169	2.98331e-167
DPF1	-2.19578	-2.19698	2.16658	5.3642e-19	1.01852e-17	-1.60515	-1.6076	0.964863	4.81911e-33	6.13568e-32
DPP4	2.51374	2.51392	5.22164	1.16053e-20	2.43679e-19	2.94515	2.94531	6.41704	3.18618e-121	2.70213e-119
DPYSL4	-2.30106	-2.30282	1.73472	8.80527e-12	1.00112e-10	-1.80899	-1.81007	2.36837	2.3504e-41	3.64105e-40
DSC2	-1.57088	-1.57089	8.87524	2.82717e-07	2.14831e-06	-1.707	-1.70704	6.98335	1.32417e-66	3.57501e-65
DSC3	-3.74657	-3.7466	9.21074	3.27567e-21	7.18836e-20	-5.82225	-5.82279	7.48267	8.54484e-231	8.55111e-228
DSE	-1.28321	-1.28327	5.50385	1.23134e-08	1.06505e-07	-0.666656	-0.66669	5.63691	0.0010152	0.00375534
DSG1	-2.99402	-2.99411	6.76046	5.69234e-09	5.07497e-08	-5.57842	-5.59286	2.51167	5.68167e-144	7.897e-142
DSG3	-2.55624	-2.55625	9.42239	2.25598e-09	2.09429e-08	-6.69963	-6.70049	7.69195	8.60673e-185	3.00455e-182
DSP	-1.82365	-1.82365	11.1112	7.50411e-14	1.01373e-12	-1.5819	-1.58191	9.64666	2.34352e-50	4.41387e-49
DST	-1.4886	-1.48861	8.98691	4.9803e-14	6.86317e-13	-1.76116	-1.76118	8.3656	3.56686e-65	9.40986e-64
DTX4	2.00284	2.00292	5.823	7.70898e-27	2.45709e-25	1.0724	1.07245	5.94994	1.48224e-22	1.32914e-21
DUBR	-1.08952	-1.09009	1.83107	4.01122e-06	2.64885e-05	-0.637716	-0.638098	2.07616	0.00235405	0.00846388
DUSP14	-1.25843	-1.2585	5.05331	1.83999e-12	2.22892e-11	-1.0628	-1.06288	4.98932	4.34231e-32	5.36922e-31
DUSP4	2.66873	2.66883	6.22903	6.46371e-25	1.88122e-23	2.14351	2.14361	6.19912	1.21238e-56	2.63373e-55
DUSP7	-1.67946	-1.67949	6.65124	4.48755e-17	7.58457e-16	-1.18721	-1.18727	5.69339	1.9944e-38	2.89816e-37
DUSP8	1.13858	1.13866	4.65994	1.30129e-06	9.18454e-06	0.687999	0.688137	3.67105	0.000173542	0.000685716
DUSP9	-1.86851	-1.86929	2.42287	6.20086e-07	4.52051e-06	-2.21846	-2.21939	3.03529	1.67759e-44	2.78874e-43
DVL3	-0.977969	-0.977976	7.99257	2.2828e-09	2.11787e-08	-1.52353	-1.52355	7.65227	1.21679e-123	1.10698e-121
DYNC1I1	-1.77412	-1.77483	2.44546	1.18487e-09	1.12915e-08	-2.21861	-2.21956	3.0181	5.05962e-80	1.79127e-78
DYX1C1	1.09529	1.09765	-0.162243	1.3366e-05	8.25166e-05	1.23425	1.23702	0.344413	1.88954e-35	2.53929e-34
DZIP1	-2.11404	-2.11437	3.9691	2.22946e-21	4.99425e-20	-0.8625	-0.86266	3.78758	9.44329e-12	5.72972e-11
E2F5	0.98377	0.983925	3.5374	1.78858e-06	1.24204e-05	0.6659	0.666013	3.89887	0.00023153	0.000904137
EDARADD	-3.45385	-3.4559	2.71375	2.87155e-53	3.70012e-51	-1.83439	-1.83499	3.24662	9.66957e-42	1.51513e-40
EDNRB	1.76133	1.76162	3.70925	1.82444e-12	2.21281e-11	0.886404	0.886577	3.74119	3.99694e-08	2.01945e-07
EFCC1	1.40155	1.40237	1.77428	3.30805e-08	2.76606e-07	1.22352	1.22457	1.70575	1.45741e-24	1.40961e-23
EFNB1	-0.835788	-0.835798	7.30251	0.0019341	0.00859845	-1.84147	-1.84154	6.27101	3.98336e-94	1.9477e-92
EFS	-3.29688	-3.29718	5.33925	2.32214e-41	1.65917e-39	-1.60964	-1.60975	5.39047	1.14607e-53	2.33744e-52
EGFL6	-1.09567	-1.09581	3.85259	0.000237311	0.00122273	-1.14161	-1.14173	4.67934	7.71473e-24	7.29255e-23
EGFR	-1.50359	-1.50359	9.29182	9.59283e-07	6.85735e-06	-0.992518	-0.992527	8.27608	5.21737e-10	2.90282e-09
EHD3	-1.02134	-1.02141	4.86536	0.000739339	0.0035273	-0.753011	-0.753101	4.39087	6.04917e-09	3.19845e-08
EIF4EBP1	-1.11349	-1.11351	6.53675	3.68049e-06	2.44329e-05	-1.34097	-1.34101	6.39663	1.18027e-30	1.40166e-29
ELFN1	-1.06141	-1.06166	2.98637	0.000551102	0.00269404	-1.42006	-1.42119	1.82311	6.84423e-29	7.6728e-28
ELOVL4	-1.90818	-1.90879	2.81502	2.11039e-09	1.96761e-08	-1.5879	-1.58885	2.28785	8.81277e-29	9.86491e-28
EMB	1.07245	1.07249	5.57503	0.000516031	0.00253245	1.91594	1.91603	6.15705	2.62784e-90	1.19174e-88
EMILIN3	-2.85712	-2.86072	1.30184	1.5644e-23	4.15228e-22	-3.78309	-3.7891	1.97942	1.20474e-127	1.20096e-125
EN1	-7.55747	-7.5808	3.33409	1.47202e-77	4.62337e-75	-4.72373	-4.74142	1.38049	1.62451e-106	1.00767e-104
ENC1	2.39536	2.39544	6.26062	2.86232e-35	1.41948e-33	0.966324	0.966356	6.33015	1.18585e-16	8.69604e-16
ENPP4	2.34756	2.34779	4.68438	1.71264e-23	4.52977e-22	1.68229	1.68244	5.0733	1.34966e-79	4.72257e-78
ENTPD8	4.69201	4.69694	2.69449	5.50815e-49	5.80705e-47	1.94466	1.9464	1.89542	2.19389e-30	2.58497e-29
EPCAM	2.35387	2.35389	8.64976	4.24285e-29	1.51576e-27	0.967813	0.96782	8.5815	5.05071e-16	3.6241e-15
EPHA10	3.33902	3.34071	2.86473	9.95691e-32	4.02441e-30	2.66325	2.66467	2.96336	2.65414e-96	1.33696e-94
EPHA7	-2.4189	-2.41939	3.71481	3.35116e-08	2.80056e-07	-2.38889	-2.39008	2.86361	1.60831e-37	2.27329e-36
EPHB6	-1.27757	-1.27768	4.49727	0.000272205	0.00139111	-1.66632	-1.6666	4.12687	1.14236e-34	1.51083e-33
EPHX4	1.52405	1.52557	1.04155	1.27784e-06	9.03598e-06	0.911234	0.911972	1.70944	1.43487e-07	7.01362e-07
ERBB2	3.07018	3.0702	9.7211	1.32497e-24	3.79759e-23	0.929588	0.929596	8.19558	3.24011e-11	1.90959e-10
ERBB3	1.90623	1.90624	7.97993	8.07124e-34	3.67619e-32	1.61031	1.61033	7.59997	7.44101e-90	3.36437e-88
ERC2	-1.63638	-1.63922	0.300976	2.81344e-06	1.89101e-05	-1.2649	-1.26663	1.0254	1.14458e-23	1.07383e-22
ERICH5	1.41884	1.42004	1.23877	0.000169957	0.000894336	0.756242	0.756676	2.17164	0.00212752	0.0076825
ERN1	0.901815	0.90185	5.54387	2.16386e-06	1.48149e-05	0.794357	0.7944	5.56058	2.87478e-14	1.93773e-13
ERN2	5.14045	5.14127	5.71558	6.51341e-45	5.4252e-43	2.9537	2.95455	4.01441	1.41673e-60	3.31255e-59
ERVMER34-1	-1.42459	-1.42479	3.82577	1.64291e-06	1.14722e-05	-1.28137	-1.2817	3.41274	4.65647e-17	3.47407e-16
ESAM	1.07328	1.07336	4.71909	1.83569e-06	1.26949e-05	1.03595	1.03603	5.18135	8.19571e-21	6.91934e-20
ESM1	1.3071	1.30739	3.11277	1.65049e-05	0.000100253	0.749806	0.749944	3.80293	7.20756e-05	0.000292334
ETNK2	-2.50702	-2.50745	3.96463	3.67435e-23	9.50163e-22	-1.03508	-1.03521	4.37412	8.82877e-17	6.50926e-16
EXOC6B	-1.2254	-1.22544	6.04301	6.46129e-13	8.13109e-12	-0.932281	-0.932336	5.46164	6.03962e-27	6.37558e-26
F10	2.26716	2.26936	1.37617	1.75599e-19	3.44704e-18	0.974398	0.97533	1.48913	1.83868e-10	1.04626e-09
F2RL3	1.66425	1.66473	2.88973	3.6878e-13	4.73572e-12	0.766394	0.766794	2.30635	1.14521e-05	4.95127e-05
F5	4.81831	4.8189	5.85615	8.49193e-41	5.79296e-39	1.73673	1.73709	3.92324	3.92352e-28	4.31472e-27
FA2H	3.36832	3.36863	5.29986	5.58211e-42	4.10517e-40	1.90979	1.91012	4.2747	4.14262e-46	7.1313e-45
FAAH	0.879997	0.880093	4.05361	0.000400623	0.00199597	0.864965	0.865079	4.30736	8.22929e-10	4.53487e-09
FABP4	-6.08492	-6.08666	5.5921	1.73303e-32	7.25755e-31	-1.52465	-1.52506	3.42226	6.41364e-14	4.2789e-13
FABP5	-2.99517	-2.99519	8.64972	2.35217e-23	6.16718e-22	-3.24363	-3.24381	6.41073	1.06316e-168	2.61624e-166
FAIM2	2.31174	2.3134	1.82524	3.66287e-12	4.29738e-11	2.10905	2.11092	1.97755	3.28899e-48	5.97713e-47
FAM105A	1.69845	1.69864	4.21159	5.8146e-11	6.15164e-10	1.87789	1.87811	4.78659	3.19427e-73	9.84582e-72
FAM107B	1.91961	1.91967	6.30955	3.82138e-18	6.94947e-17	1.59371	1.59375	6.90153	3.20093e-83	1.23838e-81
FAM109A	1.82818	1.82834	4.64103	4.79536e-30	1.78506e-28	0.741379	0.74149	4.10218	5.25343e-10	2.9218e-09
FAM110A	-0.766508	-0.766554	4.91232	0.000998516	0.00468085	-0.604531	-0.604588	4.71483	0.00233445	0.00839942
FAM110C	-1.4692	-1.46926	5.51806	7.40469e-09	6.53207e-08	-1.81007	-1.81028	4.76412	6.78839e-56	1.44951e-54
FAM131C	-1.48143	-1.48252	1.47312	1.30994e-07	1.02804e-06	-2.24853	-2.25608	0.100831	1.67495e-64	4.34244e-63
FAM132A	-1.30662	-1.30704	2.60313	0.000174969	0.000918784	-2.06561	-2.0673	2.02156	3.477e-47	6.16941e-46
FAM149A	1.4312	1.43167	2.59073	3.95056e-07	2.94117e-06	1.69701	1.69773	2.86889	1.63721e-59	3.73498e-58
FAM155A	2.22479	2.22674	1.50362	3.90681e-16	6.21955e-15	0.899237	0.900156	1.37564	4.49239e-06	1.99218e-05
FAM155B	-1.71983	-1.72076	2.00715	7.40762e-05	0.000413619	-0.747772	-0.748182	2.21559	0.00202841	0.00733873
FAM174B	1.48642	1.48663	3.85621	9.56094e-12	1.08052e-10	1.34669	1.34681	5.03436	1.94297e-37	2.74374e-36
FAM177B	2.02683	2.02802	1.98585	6.54308e-12	7.4957e-11	3.16397	3.16899	1.67826	1.19453e-110	8.04082e-109
FAM181B	-4.34996	-4.3625	1.02784	7.51259e-33	3.22677e-31	-4.23667	-4.25389	0.933318	1.50069e-185	5.49435e-183
FAM189A2	1.46282	1.46344	2.25767	1.91341e-05	0.000115064	1.44211	1.4426	3.11805	4.46121e-27	4.72265e-26
FAM212A	-2.05801	-2.05957	1.65143	7.51228e-23	1.90345e-21	-1.77537	-1.7768	1.93793	2.10521e-101	1.15756e-99
FAM213A	-1.38565	-1.38567	6.60486	3.17938e-14	4.44229e-13	-0.739781	-0.7398	6.6519	2.67183e-10	1.50891e-09
FAM221A	2.28994	2.29035	3.80312	1.81294e-25	5.48832e-24	0.77014	0.770394	2.96818	8.73078e-07	4.07138e-06
FAM234B	-1.1245	-1.1247	3.4394	6.02517e-06	3.8802e-05	-0.954291	-0.954436	4.09307	5.76406e-19	4.57801e-18
FAM3B	2.1525	2.1528	4.12728	2.76335e-08	2.32609e-07	1.13791	1.13804	4.56857	2.9395e-09	1.5714e-08
FAM43A	-1.00485	-1.00491	5.12697	0.000131956	0.000707963	-2.07347	-2.07378	4.46664	4.13485e-105	2.47284e-103
FAM46A	1.11944	1.11947	5.91409	2.90552e-06	1.95005e-05	1.36171	1.36179	5.54827	1.32743e-39	1.9827e-38
FAM46B	-1.16546	-1.16555	4.64206	0.00209953	0.00926597	-0.72838	-0.728607	3.02048	0.000813549	0.00303939
FAM46C	1.94499	1.94518	4.5585	5.72929e-13	7.24621e-12	0.848212	0.848252	5.7611	2.73833e-07	1.31578e-06
FAM47E	2.48423	2.48791	0.867788	5.49694e-28	1.83751e-26	1.49633	1.49854	1.01863	1.24703e-44	2.0776e-43
FAM81A	2.03672	2.03751	2.58517	3.48915e-21	7.63461e-20	0.725538	0.726017	1.96532	0.000141874	0.000564899
FAM83B	-1.33746	-1.33751	5.66195	3.1297e-09	2.86133e-08	-3.3779	-3.37907	3.92026	1.66813e-113	1.21555e-111
FAM83C	-2.89647	-2.89681	4.73888	2.1676e-11	2.38705e-10	-6.63017	-6.64746	3.30475	6.59531e-152	1.15119e-149
FAM83D	-0.906815	-0.906839	6.1153	0.000119743	0.000647508	-1.99181	-1.99198	5.27141	6.38559e-113	4.52142e-111
FAM83E	2.57668	2.57689	5.05451	1.41208e-22	3.51296e-21	1.13975	1.13985	4.879	2.67031e-17	2.00621e-16
FAM83F	-1.14228	-1.14231	5.89821	3.69679e-06	2.45303e-05	-2.13116	-2.13139	4.98812	1.09532e-50	2.076e-49
FAM83G	-0.954063	-0.954078	6.79009	9.73484e-05	0.00053602	-1.023	-1.02306	5.47081	1.01813e-23	9.57591e-23
FAM84B	1.10617	1.1062	6.48556	2.54327e-06	1.72325e-05	0.939779	0.939807	6.47092	1.82768e-13	1.18767e-12
FANCE	-1.28315	-1.28329	4.17197	4.35462e-16	6.90328e-15	-1.56372	-1.56395	4.30312	1.0856e-111	7.50968e-110
FAT2	-4.01754	-4.01762	7.94101	1.28593e-26	4.0643e-25	-4.79065	-4.79118	6.47366	9.07776e-218	5.45065e-215
FBN2	-3.03657	-3.03689	4.95898	2.54027e-21	5.64022e-20	-3.50321	-3.50363	5.53051	2.39421e-84	9.55839e-83
FBP1	2.39278	2.39298	4.90407	2.32316e-21	5.18874e-20	1.77475	1.77483	6.16151	5.4385e-63	1.36062e-61
FBXL19-AS1	1.0926	1.09307	2.113	6.67574e-06	4.27724e-05	0.711519	0.712036	1.82414	6.55053e-05	0.000266911
FBXO27	-2.4257	-2.42607	4.10788	1.01228e-17	1.78702e-16	-2.71703	-2.71743	4.7828	1.89376e-137	2.38885e-135
FBXO43	-1.12887	-1.13035	0.558092	3.79194e-05	0.000220383	-1.0262	-1.0282	0.460876	1.23004e-14	8.40425e-14
FBXO45	-0.912654	-0.912686	5.679	2.19023e-05	0.000130668	-1.41046	-1.41055	5.55456	5.52333e-91	2.54327e-89
FCGBP	3.35895	3.35903	7.45208	1.01208e-22	2.54728e-21	1.63844	1.63852	5.9239	1.63069e-26	1.68699e-25
FCGRT	1.5521	1.55214	6.39625	1.63099e-21	3.69202e-20	0.906255	0.906272	7.17682	2.95728e-19	2.37262e-18
FDXR	-0.832009	-0.832087	4.27996	0.00100318	0.00470125	-0.884181	-0.884271	4.64995	2.04327e-15	1.42991e-14
FEZ1	-1.67409	-1.67436	3.6871	4.69876e-12	5.46146e-11	-1.81367	-1.81402	4.02163	1.54375e-87	6.54613e-86
FFAR4	3.51241	3.51747	1.46619	5.13021e-30	1.905e-28	1.44253	1.4446	1.03484	8.98328e-25	8.77345e-24
FGD1	-1.42962	-1.42973	4.67605	1.12333e-11	1.26382e-10	-0.710095	-0.710183	4.35152	2.7127e-06	1.22137e-05
FGD4	1.19772	1.19777	5.56894	4.56468e-09	4.11094e-08	0.917273	0.917374	4.56539	9.12888e-17	6.72063e-16
FGF11	-2.08963	-2.09217	0.982884	1.17299e-13	1.56408e-12	-1.48686	-1.48866	1.25087	1.61515e-30	1.91056e-29
FGF18	2.16154	2.16437	0.90075	4.94979e-15	7.34479e-14	1.70666	1.7096	0.869778	1.1468e-31	1.39729e-30
FGFBP1	-2.53255	-2.53261	6.91298	2.56162e-11	2.78435e-10	-3.14426	-3.14453	5.79681	2.86146e-92	1.35073e-90
FGFR3	-1.47904	-1.47906	7.0857	5.49039e-08	4.46939e-07	-2.00079	-2.00085	6.65824	6.54581e-50	1.22671e-48
FGFRL1	1.49988	1.49993	5.84782	2.2955e-13	2.98336e-12	1.02294	1.02301	5.14763	2.79096e-22	2.479e-21
FHIT	0.977943	0.978388	2.01647	0.000322224	0.00162758	0.987629	0.988221	2.15389	1.75047e-24	1.68763e-23
FHL5	1.00935	1.01036	0.903275	0.00167705	0.00754272	1.14929	1.15104	0.865319	1.21711e-16	8.9122e-16
FHOD3	-2.43993	-2.44044	3.67343	8.66101e-16	1.33921e-14	-1.08548	-1.08568	3.83962	2.72047e-10	1.5358e-09
FICD	0.851502	0.851773	2.50246	2.86386e-06	1.92319e-05	0.859122	0.859348	3.30679	2.87462e-24	2.75373e-23
FJX1	-1.83166	-1.8319	4.05322	1.15437e-21	2.65295e-20	-1.72432	-1.7248	3.41809	1.8112e-73	5.61733e-72
FLG	-3.64335	-3.64394	4.69865	3.32862e-16	5.32721e-15	-2.1953	-2.19982	0.769679	2.49587e-49	4.61398e-48
FLYWCH1	-1.19856	-1.19861	5.60396	2.93533e-17	5.01736e-16	-0.64502	-0.645057	5.45357	3.56075e-05	0.000148227
FMN1	1.69984	1.69998	4.74	8.68435e-17	1.44032e-15	1.70006	1.70032	4.35402	4.25306e-61	1.0054e-59
FMO5	3.63192	3.63282	4.0642	1.82302e-70	4.90783e-68	3.59707	3.59765	5.21203	7.89184e-228	6.9685e-225
FN3K	1.42442	1.42457	4.29135	3.41238e-11	3.66941e-10	1.06255	1.06268	4.43043	2.59775e-24	2.49487e-23
FNBP1L	0.91966	0.919685	6.06505	2.36383e-06	1.60817e-05	0.940179	0.940214	6.1723	1.85299e-26	1.90908e-25
FNDC3A	0.836792	0.836807	6.60294	3.83734e-05	0.00022285	0.83688	0.836909	6.23341	2.98367e-20	2.46902e-19
FNIP2	0.918568	0.918598	5.79849	7.20959e-05	0.000403608	1.47973	1.47981	5.81711	2.50041e-69	7.08181e-68
FOLR1	2.0455	2.04657	2.16067	1.23274e-05	7.65123e-05	3.49202	3.49223	6.54439	9.12928e-116	7.13748e-114
FOXA2	4.492	4.49347	4.21853	1.23203e-38	7.40002e-37	2.83847	2.83917	4.17836	1.21715e-81	4.51125e-80
FOXA3	5.89244	5.89635	4.21821	1.8465e-104	1.46515e-101	2.1089	2.11011	2.59637	1.57866e-37	2.23348e-36
FOXE1	-4.52133	-4.52171	6.20875	4.9923e-21	1.08138e-19	-4.34434	-4.34517	5.37261	9.76653e-120	8.01122e-118
FOXJ1	3.04657	3.04766	3.18972	5.66341e-12	6.53264e-11	1.97842	1.97865	4.88018	7.0601e-34	9.14402e-33
FOXN1	-3.64375	-3.64446	4.44789	1.08241e-22	2.71974e-21	-4.09193	-4.0962	2.77609	4.91271e-173	1.41817e-170
FOXP4	1.31227	1.31228	7.77377	5.56502e-13	7.04436e-12	0.703654	0.703672	6.59881	1.55138e-06	7.11293e-06
FREM2	-1.50677	-1.50688	4.88465	0.001115	0.0051834	-0.858951	-0.859027	4.84625	0.00031066	0.00120189
FRMD3	1.87392	1.87482	2.21611	6.96681e-15	1.01972e-13	0.816	0.816673	1.66188	3.54737e-07	1.69692e-06
FRMD5	2.68237	2.68359	2.65932	8.96713e-34	4.05972e-32	1.69718	1.69812	2.48792	1.47894e-38	2.15747e-37
FRMD6	-2.5415	-2.54157	6.70981	4.21349e-31	1.6629e-29	-1.88758	-1.88766	6.14324	4.19546e-92	1.96806e-90
FRRS1	-0.873169	-0.873295	3.65839	0.00056381	0.0027517	-1.75909	-1.75949	3.76338	1.33139e-87	5.66163e-86
FRZB	1.31786	1.3182	2.93571	3.57483e-06	2.37733e-05	0.872203	0.872367	3.80116	1.6897e-07	8.22707e-07
FSCN1	-3.05321	-3.05323	9.09454	1.55051e-47	1.49843e-45	-1.91337	-1.91339	8.17968	8.26719e-79	2.8463e-77
FST	-2.88144	-2.88163	5.58543	4.58105e-21	9.95158e-20	-2.59531	-2.59555	5.41331	6.75194e-70	1.93422e-68
FUCA1	1.6175	1.61757	5.49121	8.39625e-27	2.6705e-25	1.1429	1.14293	6.5183	1.69164e-40	2.57016e-39
FUT2	1.33131	1.33136	5.51824	1.00637e-07	7.97691e-07	0.675278	0.67536	4.38735	0.00219863	0.00792403
FUT6	1.34784	1.34796	4.42918	0.000930417	0.00437522	1.0023	1.00273	2.62576	2.36552e-05	9.96039e-05
FXR1	-0.899556	-0.899569	6.9212	1.66287e-07	1.28825e-06	-1.24079	-1.24081	7.5422	1.6051e-77	5.35425e-76
FYTTD1	-1.08929	-1.08931	6.79927	6.47478e-14	8.80991e-13	-1.098	-1.09802	6.74779	2.99874e-64	7.73438e-63
FZD10	-3.16458	-3.16494	4.9518	4.61419e-26	1.41966e-24	-1.53356	-1.53384	3.9482	3.34911e-15	2.31568e-14
FZD10-AS1	-2.32958	-2.33029	3.06128	5.49627e-15	8.13966e-14	-0.914229	-0.914552	2.87062	2.94224e-05	0.000123231
FZD4	1.18889	1.189	4.37935	5.4476e-08	4.44175e-07	1.09104	1.09116	4.65051	6.08736e-26	6.18251e-25
FZD5	2.30447	2.30455	6.07704	1.17616e-46	1.10824e-44	0.966053	0.966123	5.19051	5.90397e-19	4.68417e-18
FZD6	-1.85034	-1.85037	6.9917	6.33011e-32	2.58625e-30	-1.28239	-1.28242	6.6475	3.45142e-62	8.42427e-61
FZD7	-1.51962	-1.51967	5.90781	1.21143e-08	1.05023e-07	-1.94803	-1.94817	5.47905	1.55431e-97	7.99032e-96
GAB2	1.10017	1.10025	4.72847	3.91628e-07	2.91708e-06	0.832055	0.832112	5.24062	2.72972e-09	1.46081e-08
GABRE	-2.67597	-2.67609	6.00904	2.78643e-17	4.77366e-16	-1.50397	-1.50405	5.83076	1.76614e-24	1.70055e-23
GABRQ	-3.17801	-3.18061	2.09825	7.155e-20	1.44017e-18	-4.08383	-4.08951	2.36184	2.54403e-123	2.27312e-121
GAL3ST1	4.73892	4.74498	2.43535	2.08455e-69	5.15191e-67	2.67662	2.68032	1.61337	2.43622e-102	1.36967e-100
GALE	1.27886	1.27891	5.67241	7.05639e-10	6.86779e-09	1.07449	1.07453	6.0229	3.88723e-26	3.97218e-25
GALM	2.28174	2.28195	4.78325	1.16633e-37	6.53667e-36	1.41205	1.41216	5.16202	4.28492e-70	1.23694e-68
GALNT12	1.63558	1.63571	4.75557	1.83055e-15	2.77919e-14	1.25952	1.25968	4.43055	3.85871e-38	5.55351e-37
GALNT13	-1.9104	-1.91203	1.41443	1.03771e-05	6.50497e-05	-0.90303	-0.903464	2.43025	0.000151122	0.000600448
GALNT5	1.77861	1.77872	5.2058	4.67447e-09	4.2048e-08	0.99439	0.994475	4.96119	6.8248e-09	3.59842e-08
GALNT7	1.1055	1.10553	6.35855	1.54405e-07	1.20363e-06	0.630129	0.63015	6.19863	0.00114326	0.00420935
GAP43	-2.29141	-2.29641	0.244502	4.69513e-13	5.98341e-12	-2.11397	-2.11721	1.14931	5.06051e-39	7.44009e-38
GAPDH	-1.02323	-1.02323	11.4547	3.16159e-07	2.37253e-06	-1.10619	-1.1062	11.8507	3.63446e-31	4.3541e-30
GAREM2	-1.00965	-1.0098	3.64199	0.000362115	0.00181431	-0.922488	-0.922662	3.77634	1.66043e-11	9.92227e-11
GAS2L1	-1.0768	-1.07683	5.8276	8.39409e-07	6.03766e-06	-0.921042	-0.921108	5.17856	6.85466e-19	5.42696e-18
GATA6	3.94713	3.94747	5.78647	3.09186e-62	5.54916e-60	0.952926	0.953136	3.57983	7.12998e-11	4.14195e-10
GBP1P1	-2.27639	-2.27698	3.28663	1.52365e-21	3.46465e-20	-0.958238	-0.958528	3.10462	1.80005e-11	1.07395e-10
GBP3	1.02234	1.02238	5.6371	0.000312059	0.00157925	0.944753	0.944813	5.37996	2.20187e-11	1.30693e-10
GBP6	-1.69179	-1.69182	6.99413	0.000400893	0.00199665	-4.94561	-4.94678	5.49124	3.71599e-226	2.93583e-223
GCA	1.01199	1.01208	4.40332	6.80558e-08	5.50434e-07	0.664288	0.664344	4.90115	9.44541e-06	4.10971e-05
GCC2	1.44133	1.44136	6.47029	5.36283e-25	1.5791e-23	0.849332	0.849379	5.54412	7.6027e-22	6.66224e-21
GCLC	-1.41716	-1.41719	6.98498	7.74721e-10	7.50623e-09	-1.23582	-1.23584	7.68442	4.58685e-16	3.29599e-15
GCLM	-2.09784	-2.09789	6.68576	1.60922e-17	2.81119e-16	-1.36458	-1.36461	6.72654	8.12921e-27	8.53937e-26
GCNT3	4.6388	4.63907	6.81457	2.74753e-49	2.93771e-47	2.40563	2.40589	5.11926	2.55605e-52	5.09547e-51
GDF15	3.23184	3.2321	5.43906	3.21505e-25	9.56017e-24	1.81078	1.81087	5.98625	8.26417e-40	1.23806e-38
GDNF	-1.26398	-1.26506	1.1998	0.000433358	0.00215053	-1.81652	-1.81902	1.18815	3.72785e-27	3.95469e-26
GDPD1	2.03417	2.03524	2.15159	1.06713e-20	2.25322e-19	1.28306	1.28368	2.54267	1.84227e-45	3.13897e-44
GDPD5	1.61575	1.61594	4.14303	2.43357e-13	3.15736e-12	0.712054	0.712188	3.75869	2.97326e-05	0.000124495
GFOD1	-1.19104	-1.19111	5.04613	2.52074e-08	2.13019e-07	-1.39073	-1.39096	4.06331	2.15062e-51	4.17093e-50
GFPT1	1.52468	1.5247	7.59282	1.99284e-27	6.4611e-26	0.805994	0.806007	7.35354	3.22813e-15	2.23616e-14
GGT1	1.78457	1.7848	4.07875	1.07073e-10	1.10488e-09	1.0499	1.05002	4.53247	8.76586e-15	6.0002e-14
GHDC	1.01289	1.01296	4.77242	1.07895e-08	9.41881e-08	0.823352	0.823415	5.08094	1.05592e-18	8.31172e-18
GHR	-2.29058	-2.29142	2.7918	1.96428e-16	3.18424e-15	-2.40752	-2.40865	2.97279	6.38722e-91	2.92313e-89
GIMAP6	0.908813	0.908964	3.44647	0.00130138	0.00599253	0.666388	0.666474	4.28529	0.000824004	0.0030769
GINS3	-1.15494	-1.15511	3.70548	1.27038e-13	1.68742e-12	-1.11696	-1.1172	3.63197	1.72748e-39	2.57254e-38
GIPR	1.00319	1.0038	1.6016	0.00146007	0.00665822	1.25125	1.25205	2.13035	2.16191e-22	1.9294e-21
GJA1	-2.93811	-2.93815	8.06968	4.42219e-37	2.41554e-35	-1.87928	-1.8793	8.1035	4.3445e-71	1.29139e-69
GJA3	-2.85784	-2.85876	3.25619	1.8493e-20	3.81918e-19	-2.9836	-2.98846	1.47909	1.23e-82	4.65075e-81
GJB1	6.99117	6.99887	4.35173	3.83668e-73	1.09136e-70	3.18804	3.18929	3.69238	8.17857e-62	1.98014e-60
GJB2	-2.42369	-2.4237	8.98161	2.41431e-13	3.13507e-12	-2.86338	-2.86345	7.36167	7.13904e-97	3.62041e-95
GJB3	-1.48472	-1.48476	6.22296	1.34274e-08	1.15874e-07	-1.90118	-1.90136	5.01396	4.47691e-36	6.08723e-35
GJB4	-1.48357	-1.48391	3.1715	3.35689e-06	2.23832e-05	-2.69163	-2.69396	2.23	7.86625e-55	1.64686e-53
GJB5	-2.48903	-2.48928	4.73317	1.03225e-13	1.38786e-12	-3.636	-3.63711	4.25151	1.20808e-127	1.20096e-125
GJB6	-3.50668	-3.50679	7.09789	7.78506e-16	1.21247e-14	-4.76363	-4.76433	6.03309	3.12608e-155	5.8657e-153
GK	1.20997	1.21009	4.34637	1.07055e-07	8.45171e-07	1.10005	1.1002	4.30157	8.35526e-24	7.88314e-23
GKAP1	0.99844	0.999015	1.68273	6.81883e-05	0.000383299	0.647604	0.648002	2.05432	0.000912264	0.0033896
GLB1L2	1.82711	1.82732	4.26403	9.87198e-11	1.02289e-09	1.7031	1.70328	4.85038	9.6113e-47	1.68546e-45
GLI1	-1.48272	-1.48317	2.73166	2.22488e-05	0.000132638	-1.53673	-1.53767	2.24822	5.55648e-28	6.04847e-27
GLI2	-2.37641	-2.37655	5.38191	1.21439e-14	1.75198e-13	-1.90659	-1.90701	3.82983	1.90182e-60	4.41922e-59
GLI3	-2.908	-2.90826	5.13221	5.27545e-43	4.01681e-41	-0.831342	-0.831435	4.51131	2.55279e-06	1.15317e-05
GLIS3	1.0349	1.03502	3.99877	0.00071088	0.00340662	1.16117	1.16133	4.33166	2.62561e-24	2.52001e-23
GLTP	-1.91161	-1.91164	7.24016	7.15929e-14	9.69752e-13	-1.24779	-1.24782	6.83337	6.91124e-62	1.67871e-60
GM2A	-1.65407	-1.65409	7.26028	1.80955e-20	3.74223e-19	-0.801383	-0.801394	7.49801	2.81295e-12	1.75063e-11
GMPS	-0.850382	-0.850394	6.99907	4.72639e-06	3.0967e-05	-1.12556	-1.12558	6.88595	5.12632e-56	1.09773e-54
GNA14	2.0858	2.08712	1.90658	5.54022e-18	9.9671e-17	2.4058	2.40681	3.18052	2.28199e-128	2.29899e-126
GNA15	-1.90415	-1.90422	5.87141	3.19656e-13	4.1295e-12	-0.916151	-0.916201	5.54586	3.31093e-14	2.22672e-13
GNAI1	-1.94619	-1.94629	5.41818	6.0222e-21	1.29331e-19	-0.835498	-0.835552	5.29843	1.66105e-09	8.99174e-09
GNB1L	-0.785412	-0.785585	3.02646	0.000462613	0.00228592	-1.01343	-1.01371	3.26674	9.71259e-26	9.77299e-25
GNGT1	-1.89735	-1.89832	2.15462	1.0643e-07	8.40952e-07	-1.92711	-1.92977	1.22089	1.77332e-33	2.27711e-32
GOLGA2P5	0.953629	0.953808	3.28233	0.000100545	0.000552203	0.928018	0.928245	3.42739	1.29055e-10	7.39409e-10
GOLM1	2.55305	2.55308	7.8919	2.15631e-40	1.44482e-38	1.75483	1.75485	7.74181	3.07307e-111	2.10638e-109
GOLT1A	4.42112	4.42866	1.80505	2.90916e-46	2.6743e-44	2.56741	2.56843	3.34779	2.35244e-81	8.67627e-80
GPC1	-2.7733	-2.77332	8.54186	4.192e-44	3.39777e-42	-2.81218	-2.81222	8.04694	1.2861e-215	7.42527e-213
GPD1	4.80796	4.81186	3.13708	6.04766e-61	1.02443e-58	1.41833	1.41944	1.88768	4.95732e-21	4.23531e-20
GPNMB	-3.14835	-3.14837	8.96558	2.18276e-30	8.30992e-29	-2.19144	-2.19145	9.75346	4.31417e-94	2.1026e-92
GPR156	-2.72206	-2.7269	0.736872	1.25265e-21	2.87442e-20	-1.37273	-1.37433	1.27295	1.46464e-19	1.18714e-18
GPR160	2.6924	2.69262	5.13154	5.05577e-34	2.33091e-32	1.0331	1.03317	5.17781	1.50753e-14	1.02722e-13
GPR161	-1.70549	-1.70562	4.79202	9.84709e-15	1.4302e-13	-1.19046	-1.19059	4.60512	3.60272e-30	4.21515e-29
GPR27	-2.32519	-2.32654	2.14926	1.28539e-10	1.31827e-09	-0.865653	-0.866117	2.26757	1.67698e-05	7.14537e-05
GPR35	5.04906	5.05055	4.76364	2.29355e-173	3.45776e-169	1.85343	1.85429	2.78254	6.27133e-51	1.19922e-49
GPR39	1.40569	1.40623	2.38993	1.09224e-06	7.77091e-06	2.58355	2.58459	3.33366	4.98048e-112	3.4773e-110
GPR87	-3.60245	-3.603	4.77856	1.80145e-22	4.45225e-21	-2.49158	-2.49182	5.24474	7.93472e-58	1.75676e-56
GPRC5A	2.91491	2.91492	9.08501	7.92228e-29	2.77114e-27	1.8599	1.85992	8.71797	4.09953e-60	9.46739e-59
GPRC5C	1.90506	1.90513	5.82605	4.19176e-15	6.2384e-14	1.37305	1.3731	6.20986	1.43217e-34	1.88747e-33
GPRIN2	1.60503	1.60554	2.69501	5.25325e-09	4.70297e-08	0.991551	0.991918	2.84849	1.20543e-09	6.5727e-09
GPRIN3	2.26088	2.26107	4.86198	1.08688e-24	3.14508e-23	1.28335	1.28349	4.61715	1.15211e-31	1.40262e-30
GRAMD1B	2.46937	2.46964	4.59767	6.4499e-14	8.78399e-13	1.41298	1.41334	3.49903	1.83536e-20	1.52889e-19
GRB14	2.13042	2.13154	2.18814	2.0721e-12	2.49912e-11	1.63105	1.63177	2.79823	1.91355e-34	2.51747e-33
GRHL1	-1.33468	-1.33472	6.0851	1.15018e-05	7.17127e-05	-1.016	-1.01607	5.30078	3.44319e-15	2.37854e-14
GRHL2	-0.798768	-0.798788	6.1253	0.000456319	0.00225556	-0.632089	-0.632109	6.26445	0.000188257	0.00074152
GRHL3	-1.82723	-1.82731	5.67405	4.91602e-07	3.62415e-06	-3.0939	-3.09469	4.19683	5.16635e-172	1.46325e-169
GRID2IP	0.862583	0.863545	0.714517	0.00169915	0.00763301	0.924854	0.926199	0.879675	4.38965e-14	2.93772e-13
GRIP1	-1.3686	-1.36887	3.31757	6.15292e-06	3.95909e-05	-0.866366	-0.866721	2.65356	4.94858e-07	2.3448e-06
GSDMC	-3.32962	-3.33018	4.44661	2.93644e-20	5.99861e-19	-1.44044	-1.44069	4.00034	3.20586e-22	2.8408e-21
GSTA4	-1.49108	-1.49117	5.09187	2.03083e-09	1.89578e-08	-1.00932	-1.00938	5.38099	1.70357e-15	1.19552e-14
GSTM2	-3.01708	-3.0174	4.944	1.00387e-21	2.31412e-20	-1.73661	-1.7368	4.79563	1.18487e-49	2.20397e-48
GSTM3	-2.15552	-2.15557	6.58835	7.52811e-10	7.30803e-09	-2.26472	-2.26482	6.39679	1.01332e-69	2.8918e-68
GUCY2C	4.57062	4.57168	4.77698	8.97176e-54	1.16602e-51	1.03752	1.0385	1.5261	9.28888e-10	5.10379e-09
GUSB	0.7184	0.718419	6.0541	0.00223202	0.00979334	0.645123	0.645138	6.75197	4.35186e-06	1.93157e-05
GVINP1	1.23873	1.23923	2.26276	2.31511e-05	0.000137955	0.904747	0.905099	2.75849	2.96542e-08	1.51202e-07
GYG2	1.84799	1.8486	2.74303	1.67156e-11	1.85707e-10	0.870889	0.8711	3.4277	1.6283e-08	8.43716e-08
H1FX	-0.92223	-0.922243	7.0946	5.87881e-06	3.80273e-05	-0.690871	-0.690883	7.07809	6.09283e-07	2.87337e-06
H2AFY2	-2.22202	-2.22229	4.33623	6.71457e-20	1.35333e-18	-1.32806	-1.3282	4.80606	5.64758e-34	7.33355e-33
HABP2	6.77376	6.78294	3.86791	1.33899e-67	3.10564e-65	3.64515	3.64652	4.03155	7.48229e-105	4.43939e-103
HAP1	-2.91672	-2.91792	2.93203	3.68001e-24	1.01985e-22	-4.13124	-4.13374	3.58347	1.84058e-182	6.00628e-180
HAS3	-2.88893	-2.88902	6.63003	8.08967e-22	1.8792e-20	-2.0671	-2.06716	6.96106	3.73433e-54	7.7106e-53
HCAR1	2.53135	2.53342	1.73658	8.87854e-12	1.00869e-10	1.62129	1.62195	2.90876	6.41116e-18	4.92416e-17
HCAR2	-2.31627	-2.31681	3.4506	4.25707e-13	5.43895e-12	-1.27815	-1.27842	3.72439	3.72743e-19	2.97462e-18
HCAR3	-1.92427	-1.92608	1.28062	8.78779e-09	7.71157e-08	-1.9675	-1.97021	1.23621	7.92286e-57	1.72612e-55
HCG27	1.06	1.0618	0.162873	4.07983e-05	0.000236023	0.726256	0.727416	0.710069	8.20277e-05	0.000331713
HDGFRP3	-1.95385	-1.95396	5.30239	3.77813e-20	7.68678e-19	-1.24372	-1.24379	5.57316	2.79249e-47	4.96071e-46
HECW2	0.856127	0.856224	3.98339	0.00109744	0.00510805	1.2422	1.2424	4.13643	2.45847e-44	4.0778e-43
HEPHL1	-1.61084	-1.61095	4.89236	0.000170456	0.000896334	-2.46682	-2.46845	2.50388	2.12439e-40	3.21789e-39
HES2	-2.98169	-2.98189	5.54455	1.78062e-22	4.40799e-21	-2.88278	-2.88342	4.27686	2.06848e-110	1.38616e-108
HEY1	-2.24329	-2.24361	4.12551	1.24063e-17	2.17993e-16	-1.99341	-1.99356	5.36189	3.67541e-75	1.18904e-73
HGD	4.08252	4.08416	3.65339	1.38374e-27	4.51544e-26	2.19809	2.19856	4.05878	5.88494e-27	6.21666e-26
HHLA2	6.5512	6.55737	4.21561	5.05063e-70	1.31282e-67	4.61156	4.61393	4.21648	5.99625e-126	5.76985e-124
HID1	3.59022	3.59037	6.57891	1.0265e-62	1.88726e-60	1.71772	1.71781	5.93719	2.53504e-87	1.06892e-85
HIF3A	1.24742	1.24765	3.38759	0.00218977	0.00963037	0.83919	0.839352	3.74994	0.000490037	0.00186889
HILPDA	-1.08172	-1.08182	4.3309	0.000146515	0.000779414	-0.814462	-0.81451	5.44909	7.81339e-06	3.41745e-05
HK1	-1.17677	-1.17678	7.5894	1.29536e-10	1.32615e-09	-0.677357	-0.677365	7.67803	4.25092e-07	2.02573e-06
HKDC1	4.55839	4.55921	5.1285	9.15783e-38	5.17092e-36	2.24593	2.24645	3.96681	2.54859e-59	5.79651e-58
HLA-DMA	1.27484	1.27489	5.65741	1.78013e-06	1.23715e-05	1.28115	1.28118	7.00592	8.04388e-33	1.01639e-31
HNF1B	7.28271	7.29303	4.20911	8.62914e-127	1.62616e-123	3.84465	3.84609	4.15278	7.59441e-168	1.80952e-165
HNF4G	4.58892	4.58995	4.8266	3.57457e-64	6.99874e-62	1.61697	1.6177	2.7515	1.31764e-34	1.73806e-33
HNMT	1.88983	1.89005	4.27707	4.68026e-23	1.20204e-21	1.40725	1.40735	5.33011	2.74205e-52	5.45901e-51
HOMER3	-2.23247	-2.23269	4.69182	5.81775e-32	2.38338e-30	-0.783178	-0.783233	5.15651	8.79865e-09	4.61161e-08
HOXA4	-1.29415	-1.29497	1.63495	2.16357e-09	2.01221e-08	-0.999252	-1.0007	0.879671	1.12359e-09	6.14655e-09
HOXB-AS3	3.52269	3.52703	1.6946	6.79409e-41	4.69852e-39	0.740739	0.741636	1.10347	0.00190057	0.00689618
HOXB6	3.26699	3.26792	3.65184	4.67323e-45	3.95807e-43	0.779344	0.779597	2.99045	0.000260901	0.00101566
HOXC13	-1.29545	-1.29585	2.6566	0.00019828	0.00103292	-1.3898	-1.39072	2.08481	3.98331e-10	2.22861e-09
HOXD10	-3.23551	-3.23654	3.47863	4.02117e-19	7.71287e-18	-3.27617	-3.27982	2.17769	5.05942e-88	2.195e-86
HOXD11	-3.65857	-3.66194	2.20716	4.32368e-16	6.86145e-15	-3.68639	-3.69603	1.20839	3.67332e-64	9.44182e-63
HOXD13	-4.46626	-4.47098	2.53465	4.49902e-19	8.58572e-18	-3.17345	-3.17696	2.13332	1.06807e-32	1.34503e-31
HOXD8	-1.44932	-1.45004	2.02432	9.60194e-12	1.08434e-10	-0.981028	-0.981697	1.94638	2.49334e-07	1.20114e-06
HOXD9	-1.59688	-1.59755	2.32204	1.23978e-12	1.52829e-11	-1.38271	-1.38377	1.87444	1.42532e-18	1.11551e-17
HPGD	1.80185	1.80196	5.21597	3.57462e-08	2.97905e-07	2.66229	2.66242	6.46943	3.07141e-75	9.97943e-74
HPN	2.90327	2.90483	2.53207	1.72367e-10	1.75344e-09	2.58734	2.5876	5.35288	4.91949e-81	1.79239e-79
HR	-1.07234	-1.07235	7.39346	0.000212653	0.00110246	-4.13979	-4.14079	4.91425	4.16599e-240	6.25357e-237
HRAS	-1.1411	-1.14116	5.12424	1.03542e-10	1.07064e-09	-1.10994	-1.11001	5.37269	3.12116e-45	5.28801e-44
HRASLS	-1.31765	-1.31916	0.791479	0.000358128	0.00179612	-1.38641	-1.38759	1.73032	5.68405e-18	4.36883e-17
HS3ST3A1	-2.63527	-2.63652	2.58856	1.12888e-22	2.82707e-21	-1.37367	-1.375	1.54788	2.16932e-23	2.00269e-22
HS6ST1	-1.47278	-1.47282	6.21646	1.80267e-19	3.52948e-18	-1.15692	-1.15696	6.15408	2.78069e-43	4.51741e-42
HSD17B1	-1.43083	-1.43142	2.28697	6.20907e-13	7.82675e-12	-0.948584	-0.949127	2.1879	3.42679e-15	2.3683e-14
HSD17B11	1.98212	1.9822	5.78842	6.02177e-30	2.2251e-28	1.47913	1.47919	6.25324	9.67957e-79	3.32494e-77
HSH2D	2.49069	2.49115	3.87185	3.30216e-30	1.24459e-28	1.13107	1.13125	4.14334	1.27894e-24	1.24099e-23
HSPA2	-2.13189	-2.13203	5.26848	2.01038e-18	3.71883e-17	-1.01931	-1.01943	4.49193	6.68217e-10	3.69724e-09
HSPA4L	-1.27803	-1.27808	5.58083	2.97003e-07	2.24667e-06	-1.40641	-1.40659	4.51716	2.73381e-42	4.35177e-41
HSPB1	-2.01995	-2.01995	10.6623	3.93977e-18	7.15615e-17	-1.28051	-1.28051	9.65339	3.07492e-36	4.20379e-35
HTR1D	3.0318	3.03373	2.35685	4.07256e-20	8.27465e-19	0.859802	0.860615	1.48047	0.000503026	0.00191502
HTR7	-3.60623	-3.61051	1.81382	1.54353e-28	5.34947e-27	-3.03426	-3.03869	1.66219	2.05149e-123	1.84401e-121
IBTK	0.759798	0.759812	6.59592	0.000535485	0.00262109	0.596236	0.59626	5.96691	0.000281655	0.00109418
ICA1	3.06102	3.06136	4.89358	1.99652e-41	1.43331e-39	1.81593	1.8161	5.10899	1.44606e-83	5.66758e-82
ICAM2	1.33976	1.34047	1.89077	1.96782e-08	1.6761e-07	0.810097	0.810317	3.25426	9.0781e-09	4.75642e-08
IDNK	0.778812	0.779213	1.80469	0.00158565	0.00715774	0.782519	0.782974	2.1573	3.81992e-11	2.24338e-10
IFFO2	-1.3666	-1.36663	6.65956	8.6481e-08	6.8947e-07	-0.892899	-0.892954	5.3702	7.21416e-11	4.18762e-10
IFI16	-1.98942	-1.98944	7.62326	4.72058e-28	1.5815e-26	-0.87817	-0.878182	7.5515	1.81564e-13	1.18037e-12
IFI27L2	-0.947929	-0.948014	4.35456	2.92919e-05	0.000171897	-0.769499	-0.769578	4.62969	2.2387e-07	1.08334e-06
IFITM2	1.03761	1.03764	6.27052	4.10265e-05	0.000237252	0.892223	0.892245	6.67646	9.56089e-13	6.05819e-12
IGF1R	-1.2627	-1.26272	7.1282	7.34108e-09	6.48355e-08	-0.868026	-0.868045	6.92464	1.15416e-11	6.97188e-11
IGFL1	-3.6223	-3.62322	4.03685	1.16675e-13	1.5594e-12	-3.64949	-3.65288	2.66456	3.86803e-56	8.30658e-55
IGFL2	-3.11034	-3.1129	2.04112	6.82595e-15	1.00008e-13	-1.00641	-1.00702	2.12535	1.04098e-06	4.83035e-06
IGSF11	-3.30085	-3.30375	2.0608	6.41928e-24	1.74688e-22	-3.46185	-3.46563	2.31971	1.00929e-152	1.78241e-150
IGSF3	-2.16096	-2.161	7.06115	2.26976e-33	1.00055e-31	-1.30619	-1.30622	6.84756	8.86944e-47	1.55718e-45
IGSF9	-1.17986	-1.17989	6.0918	6.00732e-06	3.87201e-05	-1.57949	-1.57957	5.91536	5.9839e-50	1.1228e-48
IL12RB2	-2.39255	-2.39369	2.45539	7.13101e-16	1.11291e-14	-1.5968	-1.59839	1.56991	5.58218e-31	6.6556e-30
IL17RB	3.31308	3.31371	4.24866	1.52272e-59	2.44219e-57	1.17035	1.17074	3.04047	1.59756e-20	1.33599e-19
IL1A	-2.72164	-2.72196	4.61631	1.82109e-13	2.39153e-12	-2.77867	-2.77984	3.30814	4.91415e-64	1.25881e-62
IL1RAP	-1.9031	-1.90317	5.99632	1.38108e-20	2.87984e-19	-1.18468	-1.18474	5.73016	3.95047e-26	4.03405e-25
IL20RB	-2.95226	-2.9525	5.29033	1.20687e-19	2.39721e-18	-2.05401	-2.05426	4.76691	7.22105e-35	9.58401e-34
IL36G	-3.19211	-3.19266	4.35317	1.78725e-12	2.1712e-11	-4.67756	-4.68226	3.22261	1.92835e-137	2.4122e-135
IL36RN	-2.53839	-2.53861	4.98717	8.23127e-07	5.92903e-06	-2.27213	-2.27294	3.30781	2.4191e-30	2.8414e-29
INPP5D	1.57175	1.57183	5.23087	1.83397e-10	1.86188e-09	0.720715	0.720768	5.11804	4.81989e-05	0.000198932
IPPK	-1.22256	-1.22274	3.69813	5.20307e-09	4.66081e-08	-1.21182	-1.21227	2.8433	1.25177e-60	2.93598e-59
IQCA1	-3.09296	-3.09488	2.43901	7.57062e-30	2.78377e-28	-0.951522	-0.951769	3.32145	2.8793e-08	1.46978e-07
IQCD	0.875322	0.87641	0.565636	0.00142395	0.00650724	1.68757	1.68876	2.14049	3.21144e-62	7.85129e-61
IQCG	-1.22761	-1.22779	3.68456	1.74257e-09	1.63581e-08	-0.762466	-0.762566	4.27242	1.11332e-06	5.1485e-06
IQGAP2	2.95265	2.95282	5.76167	1.87142e-39	1.18544e-37	0.90803	0.908146	4.35858	1.03066e-09	5.64643e-09
IRF6	-1.83499	-1.83501	8.01192	3.06836e-24	8.56642e-23	-2.11862	-2.11865	7.67502	5.66973e-198	2.36412e-195
IRX4	-5.15938	-5.16115	4.64096	2.72775e-34	1.27318e-32	-4.27125	-4.2777	2.36457	5.61931e-63	1.40352e-61
IRX6	-5.15093	-5.16752	1.42449	1.71525e-35	8.64854e-34	-0.870806	-0.871115	2.86033	0.000436718	0.00167277
ITGB8	-0.920008	-0.92002	7.09439	0.000558714	0.00272859	-1.06236	-1.0624	6.20565	5.06426e-11	2.95796e-10
ITPKA	1.7443	1.74474	3.07871	6.28515e-14	8.58287e-13	2.0253	2.026	3.30106	2.12566e-43	3.46829e-42
ITPRIP	-1.23251	-1.23254	6.47908	6.17008e-08	5.01457e-07	-0.686433	-0.686469	5.56184	2.25995e-05	9.5346e-05
IVL	-1.74473	-1.74476	6.62174	0.0020607	0.00911593	-2.37637	-2.37666	4.89148	5.844e-30	6.78981e-29
IYD	6.31317	6.32054	3.72685	8.00026e-94	4.46711e-91	3.85547	3.85858	3.06402	1.02464e-121	8.73913e-120
JADE1	1.01878	1.01883	5.05229	4.38958e-07	3.24717e-06	1.24679	1.24689	5.11148	8.28487e-54	1.69665e-52
JAG1	-1.29515	-1.29516	8.52629	1.46735e-08	1.26266e-07	-2.66038	-2.66043	7.73714	4.80024e-209	2.40188e-206
JAG2	-1.54224	-1.54228	6.15954	3.30469e-15	4.95736e-14	-1.19724	-1.19729	6.00976	1.22097e-28	1.36065e-27
JAKMIP3	-2.64062	-2.64254	1.97722	3.02674e-14	4.23688e-13	-1.28791	-1.28872	2.13362	8.65126e-13	5.48644e-12
JARID2	-1.23078	-1.23082	5.76194	6.45521e-15	9.49451e-14	-1.00598	-1.00604	5.44957	1.7026e-38	2.47892e-37
JMJD7-PLA2G4B	-1.00852	-1.00872	3.23273	2.47311e-06	1.67873e-05	-0.895067	-0.89536	2.97978	2.08186e-09	1.1209e-08
JSRP1	2.10733	2.10919	1.42974	6.03311e-14	8.24617e-13	0.748447	0.748827	2.34512	0.00159174	0.00581353
KANSL1L	0.858098	0.858183	4.18036	2.73129e-05	0.000161099	0.730978	0.731085	4.12777	1.42784e-09	7.76852e-09
KAZALD1	1.76992	1.77045	2.8433	2.06375e-16	3.33117e-15	0.907056	0.907338	3.07852	8.67068e-11	5.01563e-10
KAZN	-0.980266	-0.980342	4.57346	5.90869e-05	0.000335011	-1.21551	-1.2157	4.06122	2.83564e-31	3.41072e-30
KBTBD11	3.02869	3.02945	3.70269	4.50918e-34	2.08529e-32	1.50915	1.5096	3.28767	4.84828e-43	7.85086e-42
KBTBD12	3.91643	3.92095	2.03347	1.58619e-28	5.48473e-27	2.13155	2.13419	1.50639	3.6301e-32	4.50714e-31
KC6	-2.65528	-2.65874	1.14878	1.73485e-09	1.62957e-08	-3.18825	-3.1941	1.42181	8.29175e-70	2.37081e-68
KCNA3	1.8859	1.88852	0.702129	1.08022e-09	1.03333e-08	1.43331	1.43452	1.79362	4.98775e-25	4.91602e-24
KCNG1	-2.92735	-2.92851	2.99942	2.33441e-18	4.30765e-17	-3.63545	-3.63871	2.70512	1.30237e-122	1.13662e-120
KCNJ11	1.45585	1.45689	1.48887	2.22117e-06	1.51797e-05	0.784704	0.785086	2.41326	0.000197493	0.000775455
KCNK15	2.41687	2.41805	2.42152	7.44553e-15	1.08558e-13	1.02791	1.0291	1.2194	1.4658e-10	8.38216e-10
KCNK3	1.11203	1.11265	1.74467	0.00220812	0.00969983	1.20527	1.20558	3.42657	1.95692e-11	1.16522e-10
KCNK5	3.22721	3.22758	4.93574	2.05057e-42	1.53042e-40	2.75313	2.75342	5.35182	4.28633e-162	8.81398e-160
KCNN4	1.70569	1.70582	4.81622	2.88864e-09	2.65544e-08	1.53529	1.5354	5.34053	4.2637e-28	4.67853e-27
KCNQ1	2.98251	2.98272	5.50481	1.92664e-33	8.51788e-32	1.37516	1.37528	5.00943	5.03062e-30	5.86294e-29
KCNQ1OT1	1.49579	1.49585	5.69288	2.17586e-09	2.02115e-08	1.87355	1.87398	3.82385	2.93732e-41	4.5409e-40
KCTD1	-1.53173	-1.5318	5.36722	3.83199e-12	4.48185e-11	-1.9973	-1.99748	5.12108	2.53734e-122	2.19713e-120
KCTD11	-1.22015	-1.22022	5.09814	1.59929e-07	1.24155e-06	-0.846981	-0.847049	4.99518	2.08993e-13	1.35633e-12
KCTD14	2.17903	2.17976	2.85381	9.48135e-15	1.37841e-13	1.47459	1.47518	2.85464	1.46835e-32	1.83986e-31
KCTD15	-2.09108	-2.09118	5.58708	7.77468e-33	3.31437e-31	-1.7797	-1.77984	5.31252	5.43439e-107	3.42755e-105
KDELR3	1.26902	1.26908	5.3388	9.33573e-10	8.98184e-09	0.702729	0.702767	5.53651	6.86613e-05	0.000278938
KDR	1.10885	1.10893	4.70431	6.06896e-06	3.90673e-05	1.8343	1.83442	5.60801	9.80119e-81	3.5452e-79
KEAP1	-0.819429	-0.819448	6.31766	1.60666e-05	9.77483e-05	-0.8521	-0.852122	6.65448	3.50154e-18	2.71356e-17
KIAA0930	-1.0674	-1.06741	7.0576	1.09859e-09	1.05025e-08	-0.867064	-0.86708	7.08964	1.092e-21	9.53583e-21
KIAA1107	0.847467	0.847778	2.30117	0.000836154	0.00395168	0.694249	0.694617	2.27051	6.82078e-07	3.20559e-06
KIAA1211L	1.10737	1.1075	4.0485	9.08962e-05	0.000503066	1.08895	1.08918	3.72179	2.01409e-17	1.52233e-16
KIAA1324	2.05958	2.05963	6.71778	2.45421e-08	2.07863e-07	1.39743	1.39748	6.44195	1.98918e-16	1.44599e-15
KIAA1462	0.905415	0.90547	4.90979	0.00178646	0.0079919	0.836346	0.836403	5.25503	1.77283e-09	9.57954e-09
KIAA1549L	-1.67277	-1.67291	4.6768	3.8784e-07	2.89173e-06	-2.97499	-2.97595	3.79085	1.00138e-88	4.39523e-87
KIF12	3.88947	3.89099	3.57026	1.67072e-42	1.25312e-40	1.80884	1.80945	3.2262	2.62389e-27	2.80736e-26
KIF13B	1.69215	1.69219	6.54051	7.94573e-16	1.23618e-14	1.54157	1.54166	5.63693	6.43825e-72	1.94456e-70
KIF21B	1.81614	1.81633	4.38666	3.86272e-21	8.43976e-20	0.820059	0.820217	3.74489	3.98174e-08	2.01245e-07
KIF3C	-1.21867	-1.21877	4.46801	2.69359e-07	2.05093e-06	-0.724991	-0.725055	4.82413	3.07883e-05	0.000128772
KIF7	-0.908297	-0.908486	3.13318	0.00138203	0.00633875	-1.20232	-1.20268	3.19925	2.78521e-29	3.17213e-28
KIF9	1.39398	1.3944	2.72285	1.25371e-22	3.13198e-21	0.885501	0.885897	2.55351	8.582e-23	7.76987e-22
KL	1.30365	1.30496	0.973315	1.13916e-05	7.11136e-05	1.41708	1.41847	1.57384	1.84067e-23	1.70768e-22
KLC3	-2.92515	-2.9259	3.61785	1.84156e-24	5.21869e-23	-1.61533	-1.61579	3.38039	5.97924e-40	8.99342e-39
KLF2	1.37623	1.37628	5.58849	3.38461e-08	2.82694e-07	1.24259	1.24276	4.26502	4.09992e-28	4.50541e-27
KLHDC7A	2.56131	2.56285	2.19823	3.20739e-11	3.45637e-10	2.537	2.53831	2.95266	6.79217e-66	1.81096e-64
KLHDC7B	-2.93401	-2.93427	5.14077	5.56642e-14	7.64292e-13	-1.56829	-1.5686	3.85982	1.00404e-22	9.05747e-22
KLHL13	-2.00936	-2.00971	3.73297	4.1932e-14	5.8157e-13	-2.76465	-2.7655	3.76324	2.14006e-128	2.17057e-126
KLHL21	-0.85727	-0.857285	6.6926	2.61601e-05	0.000154784	-0.768507	-0.768536	6.03928	6.18791e-12	3.79284e-11
KLHL35	1.10904	1.1097	1.64938	0.000474352	0.00234009	1.16584	1.16652	2.2412	1.38449e-15	9.74337e-15
KLK10	-1.29894	-1.29895	7.72618	0.000863604	0.00407247	-1.39881	-1.39891	5.36281	8.95596e-12	5.44503e-11
KLK8	-1.29772	-1.29788	4.03278	0.00186382	0.00831083	-1.28695	-1.28754	2.58297	7.21071e-06	3.15937e-05
KLRB1	1.43363	1.435	1.07711	8.6561e-08	6.89743e-07	0.785626	0.786091	2.13464	1.16806e-05	5.04279e-05
KLRG2	-4.32182	-4.32497	2.97161	8.22587e-38	4.66215e-36	-1.9451	-1.94596	2.85482	2.12522e-45	3.61696e-44
KMT5A	-0.77211	-0.772142	5.4051	5.75302e-05	0.000326799	-0.925208	-0.925264	5.4092	5.3747e-37	7.51906e-36
KPNA7	1.61859	1.61964	1.69685	1.12858e-08	9.84063e-08	2.13771	2.1405	1.43694	6.45412e-70	1.85244e-68
KRBA1	-1.78733	-1.78764	3.66152	4.1238e-17	6.9776e-16	-0.759561	-0.75972	3.5932	2.49764e-09	1.33948e-08
KREMEN2	-3.34527	-3.34622	3.70943	7.44357e-29	2.61583e-27	-3.40512	-3.4071	3.18571	2.41748e-129	2.52006e-127
KRI1	-0.683614	-0.683646	5.25348	0.00195481	0.0086832	-0.850912	-0.85096	5.51195	3.4071e-22	3.01201e-21
KRT1	-4.39006	-4.39051	5.86401	1.65443e-15	2.51941e-14	-5.39497	-5.40385	3.02527	3.33696e-163	7.08724e-161
KRT10	-1.91005	-1.91007	7.45257	3.5116e-10	3.47381e-09	-1.73529	-1.73537	5.96411	1.33482e-53	2.71503e-52
KRT14	-3.73271	-3.73272	11.3872	1.73026e-13	2.2782e-12	-6.45439	-6.45466	9.13933	1.55942e-149	2.51705e-147
KRT15	-3.3451	-3.34513	8.58854	1.07489e-19	2.14069e-18	-3.99271	-3.99276	9.04603	1.07591e-166	2.44705e-164
KRT16	-3.08564	-3.08565	10.179	1.19762e-11	1.3444e-10	-5.59438	-5.59458	8.68692	1.21397e-195	4.7955e-193
KRT17	-3.76197	-3.76198	11.3078	4.3586e-30	1.63458e-28	-4.43963	-4.43965	10.569	1.02239e-173	3.00923e-171
KRT18	1.99293	1.99294	8.88764	3.28862e-22	7.88224e-21	1.15169	1.1517	9.26246	1.76041e-26	1.81587e-25
KRT31	-4.18409	-4.19211	1.49953	1.31287e-17	2.30417e-16	-6.06631	-6.07824	3.27086	1.30492e-96	6.59533e-95
KRT42P	-4.44877	-4.45294	2.69593	7.59843e-35	3.65987e-33	-5.31952	-5.33328	2.32487	3.00698e-236	3.47213e-233
KRT5	-3.6649	-3.66491	12.0837	6.14078e-15	9.05855e-14	-6.62508	-6.62514	11.4416	3.21986e-227	2.68518e-224
KRT6A	-2.32658	-2.32658	12.1202	2.02577e-06	1.39391e-05	-5.10344	-5.10347	10.8753	2.33583e-136	2.80506e-134
KRT6B	-2.35665	-2.35665	9.93338	3.83171e-07	2.85833e-06	-6.22279	-6.2234	7.69956	5.16095e-170	1.33571e-167
KRT7	1.40842	1.40843	7.30871	0.000580275	0.00282657	1.78042	1.78043	8.99112	1.00493e-31	1.22743e-30
KRT75	-3.43066	-3.43135	4.26311	4.45435e-11	4.7425e-10	-3.55908	-3.56138	3.12807	5.72696e-45	9.6053e-44
KRTAP5-AS1	2.79088	2.79804	0.246095	5.68142e-31	2.20755e-29	2.35969	2.36836	0.0733765	1.95306e-80	7.01374e-79
KSR2	1.08525	1.08601	1.43269	0.00143404	0.00654941	1.10145	1.10254	1.46598	4.7605e-11	2.78705e-10
KTN1-AS1	-1.38809	-1.38881	1.942	1.18337e-14	1.70885e-13	-1.02396	-1.02482	1.66317	1.58031e-23	1.46976e-22
LACTB2	1.26323	1.26331	4.95326	2.93733e-11	3.18126e-10	0.855013	0.855089	4.86447	1.73785e-14	1.18147e-13
LAMA1	-1.84167	-1.84189	4.20044	5.92881e-06	3.82959e-05	-2.37331	-2.37368	4.54781	4.65611e-52	9.18435e-51
LAMC2	-1.67129	-1.67129	9.29184	9.07079e-10	8.73809e-09	-1.12252	-1.12253	9.08057	1.1617e-11	7.0118e-11
LARP6	-1.39731	-1.39759	3.2975	3.77655e-09	3.4319e-08	-1.47611	-1.47643	3.72663	9.13502e-51	1.73577e-49
LAYN	-1.71407	-1.71451	3.05682	1.11448e-12	1.37834e-11	-1.32863	-1.32884	4.16385	2.35798e-30	2.77178e-29
LBX2-AS1	1.41455	1.41478	3.59924	4.70689e-12	5.46275e-11	0.679212	0.67943	2.99513	0.00017999	0.00071026
LCN12	2.2309	2.23451	0.628198	1.87068e-15	2.83727e-14	1.16683	1.16856	0.91304	2.17646e-13	1.41188e-12
LCN2	2.80012	2.80013	10.0379	3.60071e-17	6.1131e-16	0.937848	0.937863	7.41753	2.66063e-05	0.000111717
LDB2	0.889227	0.889414	3.10222	0.000668423	0.00321851	0.706286	0.706416	3.79185	1.88101e-05	7.98074e-05
LDLRAD3	-0.934337	-0.934415	4.44682	0.00016924	0.000891183	-1.23308	-1.23329	3.98876	1.27486e-33	1.64124e-32
LEF1	-1.09963	-1.09972	4.53028	5.96899e-05	0.000338049	-1.07615	-1.07631	4.15104	2.56699e-22	2.28412e-21
LFNG	1.47637	1.47645	5.26614	6.35178e-11	6.68711e-10	1.21733	1.2174	5.6299	4.20291e-23	3.84193e-22
LGALS3	1.30422	1.30422	8.33552	3.957e-10	3.90673e-09	0.748942	0.748948	8.26917	3.42675e-07	1.64079e-06
LGALS4	8.14708	8.14841	8.01671	1.69907e-144	8.5384e-141	5.64186	5.64457	5.05438	1.50999e-156	2.94369e-154
LGALS7	-3.4316	-3.43189	5.49865	1.74321e-13	2.29125e-12	-4.23537	-4.23804	3.58618	1.34088e-101	7.39996e-100
LHFPL3-AS2	4.16691	4.1748	1.48661	1.27358e-29	4.63779e-28	2.31853	2.32054	2.1007	1.83724e-42	2.9308e-41
LHX2	-3.07199	-3.07558	1.52663	2.65657e-18	4.89615e-17	-2.15952	-2.16302	1.0904	7.46974e-36	1.00926e-34
LHX5	-3.07147	-3.07803	0.664034	9.38568e-11	9.74508e-10	-2.27656	-2.28188	0.623088	2.10857e-30	2.48835e-29
LIF	1.5185	1.51864	4.49337	8.98549e-08	7.14856e-07	0.99144	0.99152	5.03325	5.13949e-10	2.8616e-09
LINC00261	7.23541	7.24568	4.17914	1.90426e-50	2.14243e-48	2.85748	2.85865	3.45505	4.45988e-55	9.36326e-54
LINC00504	-2.9139	-2.91702	1.55997	6.52803e-14	8.86636e-13	-2.9992	-3.00581	1.05891	2.56319e-92	1.21376e-90
LINC00654	1.70007	1.70145	1.40552	1.24306e-10	1.27659e-09	1.82434	1.82558	2.24624	9.95363e-90	4.47347e-88
LINC00672	1.21149	1.21379	0.0457081	6.12795e-07	4.47385e-06	0.93168	0.933793	0.261692	6.31887e-12	3.86838e-11
LINC00839	-2.14889	-2.15052	1.67814	1.45928e-12	1.78782e-11	-2.12042	-2.12187	2.30248	8.57695e-67	2.32398e-65
LINC00842	-2.89452	-2.89489	4.59665	2.88736e-18	5.30205e-17	-3.19424	-3.19574	3.37663	1.31201e-106	8.20609e-105
LINC00854	0.910931	0.91173	1.06605	0.000149587	0.000794637	1.01877	1.02069	0.533193	1.17979e-19	9.58839e-19
LINC00857	2.16333	2.16425	2.50395	1.04039e-16	1.70674e-15	1.31541	1.31656	1.70245	7.00236e-22	6.14692e-21
LINC00861	1.53931	1.54183	0.346139	2.50394e-06	1.69737e-05	0.81668	0.817432	1.50626	5.33686e-05	0.000219124
LINC00885	-4.32072	-4.32915	1.56315	4.05946e-39	2.49797e-37	-2.77012	-2.77289	2.05886	2.01171e-113	1.45883e-111
LINC00958	-3.08636	-3.08692	4.20774	1.39063e-18	2.5947e-17	-3.36318	-3.36463	3.59207	2.5436e-98	1.32118e-96
LINC00982	3.93014	3.93638	1.58601	2.02458e-36	1.07853e-34	2.37136	2.37562	1.09057	6.02638e-63	1.50269e-61
LINC01057	2.28425	2.28651	1.35367	1.32062e-40	8.88827e-39	1.3101	1.31142	1.50358	7.33763e-46	1.25593e-44
LINC01091	2.78479	2.79156	0.320241	5.22758e-40	3.44153e-38	1.35705	1.36013	0.35973	3.30439e-22	2.92465e-21
LINC01123	1.09734	1.09845	0.904399	3.23468e-06	2.16257e-05	1.49122	1.494	0.688396	6.20381e-46	1.06308e-44
LINC01124	2.69014	2.69869	-0.102887	5.24043e-16	8.25546e-15	1.72842	1.73173	0.727218	9.71374e-26	9.77299e-25
LINC01139	-2.639	-2.64183	1.41813	1.07076e-07	8.45171e-07	-1.37345	-1.37481	1.50227	2.10044e-09	1.1301e-08
LINC01207	5.85003	5.85989	2.84989	7.3172e-44	5.88171e-42	2.71881	2.72219	1.78417	3.59296e-52	7.13411e-51
LINC01451	-2.53753	-2.5413	0.904098	8.27476e-16	1.28344e-14	-3.91467	-3.92439	1.42834	1.32676e-190	5.10666e-188
LINC01503	-1.68019	-1.68065	2.95875	1.89356e-12	2.28745e-11	-1.7246	-1.72507	3.45217	3.63694e-83	1.40345e-81
LINC01504	1.24383	1.24628	-4.50487e-05	2.01169e-05	0.000120733	0.994703	0.996509	0.582743	2.65266e-10	1.49865e-09
LIPH	2.67539	2.67553	5.81215	4.80261e-24	1.32124e-22	1.76643	1.76654	5.67134	2.18534e-49	4.0449e-48
LLGL2	2.27744	2.27747	7.48716	1.44692e-43	1.13025e-41	1.15906	1.15908	6.82791	5.38082e-38	7.71456e-37
LMO7	1.11399	1.114	7.56436	2.32815e-05	0.000138677	1.67036	1.67039	7.39551	1.95773e-102	1.10896e-100
LOC100130111	3.81693	3.82268	1.58484	6.10316e-47	5.78687e-45	2.16416	2.1675	1.2095	2.61361e-58	5.84693e-57
LOC100130691	-1.83802	-1.83863	2.74723	2.85649e-14	4.00973e-13	-2.04782	-2.04862	3.06938	1.68571e-84	6.78398e-83
LOC100506098	1.87691	1.87854	1.3724	3.02811e-12	3.58334e-11	1.7592	1.76096	1.66798	3.99081e-65	1.04914e-63
LOC100507053	-1.77663	-1.77813	1.37361	1.73637e-17	3.0228e-16	-0.929122	-0.929782	1.87758	1.69652e-10	9.66838e-10
LOC100507487	0.893577	0.894576	0.719929	0.00158671	0.00715774	1.06019	1.06151	1.14104	3.11302e-16	2.24661e-15
LOC101927136	-5.84397	-5.84821	4.06558	2.25474e-24	6.36563e-23	-1.97951	-1.97985	4.19589	7.76188e-13	4.93492e-12
LOC101927189	-2.42595	-2.42749	2.0564	6.07564e-13	7.67139e-12	-3.32062	-3.32842	1.15187	2.27187e-101	1.24464e-99
LOC101927686	-3.30851	-3.31561	0.797643	1.65131e-54	2.2632e-52	-3.62002	-3.62777	1.46063	2.43766e-236	3.04931e-233
LOC101927765	-1.25769	-1.25958	0.392004	1.55869e-07	1.21315e-06	-1.05753	-1.05922	0.746521	2.34068e-18	1.82335e-17
LOC101928100	-1.98766	-1.98864	2.23984	1.87931e-13	2.45942e-12	-2.55636	-2.55773	2.85095	7.08089e-117	5.62388e-115
LOC101928978	-1.7237	-1.7269	0.239604	1.58544e-05	9.6613e-05	-1.78009	-1.7851	0.167761	5.97982e-20	4.90509e-19
LOC101929494	-2.24702	-2.24894	1.55806	2.1973e-11	2.41574e-10	-2.91324	-2.91716	1.71527	2.07536e-94	1.01808e-92
LOC101929523	-1.09148	-1.0932	0.28031	5.51624e-07	4.04292e-06	-1.06475	-1.06761	0.0372399	3.77808e-21	3.25002e-20
LOC101929719	1.54389	1.54525	1.22275	1.44192e-08	1.24149e-07	1.88479	1.88867	0.688218	1.43989e-49	2.67502e-48
LOC102724064	2.53874	2.54009	2.36867	5.35629e-38	3.05877e-36	0.833712	0.834768	1.05914	4.00463e-09	2.13396e-08
LOC102724571	-1.42046	-1.42285	0.282126	1.38835e-13	1.84087e-12	-1.07041	-1.07215	0.734505	6.11793e-25	6.00629e-24
LOC105374952	-1.04892	-1.05006	0.79837	2.76846e-08	2.32795e-07	-0.82307	-0.825047	0.141922	1.52757e-11	9.15384e-11
LOC105378231	-4.46826	-4.47611	1.81216	5.76228e-30	2.13445e-28	-5.39259	-5.4274	1.10031	3.91467e-272	9.79386e-269
LOC105379175	1.11647	1.11715	1.61865	3.29245e-06	2.19925e-05	0.915632	0.916689	1.20535	3.30312e-10	1.85635e-09
LOC283140	-1.02724	-1.02786	1.63379	0.000118165	0.000640166	-1.43526	-1.43596	2.53308	2.37445e-29	2.71255e-28
LOC284930	-1.54157	-1.54412	0.340838	0.000100272	0.00055091	-2.63793	-2.65206	-0.364576	5.01073e-41	7.69867e-40
LOC349160	-3.54916	-3.56173	0.225179	9.94974e-18	1.75853e-16	-3.71247	-3.72795	0.574221	1.16842e-71	3.50784e-70
LOC440173	-2.04913	-2.05013	2.2723	4.57205e-08	3.77069e-07	-2.83978	-2.84257	2.12257	1.75387e-62	4.32305e-61
LOC728554	-1.01567	-1.01581	3.71575	0.000105955	0.000579181	-1.14808	-1.14834	3.57172	1.66767e-26	1.72406e-25
LONRF3	2.87346	2.87463	2.90873	2.39561e-31	9.52936e-30	2.30701	2.30853	2.49082	1.06368e-131	1.20051e-129
LPAR3	-3.74397	-3.7449	4.14334	8.13726e-30	2.9704e-28	-2.13534	-2.13578	4.03011	5.24368e-58	1.16267e-56
LPAR6	-1.11759	-1.11766	4.93046	5.41452e-06	3.51699e-05	-0.720837	-0.720904	4.76023	2.02498e-05	8.56012e-05
LPIN2	2.27028	2.27035	6.45037	4.80915e-33	2.10764e-31	1.87889	1.87895	6.58237	5.3898e-123	4.73137e-121
LRG1	1.17747	1.17755	4.78602	0.000308573	0.00156266	1.04641	1.04648	5.4129	2.79758e-11	1.65398e-10
LRP12	-2.44515	-2.44539	4.71027	8.82885e-32	3.5974e-30	-1.11589	-1.11599	4.99991	1.76369e-24	1.69928e-23
LRRC31	5.14127	5.15118	2.14018	2.00223e-44	1.64053e-42	4.04211	4.04929	2.05475	1.67212e-100	9.02886e-99
LRRC4	-3.01554	-3.01602	4.34758	4.62375e-19	8.81261e-18	-2.14694	-2.14721	4.75455	1.36335e-57	2.99638e-56
LRRC75A	2.91808	2.91924	2.97377	4.05448e-59	6.43425e-57	1.25936	1.26015	2.14889	5.28375e-23	4.80985e-22
LRRC8A	-1.18556	-1.18557	7.845	6.49891e-08	5.26478e-07	-0.897873	-0.897891	7.02872	1.04205e-15	7.37145e-15
LTB4R	-2.28683	-2.28693	5.82577	7.26501e-23	1.84389e-21	-1.89363	-1.89385	4.72932	2.39607e-82	8.99185e-81
LTB4R2	-1.73716	-1.73751	3.39202	1.04784e-15	1.60869e-14	-1.41424	-1.41514	2.14871	5.22956e-42	8.27196e-41
LTBP1	-1.04059	-1.04061	6.96785	0.000282315	0.00143984	-0.800057	-0.800074	6.92345	3.51607e-07	1.68303e-06
LTK	2.80788	2.80963	2.26244	3.1109e-22	7.49199e-21	1.85288	1.85369	2.88819	5.03671e-40	7.59861e-39
LY6D	-2.95279	-2.95282	8.25283	4.5239e-10	4.44315e-09	-3.86733	-3.86763	6.35355	1.79203e-73	5.58096e-72
LY6G5C	0.898895	0.899688	1.05668	0.000175601	0.00092114	0.653279	0.654059	1.10892	7.1763e-05	0.000291144
LYPD3	-2.12232	-2.12234	8.23569	9.03277e-08	7.18239e-07	-3.03074	-3.03089	6.53371	1.18245e-110	7.99538e-109
LYRM4-AS1	-1.01816	-1.01877	1.63131	1.43178e-06	1.00726e-05	-0.808515	-0.809645	0.891031	1.53302e-11	9.18284e-11
LYZ	5.02636	5.0264	10.1249	4.24989e-45	3.61985e-43	1.05109	1.05109	8.79013	1.25398e-09	6.83496e-09
LZTS3	1.99399	1.9941	5.29741	3.1261e-23	8.1257e-22	0.921651	0.921705	5.49611	2.29268e-13	1.48599e-12
MAATS1	1.42372	1.4251	1.06135	0.000225288	0.00116516	1.10046	1.10126	1.91296	1.18406e-09	6.46557e-09
MACC1	2.52547	2.52556	6.29	2.56231e-28	8.71994e-27	2.20064	2.20079	5.69516	1.596e-98	8.3476e-97
MACROD2	2.96219	2.96363	2.71053	9.77758e-22	2.26431e-20	1.70261	1.70288	4.25364	4.82408e-28	5.278e-27
MAF	-2.08078	-2.08083	6.41027	4.49686e-22	1.06428e-20	-0.894395	-0.894431	5.97609	3.18041e-13	2.05427e-12
MAGI1	1.50921	1.50927	5.68431	2.2503e-19	4.37184e-18	0.986934	0.98705	4.50298	4.40512e-23	4.02222e-22
MAGIX	1.55636	1.55701	2.31273	4.60537e-14	6.35229e-13	1.17111	1.17154	2.93055	7.51523e-32	9.24682e-31
MANEAL	1.32782	1.32805	3.52231	3.82857e-06	2.53489e-05	0.822984	0.823113	4.03992	1.45934e-06	6.70323e-06
MAP1B	-1.43387	-1.4339	6.57935	2.459e-07	1.87896e-06	-1.09315	-1.09318	6.55886	6.06749e-12	3.72511e-11
MAP6D1	-0.961378	-0.961797	2.08214	6.73619e-06	4.3123e-05	-1.75951	-1.7605	2.44195	5.02229e-78	1.69035e-76
MAP7D3	-0.979018	-0.97913	4.01329	4.19885e-05	0.00024235	-0.830712	-0.830894	3.54083	2.95733e-12	1.83896e-11
MAPK10	-1.8932	-1.89369	3.11864	2.584e-11	2.80665e-10	-0.813464	-0.813664	3.37345	1.68342e-05	7.16873e-05
MAPK11	-1.12763	-1.12796	2.66283	5.72087e-07	4.19085e-06	-0.888834	-0.888998	3.80339	8.52159e-13	5.40649e-12
MAPK12	-1.66889	-1.66919	3.56089	5.22381e-15	7.74378e-14	-1.22659	-1.22676	4.29052	1.32006e-31	1.60449e-30
MAPK6	-0.822298	-0.822306	7.41914	0.000323362	0.00163208	-1.04074	-1.04077	6.51561	1.20266e-34	1.58919e-33
MAPKBP1	-1.32133	-1.32137	6.07066	1.27342e-15	1.94509e-14	-1.29055	-1.29066	5.05074	8.68355e-74	2.72127e-72
2017-03-02	1.21569	1.21592	3.37067	1.47697e-08	1.27021e-07	0.672674	0.672791	3.86911	9.49294e-05	0.000382239
MARK1	-2.00789	-2.00809	4.56206	6.21587e-17	1.04007e-15	-1.96239	-1.96266	4.51131	2.93666e-83	1.14202e-81
MBNL1-AS1	-1.42689	-1.42738	2.53477	6.32427e-08	5.13158e-07	-0.66118	-0.66157	2.10074	0.00210392	0.00760461
MCC	-2.37393	-2.37403	5.94537	2.00142e-35	1.00244e-33	-1.82517	-1.82534	5.05185	1.2706e-99	6.71583e-98
MCF2L2	-1.07189	-1.07247	1.79568	3.79056e-05	0.000220383	-1.32415	-1.32523	1.77246	9.801e-27	1.02596e-25
MCM2	-0.820869	-0.820883	6.71563	0.00162134	0.00730524	-1.49077	-1.49081	6.79513	2.0429e-69	5.79697e-68
MCM5	-0.782396	-0.78241	6.71286	0.00113716	0.00527503	-1.06616	-1.06619	6.57573	2.54649e-43	4.14592e-42
MCU	1.39988	1.39991	6.44201	2.71891e-15	4.09904e-14	0.812923	0.812965	5.63346	3.6008e-15	2.48627e-14
MDGA1	-2.42948	-2.42979	4.34901	2.02314e-16	3.26911e-15	-2.16489	-2.16531	4.12567	1.19152e-77	4.00132e-76
ME1	-1.33825	-1.33829	6.26756	4.1869e-07	3.10333e-06	-1.32677	-1.32682	6.18242	4.36525e-25	4.31665e-24
ME3	1.73447	1.73504	2.71735	3.19444e-17	5.4356e-16	1.48485	1.4852	3.61022	4.47006e-52	8.82895e-51
MED12L	-2.14268	-2.14462	1.42353	8.76104e-16	1.35329e-14	-1.56315	-1.56482	1.45399	7.96313e-41	1.21726e-39
MEGF10	-2.0012	-2.00362	0.956353	3.4885e-10	3.45322e-09	-2.10994	-2.11182	1.91312	6.58151e-36	8.90046e-35
METTL7B	3.68669	3.68782	3.80103	6.43924e-43	4.87829e-41	2.00378	2.00435	3.55758	7.04013e-60	1.61837e-58
METTL8	-0.898667	-0.898712	5.19009	3.32679e-06	2.2212e-05	-0.940349	-0.940455	4.52182	6.26287e-33	7.93349e-32
MFAP2	-1.4567	-1.45681	4.72237	5.0912e-08	4.16694e-07	-0.957021	-0.957076	5.51611	8.92699e-12	5.42962e-11
MFNG	1.05115	1.0514	2.92645	2.13527e-05	0.000127541	0.653824	0.653939	3.84654	0.000621855	0.00234834
MFSD4A	2.40568	2.40605	4.08736	9.55919e-16	1.47206e-14	2.71481	2.71515	5.0814	4.77931e-114	3.51677e-112
MFSD6L	2.15204	2.15561	0.561339	1.29328e-10	1.32545e-09	1.76762	1.76909	1.92442	4.02314e-32	4.99102e-31
MFSD7	1.09653	1.09692	2.39124	2.68462e-05	0.000158532	1.4637	1.46408	3.51267	2.29298e-61	5.47217e-60
MGAT4A	2.37667	2.37681	5.53904	6.54011e-33	2.8333e-31	1.15697	1.15704	5.5317	2.72798e-31	3.28913e-30
MGLL	0.968491	0.968504	7.03934	0.00153129	0.00694727	1.64937	1.64941	7.19362	1.06346e-67	2.93447e-66
MICAL2	0.871355	0.871366	7.08414	0.00077789	0.00369835	1.05539	1.05542	6.84401	4.0208e-20	3.3181e-19
MICALL1	-1.88681	-1.88683	7.26153	1.81771e-28	6.22812e-27	-1.75438	-1.75445	6.32781	1.76407e-144	2.52195e-142
MID2	-1.06329	-1.06346	3.57258	1.58976e-05	9.68373e-05	-0.758978	-0.759158	3.41803	3.81345e-08	1.93065e-07
MIF	-1.13075	-1.13077	6.44562	5.2625e-07	3.87201e-06	-0.714044	-0.714071	6.05633	3.95494e-05	0.00016409
MIR205	-4.69615	-4.69651	6.4667	3.11502e-25	9.29941e-24	-4.36527	-4.36585	5.92165	3.03684e-154	5.49229e-152
MIR29A	1.21095	1.21173	1.57692	2.23477e-07	1.71545e-06	1.93415	1.93597	1.8121	1.51096e-50	2.85296e-49
MIR4534	-1.22544	-1.22572	3.09216	1.82308e-10	1.85207e-09	-0.978544	-0.978922	2.75952	7.83377e-19	6.18909e-18
MIR568	0.859494	0.859626	3.56152	0.000965498	0.00453312	1.33669	1.337	3.6217	8.53741e-51	1.62427e-49
MIR9-3HG	-2.5513	-2.55378	1.5093	2.41595e-15	3.65324e-14	-0.85557	-0.855901	2.72875	0.000172992	0.000684084
MISP	3.78185	3.78196	7.18794	2.31907e-49	2.49731e-47	1.76892	1.76903	5.7277	1.87506e-52	3.74788e-51
MISP3	1.86313	1.86349	3.49306	8.8253e-17	1.46049e-15	1.09034	1.09082	2.63571	8.51721e-20	6.9447e-19
MKLN1-AS	1.0201	1.02091	1.23471	1.18724e-08	1.03163e-07	0.882562	0.883494	1.3245	1.0727e-19	8.72284e-19
MKRN2OS	1.43046	1.43188	1.02944	2.72327e-10	2.72616e-09	1.18316	1.18509	0.785592	1.41336e-21	1.22991e-20
MKRN3	-1.68905	-1.69001	1.92015	4.22899e-06	2.7829e-05	-2.32059	-2.32363	1.45844	2.84247e-34	3.73302e-33
MLF1	-2.02795	-2.02818	4.35938	2.81607e-11	3.05433e-10	-0.782806	-0.782859	5.22144	1.44807e-07	7.07353e-07
MLLT11	-1.83044	-1.83064	4.39622	1.38956e-13	1.84087e-12	-1.20321	-1.20332	4.7773	8.74136e-18	6.68449e-17
MLPH	3.65415	3.65437	6.08326	1.5901e-38	9.40091e-37	2.88485	2.88495	6.95485	1.09786e-147	1.71666e-145
MMEL1	2.46133	2.46681	0.285593	1.70298e-21	3.84343e-20	0.84394	0.84543	0.59312	2.25101e-05	9.49955e-05
MMP10	-2.45072	-2.451	4.56307	7.2247e-12	8.25774e-11	-3.94231	-3.94267	6.18301	4.52352e-96	2.27099e-94
MMP13	-4.931	-4.93188	5.41027	8.29004e-31	3.21287e-29	-1.4272	-1.42726	6.04645	4.43062e-10	2.4715e-09
MMP15	1.88247	1.88251	6.62868	2.09847e-22	5.13579e-21	1.54975	1.54982	6.1792	5.70017e-66	1.52523e-64
MMP24	1.22894	1.22952	2.02369	1.70325e-06	1.18715e-05	2.61719	2.61803	3.66196	1.66413e-147	2.57529e-145
MN1	-2.07371	-2.07385	5.13339	6.24222e-16	9.79269e-15	-1.76076	-1.76103	4.30824	7.56704e-60	1.73683e-58
MNX1	2.40899	2.41033	2.23334	1.32657e-16	2.1621e-15	1.73468	1.7375	0.963878	8.16638e-30	9.42241e-29
MPPED2	-2.33299	-2.33468	1.83171	1.03289e-13	1.38786e-12	-2.67048	-2.67385	1.68222	1.00069e-93	4.84558e-92
MROH6	1.0364	1.03643	5.78391	0.000386934	0.00193031	1.25424	1.25434	5.11879	8.8516e-21	7.46888e-20
MRPL36	-0.770546	-0.770596	4.78717	0.0019151	0.00852437	-0.641895	-0.641953	4.78098	0.000310802	0.00120213
MS4A2	1.08622	1.08738	0.819553	0.00220566	0.00969463	0.991839	0.992519	1.96632	3.74717e-09	1.99747e-08
MS4A8	6.43883	6.45686	2.58321	1.44217e-38	8.59374e-37	1.202	1.20249	2.76711	5.46723e-06	2.41449e-05
MSC	-1.95037	-1.9506	4.23743	9.6605e-12	1.09013e-10	-1.5775	-1.57779	4.0328	2.65567e-38	3.8479e-37
MSC-AS1	-2.19434	-2.19501	3.01131	1.24145e-16	2.02995e-15	-1.51123	-1.51181	2.91045	3.56593e-38	5.14694e-37
MSH6	-0.727872	-0.727888	6.28871	0.0011126	0.00517545	-0.766716	-0.766736	6.62791	3.06964e-13	1.98443e-12
MSLN	2.96831	2.96847	5.8837	5.21093e-13	6.6128e-12	3.30913	3.30919	8.25686	2.01507e-67	5.52983e-66
MSMB	1.82398	1.82446	3.06071	0.000205998	0.00106943	2.82659	2.82692	5.24625	3.21438e-36	4.39045e-35
MSRA	1.08718	1.08739	3.2473	2.37792e-06	1.61703e-05	0.821787	0.822011	3.25222	6.01997e-12	3.69896e-11
MST1R	1.64555	1.64559	6.24976	5.1578e-12	5.96768e-11	1.14306	1.14314	5.19416	1.3653e-17	1.03665e-16
MT1X	-1.79385	-1.79393	5.63475	1.52851e-14	2.18632e-13	-1.72411	-1.72419	6.13427	9.06752e-55	1.89572e-53
MTHFR	0.994929	0.994967	5.58314	1.33121e-05	8.22178e-05	0.804447	0.804503	5.20857	1.51083e-14	1.029e-13
MTMR1	-0.725729	-0.725751	5.92804	0.0008011	0.00379874	-0.68013	-0.680159	5.84322	6.07109e-09	3.20892e-08
MTMR11	2.17673	2.17685	5.51571	5.39555e-31	2.10734e-29	0.801552	0.80164	4.55988	2.26416e-07	1.09531e-06
MTSS1	-2.34557	-2.34562	6.89185	2.48209e-23	6.48527e-22	-0.980881	-0.980914	6.26553	7.6427e-15	5.24095e-14
MUC1	3.08421	3.08424	8.44984	1.70492e-35	8.62529e-34	2.76491	2.76492	9.30799	3.64057e-149	5.81368e-147
MUC13	8.11472	8.11558	8.61869	1.95047e-100	1.3366e-97	2.96354	2.96387	5.35555	5.49223e-39	8.06692e-38
MUC3A	6.57052	6.57101	7.87709	4.94011e-76	1.48954e-73	4.91108	4.91246	5.29683	4.05066e-210	2.09671e-207
MUC5AC	6.89244	6.89283	8.56115	1.04024e-34	4.96287e-33	5.11934	5.11961	7.87452	4.75841e-80	1.68862e-78
MUC5B	1.84733	1.84735	7.77918	0.000379243	0.00189446	3.65549	3.65554	8.78005	6.7949e-71	1.99605e-69
MVP	0.80738	0.807386	7.80895	0.000436965	0.00216487	1.14857	1.14858	8.25099	8.61646e-42	1.35153e-40
MYCL	-3.7973	-3.79748	6.52729	5.58582e-25	1.63836e-23	-1.49168	-1.49181	5.06928	2.82252e-28	3.11765e-27
MYH11	-2.37072	-2.37073	9.82084	6.9477e-09	6.15053e-08	-0.773524	-0.773538	7.15675	0.00128718	0.00472648
MYO15B	2.97869	2.97878	6.61601	8.70456e-51	1.00176e-48	0.834981	0.835042	5.14723	8.14163e-07	3.80255e-06
MYO5A	-1.77904	-1.7791	6.11004	6.13311e-21	1.31526e-19	-0.737328	-0.737364	5.71788	1.37907e-07	6.76289e-07
MYO5C	2.14578	2.14587	5.87639	2.29523e-22	5.59917e-21	1.55179	1.55188	5.64299	1.02592e-70	2.99612e-69
MYO6	1.11567	1.11568	7.20889	7.16882e-10	6.96822e-09	0.904655	0.904674	7.0103	5.97408e-22	5.25348e-21
MYO7B	5.82284	5.82389	6.04437	5.35886e-81	1.92357e-78	0.986166	0.98742	1.08498	2.41104e-07	1.16448e-06
MYRF	4.89357	4.89385	7.01234	1.02145e-107	9.62461e-105	1.99956	1.99979	4.83501	1.32277e-57	2.91572e-56
MYRIP	2.23623	2.23824	1.46263	6.83424e-13	8.59324e-12	2.02672	2.03038	0.929134	8.61988e-57	1.87526e-55
NAA20	-0.845124	-0.845143	6.29668	8.57583e-05	0.000475853	-0.654574	-0.654594	6.34632	4.62131e-05	0.00019084
NAP1L2	-2.76604	-2.76897	1.49689	5.40146e-20	1.09159e-18	-1.3558	-1.35677	1.96503	5.77272e-25	5.67481e-24
NAT1	1.64514	1.64564	2.8041	4.6454e-18	8.40745e-17	0.922737	0.923081	2.82138	1.32646e-16	9.6987e-16
NAV1	-1.74328	-1.7433	7.3142	2.01799e-16	3.26489e-15	-0.943045	-0.943071	6.5581	1.592e-12	1.00115e-11
NCK1	-0.868602	-0.868636	5.52766	1.17959e-05	7.34246e-05	-0.935432	-0.93548	5.66037	6.09801e-26	6.18913e-25
NCMAP	3.46769	3.47104	2.00947	3.06004e-31	1.21084e-29	2.22417	2.22498	3.30012	8.09327e-86	3.33758e-84
NCOA7	0.901246	0.901257	7.17715	0.000433579	0.00215092	0.700751	0.700764	7.02284	0.00011776	0.000471343
NCS1	-1.89354	-1.89361	5.7973	1.29368e-24	3.72205e-23	-1.24615	-1.24624	5.30754	1.56588e-43	2.56051e-42
NDE1	-0.807025	-0.807048	5.98221	8.11025e-05	0.000451015	-0.876905	-0.876952	5.57989	9.50853e-21	8.00969e-20
NDNF	1.51955	1.5204	1.86948	5.03634e-06	3.28692e-05	2.38833	2.38853	5.53167	2.71334e-68	7.57062e-67
NDRG1	-2.30397	-2.30397	10.2263	1.26725e-21	2.9035e-20	-1.54108	-1.54109	10.253	6.88148e-49	1.26436e-47
NDRG4	-3.25192	-3.2522	5.41295	8.11015e-35	3.89391e-33	-2.57511	-2.57541	5.05275	5.20534e-115	4.00704e-113
NDUFA4L2	-3.04086	-3.04094	7.00315	4.16525e-24	1.1501e-22	-2.9657	-2.9658	7.08928	1.74866e-127	1.71563e-125
NECTIN1	-2.18151	-2.18153	8.70151	1.23044e-27	4.03264e-26	-3.26831	-3.26836	8.21348	0	0
NECTIN4	-1.43085	-1.43089	6.0437	8.59315e-08	6.85451e-07	-0.668634	-0.668651	6.55266	0.00109169	0.00402935
NEFL	-5.95591	-5.95841	4.94195	5.70979e-41	3.98522e-39	-3.22023	-3.22144	3.71358	5.04837e-49	9.30971e-48
NEK5	1.46238	1.4636	1.27512	1.1046e-13	1.47895e-12	1.42451	1.42622	1.28002	3.4295e-27	3.65627e-26
NEK6	1.13866	1.1387	5.79594	7.75246e-09	6.83486e-08	1.07822	1.07826	6.03816	6.21936e-48	1.1221e-46
NELL2	-4.11054	-4.11116	5.08673	1.11018e-35	5.6736e-34	-2.39397	-2.39434	4.56499	5.51723e-88	2.38672e-86
NFATC2	1.91292	1.91304	5.14661	1.52868e-21	3.47084e-20	0.866348	0.866464	4.28146	3.94918e-10	2.21116e-09
NFE2L1	-0.763725	-0.763729	8.32311	0.000179097	0.000937847	-0.726058	-0.726063	8.55309	6.13131e-12	3.76122e-11
NFE2L2	-1.14606	-1.14607	8.12319	2.61291e-09	2.41522e-08	-1.38363	-1.38365	7.87109	2.50246e-78	8.518e-77
NGFR	-3.99405	-3.99463	5.08074	3.37834e-28	1.13941e-26	-3.10543	-3.10618	4.26507	1.16569e-111	8.02666e-110
NIPAL4	-3.1794	-3.17978	4.85841	1.56404e-17	2.73544e-16	-3.45522	-3.45754	3.01091	1.17147e-109	7.67898e-108
NKAIN2	-1.43051	-1.43153	1.50296	0.00119544	0.00553176	-3.3138	-3.31688	2.46297	1.30877e-77	4.38526e-76
NKPD1	-2.45591	-2.45795	1.69713	2.45323e-19	4.74774e-18	-1.94372	-1.94934	0.191538	1.03201e-62	2.55636e-61
NKX3-1	-1.40518	-1.40552	3.01979	3.04235e-07	2.29332e-06	-0.735709	-0.736035	2.51591	0.000196292	0.000770941
NMB	-1.08581	-1.08596	3.7819	5.58374e-05	0.000317542	-0.880119	-0.880268	3.9268	6.23284e-08	3.11871e-07
NMNAT2	1.29997	1.30035	2.73388	2.63097e-05	0.000155608	2.80509	2.80607	3.6578	6.64509e-79	2.29838e-77
NMRAL1P1	-5.20399	-5.20546	4.95749	9.95412e-44	7.89834e-42	-3.76931	-3.76982	5.48384	1.40619e-92	6.70105e-91
NNAT	3.71478	3.7158	3.96631	3.7513e-22	8.92029e-21	1.1827	1.18357	1.91078	2.41348e-08	1.23859e-07
NOS1	-5.33202	-5.33638	3.51419	1.29963e-39	8.40908e-38	-1.50631	-1.50691	2.84307	9.59115e-12	5.81473e-11
NOS3	1.47506	1.47521	4.32719	5.2686e-09	4.71391e-08	1.2733	1.27348	4.27163	3.34578e-20	2.76561e-19
NOSTRIN	2.99216	2.99296	3.57252	4.88833e-70	1.29292e-67	1.99984	2.00057	3.19417	2.45684e-113	1.76458e-111
NOTCH3	-1.70132	-1.70132	9.25199	1.36613e-18	2.55214e-17	-1.04011	-1.04012	8.32346	7.65798e-22	6.70677e-21
NOX1	3.81701	3.8193	2.90591	1.26172e-31	5.08603e-30	0.953069	0.954503	0.841354	6.19844e-12	3.7962e-11
NOXA1	1.18337	1.18356	3.53076	8.05326e-07	5.8147e-06	0.890219	0.890407	3.63921	2.38814e-09	1.28167e-08
NPBWR1	-5.3081	-5.33167	1.08093	3.67976e-37	2.03209e-35	-2.6326	-2.63679	1.33027	2.75619e-41	4.26527e-40
NPFFR1	2.12106	2.12311	1.31251	1.39857e-12	1.71561e-11	1.42337	1.42588	0.743444	6.09513e-24	5.77979e-23
NPL	-1.41005	-1.41016	4.75009	2.45206e-10	2.46121e-09	-1.14739	-1.14746	5.57118	2.80848e-27	3.00057e-26
NPR3	-3.064	-3.06454	4.23751	1.36589e-21	3.12003e-20	-0.959237	-0.959317	4.96043	1.35906e-08	7.07138e-08
NPTX2	-2.14858	-2.14941	2.65734	2.30179e-09	2.13418e-08	-1.53487	-1.53515	4.01541	8.46222e-14	5.61318e-13
NR3C2	2.06621	2.06665	3.46082	3.50512e-12	4.12361e-11	1.67464	1.67505	3.6384	8.81771e-48	1.58329e-46
NR4A2	1.15098	1.15105	4.90492	7.20886e-05	0.000403608	1.08668	1.08678	4.81714	9.04659e-14	5.99023e-13
NR5A2	3.77662	3.77796	3.63169	1.28444e-60	2.15158e-58	0.968291	0.969064	1.74329	1.69896e-14	1.15555e-13
NRCAM	-1.23591	-1.23599	4.82501	0.000783781	0.00372166	-2.46808	-2.46834	5.13715	2.51691e-70	7.29371e-69
NRG1	-2.54685	-2.54708	4.95611	2.12081e-17	3.6541e-16	-2.15843	-2.15906	3.52496	1.21998e-64	3.16835e-63
NRGN	0.897791	0.89813	2.26863	0.000640129	0.00309413	1.47277	1.47297	4.45918	1.60096e-24	1.54646e-23
NRM	-0.766049	-0.766092	4.99589	0.00118453	0.00548463	-0.745822	-0.745906	4.48748	6.58155e-09	3.47383e-08
NRN1	-1.39239	-1.39281	2.72209	4.13225e-05	0.000238872	-1.95302	-1.95332	4.36607	1.60552e-51	3.134e-50
NRXN2	-1.2144	-1.21496	2.06734	0.000639258	0.00309091	-1.38905	-1.38998	2.07656	4.67462e-22	4.118e-21
NSG1	-1.64223	-1.64249	3.73333	7.07029e-08	5.7062e-07	-2.73466	-2.73608	2.97769	3.39338e-81	1.24239e-79
NSUN7	1.12101	1.12135	2.64649	0.000239002	0.00123102	1.15252	1.15286	3.20739	7.05328e-30	8.16951e-29
NT5M	-1.22826	-1.22934	1.14719	2.61152e-06	1.76632e-05	-0.676796	-0.677281	1.81796	0.000728864	0.00273456
NTF4	-3.14655	-3.1522	0.953768	4.1897e-37	2.29687e-35	-1.60638	-1.60748	2.11636	3.07994e-44	5.09736e-43
NTN1	-1.16367	-1.16372	5.47969	0.000284761	0.00145134	-1.38335	-1.38348	4.9234	7.96577e-25	7.78985e-24
NTN4	0.896073	0.896143	4.54712	0.00177729	0.00795322	0.818431	0.818479	5.46158	1.35246e-07	6.63892e-07
NTRK2	-4.60342	-4.6036	7.40046	6.82158e-33	2.94677e-31	-5.467	-5.46738	7.62861	3.31525e-240	5.52946e-237
NTS	-6.08302	-6.08372	6.89504	1.16501e-23	3.13078e-22	-2.18081	-2.18084	7.90915	4.53103e-15	3.11997e-14
NUAK1	-1.05651	-1.05658	4.81023	4.19575e-05	0.000242264	-0.846891	-0.846945	5.32708	3.31235e-09	1.7682e-08
NUDT11	-4.20193	-4.20656	2.29629	6.80352e-50	7.48685e-48	-2.9385	-2.94103	2.36454	1.2504e-127	1.23485e-125
NUDT13	0.751877	0.752295	1.687	0.00136445	0.00626382	0.926976	0.927785	1.6059	5.63603e-18	4.33636e-17
NUMBL	-0.92045	-0.92049	5.39562	1.54201e-05	9.42712e-05	-0.728469	-0.728526	5.01868	2.63288e-07	1.26674e-06
NXPE3	-1.24653	-1.24661	4.91013	2.82901e-07	2.14862e-06	-0.96999	-0.970074	4.91006	6.13715e-19	4.86403e-18
NXPH4	-3.57219	-3.57285	4.47376	3.35116e-40	2.22565e-38	-2.51429	-2.51476	4.3215	2.35088e-66	6.33556e-65
OCLN	2.10817	2.10833	5.02239	1.85914e-22	4.58729e-21	2.13747	2.13776	4.70083	1.71811e-145	2.50394e-143
OLFM1	-2.75156	-2.75187	4.73846	5.20892e-17	8.73523e-16	-2.44755	-2.44779	5.25618	3.12727e-65	8.2647e-64
OLFM2	-2.27034	-2.27059	4.52867	7.67822e-18	1.3699e-16	-0.82945	-0.829542	4.52199	8.14039e-07	3.80255e-06
OLFML2A	-0.899974	-0.899995	6.2419	0.00105223	0.00491128	-0.933214	-0.933276	5.27755	2.75891e-11	1.63305e-10
ONECUT2	4.54623	4.5467	5.94004	3.73499e-54	4.98307e-52	0.91158	0.912168	2.03358	8.42571e-05	0.00034027
OR7E14P	1.63555	1.63602	2.88387	5.57554e-09	4.97967e-08	0.721564	0.72223	1.48539	0.000129579	0.000517317
ORAOV1	-1.62784	-1.62792	5.37339	6.63893e-11	6.98455e-10	-0.960274	-0.960375	4.61946	2.30778e-14	1.56327e-13
OSBPL7	2.17439	2.17459	4.71775	4.28963e-31	1.68852e-29	0.740565	0.740671	4.17052	1.06511e-06	4.93467e-06
OSGIN1	-2.02278	-2.02303	4.23559	9.6209e-13	1.19477e-11	-1.14546	-1.14553	5.4396	1.84269e-10	1.04815e-09
OVGP1	1.04933	1.05007	1.409	3.17936e-05	0.000186072	1.64147	1.64292	1.80052	8.2109e-59	1.84512e-57
OXGR1	-1.55693	-1.55909	0.593501	0.000164351	0.000869692	-2.93105	-2.9415	0.346799	1.09169e-75	3.56248e-74
P2RX4	0.840356	0.840425	4.4347	0.000137648	0.000735881	0.669002	0.669042	5.4162	7.08473e-07	3.32236e-06
P2RY1	-2.52644	-2.52663	5.15432	3.32979e-17	5.65951e-16	-3.07716	-3.07762	4.9564	1.50125e-237	2.04867e-234
P3H2	-2.22871	-2.22882	5.7641	1.32654e-14	1.90465e-13	-1.34044	-1.3405	5.88471	3.48103e-18	2.69906e-17
P4HTM	1.43534	1.43548	4.43381	8.8938e-16	1.37239e-14	0.860348	0.860414	5.08746	8.9465e-18	6.83788e-17
PADI3	-2.71802	-2.71844	4.23444	6.73717e-10	6.56983e-09	-3.05203	-3.05257	4.68921	7.01164e-35	9.31431e-34
PAFAH2	0.965107	0.965183	4.54956	4.0825e-08	3.38919e-07	0.8442	0.844291	4.59265	1.4662e-22	1.31555e-21
PAG1	1.17381	1.17386	5.30858	7.42905e-07	5.38723e-06	1.47456	1.47468	5.24278	1.15708e-55	2.46369e-54
PAK6	-1.47647	-1.47821	0.796428	1.37e-12	1.68193e-11	-0.971064	-0.97353	0.0786158	3.41232e-19	2.72749e-18
PALLD	-1.37263	-1.37264	8.2324	1.18993e-11	1.33677e-10	-0.678547	-0.678555	7.68632	5.17386e-05	0.000212743
PALM3	3.10582	3.10827	2.09198	7.21035e-22	1.69584e-20	2.09566	2.09664	2.88153	2.01541e-53	4.08276e-52
PANX2	-3.36898	-3.36959	4.37554	1.20933e-24	3.48601e-23	-0.763537	-0.763618	4.57811	0.000459877	0.00175833
PAPSS2	1.41912	1.4192	5.14321	2.13855e-12	2.56898e-11	0.891109	0.891143	6.11882	1.42911e-09	7.77261e-09
PAQR8	2.78923	2.78938	5.80025	1.34675e-28	4.69991e-27	0.757266	0.75739	3.96474	1.09921e-06	5.08951e-06
PARD3B	1.40637	1.40654	4.07983	5.7938e-10	5.6719e-09	0.831194	0.831353	3.76526	3.03327e-08	1.54543e-07
PARD6B	1.93709	1.93725	4.71845	2.96325e-28	1.00617e-26	1.08209	1.08228	3.98029	4.20843e-29	4.77135e-28
PARD6G	-2.7607	-2.76094	5.08878	7.88038e-41	5.40021e-39	-2.0301	-2.03043	4.31002	1.48166e-171	4.11874e-169
PARP15	1.23219	1.23275	2.08843	1.88354e-05	0.000113358	0.987117	0.987494	2.8046	2.93802e-10	1.6555e-09
PARP4	1.09577	1.09578	7.16558	8.12791e-10	7.85994e-09	0.676566	0.676584	6.54165	1.72944e-07	8.41785e-07
PART1	-2.27124	-2.27271	1.96028	1.4151e-13	1.87305e-12	-1.81326	-1.81489	1.79013	1.02858e-16	7.55386e-16
PAX9	-1.69677	-1.69684	5.62989	1.87789e-06	1.29748e-05	-0.957546	-0.957653	4.53565	8.27921e-07	3.8644e-06
PBLD	1.85566	1.85603	3.48965	1.53017e-24	4.36085e-23	1.48606	1.4865	3.32429	2.97864e-54	6.15874e-53
PCDH1	1.75266	1.75268	7.268	2.37081e-14	3.35294e-13	1.04847	1.04852	5.86228	3.12212e-19	2.50353e-18
PCDH12	1.13504	1.13523	3.43863	3.05467e-07	2.30059e-06	0.828912	0.82905	3.95822	1.79156e-11	1.06931e-10
PCDH19	-3.20299	-3.20395	3.54455	7.74614e-18	1.38039e-16	-4.10426	-4.10641	3.76991	9.69593e-168	2.27415e-165
PCDHAC2	2.43093	2.43428	0.948048	6.13811e-13	7.74378e-12	2.12778	2.13098	1.22934	4.01732e-61	9.51166e-60
PCDHGC3	-1.51515	-1.51524	5.08194	1.39173e-09	1.3221e-08	-0.658517	-0.658599	4.3313	0.00125908	0.00462671
PCSK1N	2.60841	2.60859	5.26932	6.86409e-07	4.99195e-06	1.49903	1.49955	3.08621	3.00278e-16	2.16809e-15
PCYT1A	-0.99152	-0.991533	7.10954	1.36927e-07	1.07293e-06	-1.26756	-1.26759	6.83675	1.84862e-82	6.97226e-81
PCYT1B	-3.03773	-3.04048	1.87384	8.14277e-20	1.63028e-18	-2.63039	-2.63295	2.02714	1.88047e-85	7.69147e-84
PDE4C	2.65272	2.65414	2.40289	2.73709e-19	5.27003e-18	1.67053	1.67139	2.58648	3.6034e-38	5.19602e-37
PDGFD	1.39279	1.39313	3.04205	3.08678e-08	2.58967e-07	0.961711	0.961973	3.27777	1.16907e-10	6.72117e-10
PDK4	1.93982	1.93991	5.67294	7.52559e-08	6.04775e-07	1.79048	1.79065	5.09274	3.4339e-42	5.46041e-41
PDPN	-2.04984	-2.04991	6.03026	1.31314e-16	2.14252e-15	-1.25528	-1.25533	5.98015	3.14072e-19	2.5171e-18
PDXDC1	1.05195	1.05196	7.26126	1.21014e-12	1.49297e-11	0.676181	0.676192	7.25086	1.85967e-08	9.61279e-08
PDXDC2P	1.09304	1.09321	3.54134	7.41158e-08	5.96567e-07	0.732914	0.733184	2.80579	1.49432e-05	6.38702e-05
PDZK1IP1	1.728	1.72804	6.6673	2.16925e-08	1.8435e-07	0.782919	0.782948	6.11724	0.000876028	0.003259
PECR	0.896984	0.897231	2.72259	0.000124051	0.000669491	0.715321	0.715499	3.36252	2.6364e-06	1.18915e-05
PERP	-2.11451	-2.11451	10.4969	4.93985e-22	1.16729e-20	-2.38423	-2.38424	9.78384	3.80045e-218	2.37703e-215
PFKFB2	1.53301	1.53306	5.9334	3.39903e-15	5.08876e-14	0.73806	0.738102	5.49034	1.3241e-07	6.50393e-07
PFN2	-1.79993	-1.79996	7.14383	7.88534e-14	1.06427e-12	-1.54363	-1.54365	7.65825	7.05077e-43	1.1344e-41
PGAM1	-1.08849	-1.08852	6.4312	4.15209e-10	4.09398e-09	-0.936238	-0.936277	5.93892	6.55783e-27	6.90804e-26
PGAP1	-0.843642	-0.843676	5.47964	0.00201756	0.00895339	-1.70762	-1.70778	4.96599	2.58988e-89	1.14733e-87
PGBD5	-2.69419	-2.69474	3.83034	7.01528e-17	1.16865e-15	-1.43334	-1.43357	4.08039	1.5988e-23	1.48604e-22
PGC	7.82753	7.82777	10.2016	3.95938e-24	1.09526e-22	6.38385	6.38403	9.75597	6.05601e-138	7.76981e-136
PGD	-1.32332	-1.32333	7.96217	1.627e-07	1.26241e-06	-0.890625	-0.89063	8.6739	4.75549e-09	2.526e-08
PGF	-1.44372	-1.44386	4.3409	2.6371e-08	2.22354e-07	-1.50745	-1.50762	4.72193	1.75163e-39	2.60591e-38
PGGHG	1.50551	1.50558	5.53773	1.10704e-09	1.05765e-08	1.45381	1.45385	6.82985	2.32699e-28	2.57409e-27
PGLYRP3	-2.34886	-2.34918	4.24462	2.24045e-07	1.71718e-06	-3.36934	-3.37318	2.20501	1.71183e-74	5.43263e-73
PGLYRP4	-3.72585	-3.72738	3.41907	1.99643e-21	4.48556e-20	-1.46297	-1.46388	2.19808	2.01859e-15	1.41462e-14
PGPEP1	1.86925	1.86938	4.96592	3.26857e-26	1.01812e-24	0.728637	0.728698	4.93461	1.49616e-09	8.1255e-09
PHF24	-3.71489	-3.72091	1.43769	2.17669e-29	7.85066e-28	-4.19999	-4.20872	1.86233	5.96322e-220	4.06881e-217
PHLDB2	-2.21326	-2.21332	6.39805	7.47242e-22	1.75201e-20	-1.70818	-1.70826	5.97197	1.48418e-60	3.45947e-59
PHYH	1.08641	1.0865	4.47112	5.76964e-07	4.22248e-06	0.791004	0.791077	4.80749	2.5066e-10	1.41826e-09
PIANP	-1.75589	-1.75854	0.549327	3.41735e-09	3.11864e-08	-1.41189	-1.41416	0.829191	4.46238e-22	3.93565e-21
PIEZO2	0.982108	0.982342	2.94333	0.00124443	0.00574435	0.681385	0.681541	3.47702	0.00267795	0.00958938
PIFO	1.34607	1.34762	0.78348	0.000107963	0.000588238	1.90681	1.90735	3.54861	1.41222e-41	2.20133e-40
PIGR	6.36351	6.36359	10.2083	8.67022e-40	5.63415e-38	3.67535	3.67539	9.19105	1.61762e-108	1.0377e-106
PIGX	-1.29152	-1.29157	5.66674	1.35303e-14	1.94085e-13	-1.58732	-1.58742	5.61766	5.8118e-118	4.66529e-116
PIK3CA	-0.712674	-0.712699	5.66193	0.00227156	0.00995526	-0.990107	-0.990163	5.51608	2.16713e-31	2.62133e-30
PINLYP	-2.23077	-2.23223	1.93027	4.71539e-18	8.51368e-17	-1.19775	-1.19866	1.83383	6.90653e-20	5.65905e-19
PIR	-1.48293	-1.48307	4.4735	1.87184e-10	1.89905e-09	-1.22085	-1.22095	5.17362	2.08935e-22	1.86575e-21
PITX1	-1.37136	-1.37137	7.84303	3.26276e-06	2.18038e-05	-2.59458	-2.59475	5.89546	6.38943e-81	2.31671e-79
PKIB	1.72639	1.72696	2.67304	6.14036e-09	5.45826e-08	1.18543	1.18569	3.65303	8.40976e-14	5.58086e-13
PKMYT1	-0.832912	-0.83295	5.29823	0.00124431	0.00574435	-1.1356	-1.13575	4.33624	1.57191e-25	1.57201e-24
PKP1	-3.48018	-3.48019	10.0106	8.80696e-18	1.56204e-16	-4.53946	-4.53954	8.9546	4.14894e-170	1.09263e-167
PLA1A	2.51097	2.51293	1.79528	5.19901e-19	9.88402e-18	1.61865	1.6194	2.69492	3.9698e-38	5.70792e-37
PLA2G10	3.52102	3.52528	1.71735	5.91415e-39	3.60979e-37	3.67251	3.67914	1.79902	1.49871e-170	4.01734e-168
PLA2G16	2.45805	2.45821	5.38285	1.54229e-18	2.86703e-17	1.42053	1.42062	5.60381	6.75994e-28	7.3372e-27
PLA2G3	-1.79887	-1.7999	1.94879	1.10565e-05	6.9108e-05	-1.36257	-1.36347	2.09548	1.8154e-12	1.13783e-11
PLA2G4B	-1.25389	-1.25587	0.320939	1.17055e-08	1.01889e-07	-1.23325	-1.23629	0.180841	2.15651e-20	1.79343e-19
PLA2G4E	-3.08092	-3.08126	4.9422	5.22483e-14	7.18045e-13	-0.981802	-0.982145	2.90271	8.12273e-06	3.54861e-05
PLA2R1	-0.987195	-0.987264	4.71343	0.00016823	0.000886798	-1.75515	-1.75539	4.47072	7.95164e-80	2.78883e-78
PLAC9	1.00383	1.00443	1.63541	0.000679045	0.00326861	0.810401	0.811036	1.73683	8.08245e-08	4.02273e-07
PLCH1	2.59561	2.59624	3.5013	5.22412e-24	1.42938e-22	2.03022	2.03055	4.34355	5.61444e-94	2.72746e-92
PLCH2	-2.08081	-2.08097	4.9873	3.18861e-12	3.76736e-11	-2.35332	-2.35369	4.52167	9.39827e-84	3.71256e-82
PLCL2	1.92273	1.92328	2.95835	6.61159e-19	1.25064e-17	0.695268	0.695483	3.05053	0.000102298	0.000410585
PLEKHA6	3.75971	3.7599	6.43071	1.56629e-63	2.98904e-61	2.12694	2.12712	5.29236	4.67335e-80	1.66236e-78
PLEKHA7	1.17973	1.17978	5.70836	7.05098e-07	5.12045e-06	0.701379	0.701431	5.10255	1.19386e-05	5.14086e-05
PLEKHB1	4.50754	4.50841	4.99361	1.88077e-57	2.72639e-55	1.76758	1.7678	4.71516	5.8271e-47	1.02665e-45
PLEKHG3	-0.952801	-0.95282	6.56116	1.59388e-05	9.70492e-05	-1.10764	-1.10769	5.842	3.74233e-28	4.1215e-27
PLEKHG5	-0.829273	-0.829297	5.95464	0.00149328	0.00678911	-0.880347	-0.88042	4.95803	1.76535e-12	1.10785e-11
PLEKHS1	3.61182	3.61234	4.83046	9.86423e-22	2.28088e-20	1.73724	1.73751	4.31982	4.20511e-23	3.84193e-22
PLLP	1.37499	1.37508	4.96861	3.50541e-08	2.92299e-07	0.806362	0.80644	4.74005	4.6919e-07	2.2288e-06
PLS1	2.93352	2.9336	6.88974	5.88575e-47	5.61605e-45	1.2174	1.21746	5.69605	2.75126e-35	3.69072e-34
PLXNA1	-1.36954	-1.36955	8.11995	3.43705e-13	4.42124e-12	-0.966119	-0.966134	7.38671	2.1865e-21	1.89829e-20
PNCK	-3.17727	-3.17975	2.16539	4.57605e-31	1.79658e-29	-3.82036	-3.82206	3.82425	3.92963e-147	5.95836e-145
PNKD	1.80408	1.80413	6.39062	2.11501e-35	1.05234e-33	1.12169	1.12172	6.75639	6.12367e-38	8.74619e-37
PNMA2	3.24593	3.24734	3.02103	1.03551e-27	3.4086e-26	2.89676	2.89746	4.23685	5.79263e-157	1.15938e-154
PNPLA2	1.07511	1.07512	7.16	1.41314e-09	1.34074e-08	0.740124	0.740152	6.07764	5.80209e-09	3.07106e-08
PNPLA7	1.57398	1.57441	2.9292	1.99112e-11	2.19913e-10	1.21391	1.21425	3.31134	2.6781e-18	2.08187e-17
POMC	-3.99563	-4.00085	1.92236	2.31474e-28	7.89525e-27	-2.68633	-2.6888	2.13709	1.08801e-78	3.7288e-77
POPDC3	-3.31455	-3.31733	2.13759	9.55514e-17	1.57263e-15	-1.31085	-1.3117	2.0985	9.53737e-10	5.23457e-09
PPFIA1	-1.19878	-1.19879	7.6231	1.69211e-06	1.18048e-05	-0.621917	-0.621934	6.47305	0.00277025	0.0099081
PPFIA4	-2.34422	-2.34576	1.96882	2.49748e-20	5.12273e-19	-0.818284	-0.818535	3.05684	1.705e-05	7.25651e-05
PPP1R13L	-1.19461	-1.19463	7.21863	1.17468e-07	9.24291e-07	-0.664103	-0.664131	5.90143	0.000772078	0.00289091
PPP1R14C	-2.64355	-2.64376	5.19968	1.46274e-18	2.72251e-17	-1.4433	-1.44341	5.16942	1.28342e-27	1.38103e-26
PPP1R14D	5.58256	5.59538	2.20518	1.25343e-78	4.19929e-76	3.76143	3.76435	3.06383	6.36176e-106	3.86625e-104
PPP1R1B	7.13305	7.13349	8.60339	1.32371e-43	1.03939e-41	2.21365	2.21383	5.45169	1.16237e-40	1.7732e-39
PPP1R3G	-1.24167	-1.24245	1.63481	1.43883e-05	8.84297e-05	-0.809497	-0.809979	2.10515	3.39446e-06	1.52011e-05
PPP1R9A	2.62129	2.62194	3.47591	1.15276e-12	1.42451e-11	1.83913	1.83942	4.35503	1.11422e-57	2.45963e-56
PPP2R2B	-1.92873	-1.93057	1.26679	1.05336e-09	1.01021e-08	-1.9816	-1.9831	2.09584	3.30761e-59	7.48877e-58
PPP2R2C	-2.63367	-2.63382	5.6007	1.33373e-11	1.49053e-10	-1.77628	-1.77647	4.80583	1.29726e-22	1.16606e-21
PPP4R4	-2.50685	-2.50854	2.01802	7.99607e-13	9.98746e-12	-1.64013	-1.64141	1.92867	2.29708e-28	2.54476e-27
PRDM16	2.94601	2.94677	3.60438	6.39308e-26	1.95898e-24	2.03856	2.03921	3.40032	7.96743e-53	1.59892e-51
PREX2	1.14105	1.14127	3.30361	4.7407e-05	0.000271855	1.32406	1.32461	2.76659	3.65717e-27	3.89334e-26
PRICKLE4	0.951049	0.951258	3.05961	0.000165557	0.00087546	0.689727	0.68988	3.5278	0.000220437	0.000862837
PRIMA1	-2.96822	-2.96922	3.25102	1.91436e-20	3.94815e-19	-3.25447	-3.25823	2.11515	2.60451e-103	1.49223e-101
PRKAB1	0.713756	0.713784	5.48041	0.00139244	0.00638066	0.849614	0.849651	5.90861	2.35022e-20	1.95128e-19
PRKCA	1.36681	1.36685	6.00581	2.6535e-11	2.88007e-10	1.02787	1.02795	5.06838	5.50761e-17	4.09078e-16
PRKCD	0.740612	0.74063	6.18679	0.00157598	0.00712214	0.653571	0.653593	6.1885	7.91398e-07	3.69968e-06
PRKCZ	1.07534	1.07539	5.31901	0.000116338	0.000630902	0.838179	0.838239	5.18023	1.4508e-11	8.71469e-11
PRKX	-1.14024	-1.14028	5.81571	3.13603e-07	2.35452e-06	-1.70304	-1.70313	5.78049	9.13334e-99	4.79373e-97
PRNP	-2.12966	-2.12968	7.88763	1.10401e-38	6.65764e-37	-1.4434	-1.44342	7.58912	7.77913e-73	2.37826e-71
PROC	1.76154	1.76246	2.05564	2.09315e-08	1.77983e-07	1.28577	1.28673	1.92406	1.6822e-13	1.09646e-12
PROM1	4.11834	4.11865	6.09981	2.91544e-27	9.43202e-26	1.47457	1.47473	4.782	4.70182e-13	3.01105e-12
PRR15L	4.61877	4.61942	5.53535	1.35675e-65	2.9644e-63	2.76918	2.76946	5.39354	1.5411e-128	1.58449e-126
PRR29	0.913541	0.914918	0.301047	0.00100594	0.00470978	1.55187	1.55273	2.42383	1.03856e-37	1.47491e-36
PRR4	-1.3015	-1.30228	1.71012	0.00030465	0.00154451	-1.20357	-1.20429	2.18666	5.43827e-09	2.88052e-08
PRRG4	-1.23728	-1.2373	6.8691	6.39732e-09	5.67998e-08	-0.97079	-0.970828	6.05567	7.77452e-19	6.14551e-18
PRRT2	1.25467	1.25557	1.42814	9.80294e-07	7.00091e-06	0.856451	0.857162	1.66373	2.46402e-06	1.11542e-05
PRSS2	5.12319	5.12796	3.16038	1.96064e-20	4.03805e-19	2.24761	2.24795	4.57656	4.16146e-21	3.57162e-20
PRSS8	1.24988	1.2499	7.2573	3.78197e-07	2.82822e-06	1.33899	1.33901	7.54003	3.38957e-43	5.50063e-42
PSCA	2.19313	2.19325	5.56819	1.37178e-07	1.07433e-06	1.41268	1.41279	5.23179	2.63078e-08	1.34596e-07
PSMD2	-0.951103	-0.951109	8.24975	2.46332e-08	2.08284e-07	-1.31341	-1.31342	8.72119	1.15504e-87	4.92564e-86
PTGER2	2.62034	2.62143	2.74471	3.44944e-22	8.24149e-21	1.34246	1.34321	2.3434	7.1408e-26	7.23283e-25
PTGFRN	-1.50832	-1.50833	7.84994	1.13598e-20	2.38856e-19	-1.37402	-1.37405	7.46499	2.86401e-67	7.80247e-66
PTGR1	-1.45955	-1.45959	6.16437	3.00867e-09	2.75569e-08	-1.1035	-1.10353	6.74884	4.92855e-12	3.0358e-11
PTHLH	-4.37871	-4.37898	6.58861	1.01153e-32	4.27166e-31	-4.76527	-4.76571	6.70298	9.55258e-225	6.82828e-222
PTMS	-1.05507	-1.05508	7.74204	5.4152e-09	4.84221e-08	-0.805227	-0.805235	7.92588	8.46294e-11	4.89735e-10
PTN	-1.78698	-1.78723	3.99669	8.83872e-09	7.75175e-08	-1.6681	-1.66829	4.761	2.74671e-26	2.81247e-25
PTP4A2	1.09267	1.09268	7.58569	1.31882e-12	1.62041e-11	0.766313	0.766323	7.65323	1.06161e-18	8.3521e-18
PTPN14	-1.1782	-1.17822	6.60551	4.23096e-11	4.51103e-10	-0.765381	-0.765413	5.91381	1.88645e-08	9.74783e-08
PTPRB	1.61339	1.6135	4.96913	6.39351e-16	1.00196e-14	1.12594	1.12604	4.99661	1.9499e-24	1.87628e-23
PTPRD	-2.79643	-2.79716	3.51523	9.0617e-17	1.49632e-15	-1.42934	-1.42962	3.8667	3.11101e-22	2.75838e-21
PTPRG	0.930595	0.930625	5.80972	6.47482e-05	0.000365187	0.655743	0.655782	5.41585	0.000553304	0.00209845
PTPRH	3.6158	3.61611	5.56008	2.08955e-39	1.31258e-37	0.939276	0.939453	3.81178	1.94037e-06	8.83706e-06
PTPRJ	1.96357	1.96366	5.67204	5.15096e-35	2.51314e-33	0.857232	0.857277	5.63933	2.3638e-15	1.64731e-14
PTPRN2	3.58046	3.58112	4.46802	5.9432e-39	3.61289e-37	1.92511	1.92551	3.97486	9.58499e-50	1.78733e-48
PTPRS	-2.25665	-2.2567	6.7547	4.29556e-23	1.10512e-21	-1.30175	-1.30179	6.49735	1.37653e-47	2.46282e-46
PTPRZ1	-3.57803	-3.57822	6.23652	9.44108e-27	2.9902e-25	-3.36803	-3.3683	6.01321	2.54623e-101	1.38987e-99
QPCT	1.49865	1.49894	3.3976	7.20072e-07	5.22416e-06	1.92199	1.92218	5.06178	1.865e-42	2.97193e-41
QPRT	2.2454	2.24582	3.71523	1.23449e-13	1.64264e-12	1.77906	1.77922	5.15394	7.68114e-42	1.20861e-40
RAB11FIP4	1.63602	1.63609	5.53027	7.59239e-22	1.77737e-20	0.723405	0.723455	5.21393	9.03841e-08	4.48218e-07
RAB15	1.11227	1.11233	5.24534	5.13886e-06	3.35238e-05	0.974079	0.974134	5.56089	8.63927e-16	6.14034e-15
RAB17	3.10764	3.10847	3.6537	5.94952e-40	3.89978e-38	1.8264	1.82665	4.55718	2.27355e-67	6.21644e-66
RAB19	2.33612	2.33946	0.843814	2.50619e-21	5.58098e-20	1.68873	1.69335	0.209591	2.85231e-58	6.37143e-57
RAB20	1.95878	1.95906	4.02765	7.58357e-36	3.92886e-34	1.0837	1.0838	4.87121	1.99081e-29	2.27774e-28
RAB37	2.23985	2.24192	1.42862	1.76601e-22	4.37902e-21	1.53271	1.53338	2.77262	4.0081e-42	6.35328e-41
RAB38	-2.97918	-2.97952	4.80823	9.28518e-33	3.93212e-31	-1.2577	-1.25783	4.67344	1.47423e-26	1.53041e-25
RAB6B	-1.52389	-1.52414	3.60269	2.84426e-07	2.15911e-06	-1.77269	-1.77284	5.21004	5.91657e-43	9.54986e-42
RAET1G	-1.73382	-1.73466	2.15757	1.02457e-06	7.31367e-06	-1.43994	-1.44215	0.900087	6.51472e-21	5.53125e-20
RAET1L	-1.35084	-1.35109	3.39278	0.000236054	0.00121667	-5.35574	-5.36841	2.48195	2.81354e-179	8.61918e-177
RAG1	-1.43915	-1.43963	2.58756	8.46348e-08	6.75823e-07	-1.59997	-1.60112	2.04388	3.35176e-46	5.80985e-45
RALGAPA2	1.8803	1.88034	6.72506	3.97715e-27	1.28119e-25	0.936394	0.936428	6.175	6.02143e-19	4.77484e-18
RALGPS1	1.5956	1.59572	4.73269	1.13194e-15	1.73249e-14	0.698623	0.698743	3.89227	2.37893e-05	0.00010014
RAMP1	1.16588	1.16607	3.57289	0.00037685	0.00188375	1.44185	1.44201	4.74329	6.01545e-29	6.76896e-28
RANBP17	1.78878	1.78968	2.11368	5.634e-09	5.02593e-08	0.817695	0.817993	2.8315	3.55044e-07	1.69785e-06
RAP1GAP	1.38636	1.38642	5.44953	5.45427e-07	4.00529e-06	1.74148	1.74156	6.10635	2.10938e-52	4.21062e-51
RAP2B	-1.00026	-1.00028	6.45479	1.49944e-06	1.05142e-05	-0.98247	-0.982497	6.57833	2.88655e-29	3.28506e-28
RAPGEF2	0.784905	0.784938	5.42982	0.000373775	0.00186962	1.02957	1.02965	5.18057	8.39354e-43	1.3461e-41
RARA	0.815225	0.815251	5.82445	0.00206003	0.00911563	0.784384	0.784424	5.64173	7.90062e-14	5.24762e-13
RARA-AS1	0.968841	0.969508	1.42421	2.66283e-05	0.000157369	1.16933	1.17042	1.57828	2.91923e-53	5.90573e-52
RARB	-1.25996	-1.26019	3.39968	1.43688e-05	8.83459e-05	-1.05324	-1.05347	3.60553	2.10836e-18	1.64665e-17
RARG	-1.30198	-1.30201	6.47043	1.99004e-09	1.85885e-08	-1.3049	-1.30496	5.99713	5.2627e-54	1.08217e-52
RARRES3	1.36291	1.36297	5.31205	2.77977e-05	0.000163766	1.40986	1.40991	6.08776	1.04969e-29	1.20557e-28
RASEF	2.22515	2.22525	5.70734	2.83356e-21	6.25458e-20	1.74003	1.74019	5.09509	1.01268e-74	3.24122e-73
RASGRF1	1.6067	1.60789	1.49373	5.6932e-06	3.69164e-05	1.72334	1.72377	3.6682	4.67286e-27	4.94322e-26
RASGRP3	1.56188	1.56213	3.68567	6.8745e-17	1.14646e-15	0.810463	0.810611	3.8241	9.59083e-11	5.54149e-10
RASSF7	1.24215	1.24221	5.27121	1.71933e-11	1.90874e-10	1.12146	1.12152	5.70922	8.31569e-32	1.02066e-30
RASSF9	-1.98428	-1.98454	4.15432	9.28092e-12	1.05044e-10	-1.72204	-1.72225	4.62143	3.66067e-41	5.64751e-40
RBM47	1.64903	1.64905	7.62088	3.42282e-24	9.5032e-23	1.3766	1.37664	6.82478	4.29207e-100	2.30101e-98
RBP1	-2.23552	-2.23563	5.69232	1.2236e-13	1.6296e-12	-2.67364	-2.67381	5.99162	2.10458e-120	1.76491e-118
RBP7	-1.05944	-1.06029	1.24655	0.0006364	0.00307808	-0.993023	-0.993615	2.13977	3.98106e-10	2.22817e-09
RDH16	-2.2833	-2.28524	1.57808	1.38737e-17	2.43208e-16	-1.96519	-1.96821	1.08212	1.95875e-62	4.82012e-61
REEP2	-1.1679	-1.16867	1.55006	0.000314654	0.00159079	-0.863048	-0.863752	1.66562	6.84944e-07	3.21806e-06
REEP4	-1.0229	-1.02293	5.949	1.5953e-07	1.23909e-06	-1.16835	-1.16841	5.6154	1.51126e-54	3.14204e-53
REEP6	0.973104	0.973182	4.50959	0.00212452	0.00936255	1.23441	1.23462	4.05406	2.59795e-18	2.02166e-17
REPS2	2.25757	2.25781	4.52311	4.41295e-25	1.30195e-23	0.942158	0.942299	4.14392	1.03708e-15	7.34318e-15
RFC4	-0.923166	-0.923223	4.87869	1.43313e-05	8.81871e-05	-1.64108	-1.64119	5.35553	2.39487e-95	1.19038e-93
RFK	1.52946	1.52953	5.52943	7.64495e-20	1.53469e-18	0.746711	0.746767	5.09448	1.23338e-07	6.07224e-07
RGL3	2.70256	2.7037	2.78155	7.07683e-18	1.26711e-16	2.43904	2.43956	4.17422	9.34846e-103	5.31552e-101
RGMA	-2.4794	-2.47953	5.6562	2.35926e-16	3.80003e-15	-2.47228	-2.47254	5.1578	6.27494e-97	3.20385e-95
RGN	2.47215	2.47552	0.982635	8.91003e-17	1.47289e-15	1.65886	1.66004	2.11312	5.98912e-42	9.45349e-41
RGS12	-0.988879	-0.988916	5.62608	5.87965e-06	3.80273e-05	-0.6287	-0.628735	5.48702	0.000229032	0.000894695
RGS20	-3.05248	-3.05477	2.14602	1.75708e-23	4.63918e-22	-1.02481	-1.0256	1.7736	4.76304e-08	2.39524e-07
RGS3	1.04346	1.0435	5.43037	7.01392e-09	6.20187e-08	0.859962	0.860002	5.78178	5.17205e-20	4.25645e-19
RGS5	1.73402	1.73404	7.55057	1.28529e-11	1.43746e-10	0.951824	0.951856	6.25441	1.07007e-13	7.05128e-13
RHBDL3	-1.52372	-1.52608	0.426622	2.11134e-06	1.44816e-05	-1.53347	-1.53526	1.32287	4.96764e-21	4.24171e-20
RHOF	1.16977	1.1701	2.76617	3.5985e-06	2.39202e-05	1.2625	1.26312	2.51307	4.90054e-28	5.35776e-27
RHOU	2.24207	2.2423	4.61298	3.49022e-32	1.45758e-30	1.72193	1.72205	5.51115	3.71729e-72	1.12728e-70
RHOV	-2.18762	-2.18773	5.58359	1.78655e-15	2.71787e-14	-0.911201	-0.911249	5.61656	3.50544e-06	1.56841e-05
RHPN2	3.80998	3.81018	6.42311	6.97404e-80	2.44513e-77	0.842958	0.843026	4.99767	1.42992e-07	6.99624e-07
RILP	0.79844	0.798599	3.16661	0.00111333	0.00517724	0.920434	0.920651	3.48158	1.57862e-19	1.27607e-18
RIMS2	-2.10602	-2.10672	2.84357	2.23627e-07	1.71572e-06	-1.48072	-1.48153	2.39155	9.56823e-14	6.32168e-13
RIPK3	1.64309	1.64341	3.44174	8.56065e-17	1.42137e-15	0.961878	0.96212	3.39289	2.57614e-21	2.23013e-20
RNASE1	1.2137	1.21372	6.53146	1.80508e-05	0.000108984	2.22962	2.22964	8.5567	1.65249e-95	8.24103e-94
RNASE4	2.28498	2.28749	1.20669	9.11413e-27	2.89273e-25	1.5951	1.59787	0.821813	1.89887e-64	4.91448e-63
RNASE7	-1.82458	-1.82487	3.79565	0.000156859	0.000831508	-4.48956	-4.50072	1.80289	1.70292e-109	1.11141e-107
RND1	2.52377	2.52462	3.00379	8.73265e-23	2.20525e-21	1.85426	1.85448	4.79561	2.30873e-39	3.42793e-38
RND2	-1.61345	-1.61483	1.30018	7.56521e-07	5.48332e-06	-0.849446	-0.849756	2.81293	1.72833e-05	7.34746e-05
RNF125	1.7087	1.70902	3.49044	4.23149e-14	5.86342e-13	0.880162	0.880465	2.92791	1.1673e-13	7.67181e-13
RNF128	2.05363	2.05372	5.65072	1.78176e-12	2.16627e-11	0.910844	0.910947	4.5398	5.22478e-06	2.31014e-05
RNF152	-1.37559	-1.37567	4.98488	5.46624e-08	4.45455e-07	-1.66532	-1.66554	4.51761	3.16853e-58	7.05679e-57
RNF165	-4.02669	-4.03033	2.46819	2.70479e-39	1.69201e-37	-1.99852	-1.99971	2.44721	3.04266e-51	5.88574e-50
RNF168	-1.14549	-1.14553	5.65216	2.37612e-11	2.59206e-10	-1.57018	-1.57028	5.51291	2.74866e-105	1.6504e-103
RNF213	0.773052	0.773055	8.855	0.00145445	0.00663657	0.857531	0.857538	8.40382	5.22302e-14	3.49389e-13
RNF217	-2.97338	-2.97356	5.69846	2.91258e-39	1.81446e-37	-1.42497	-1.42508	5.19333	4.28865e-51	8.25344e-50
RNF217-AS1	-3.77851	-3.79372	0.188352	2.23454e-48	2.26094e-46	-1.95056	-1.95694	0.0428053	5.23937e-68	1.45107e-66
RNF7	-0.730024	-0.730042	6.17254	0.0015291	0.00693941	-0.919951	-0.919977	6.49403	1.14831e-28	1.28158e-27
ROBO4	0.942079	0.942162	4.3628	0.000314597	0.00159079	0.69447	0.694569	4.15654	8.91777e-05	0.000359561
ROR1	1.10999	1.11018	3.47802	0.000419094	0.00208317	1.31812	1.31863	2.86912	1.13403e-25	1.13942e-24
ROR2	-1.20919	-1.20932	4.23168	0.000125254	0.000675125	-0.924058	-0.924229	3.80946	3.79854e-10	2.1292e-09
RORC	2.96647	2.96739	3.35526	8.4648e-21	1.7974e-19	3.15865	3.1591	5.15736	1.72667e-153	3.08559e-151
RPA1	-0.800703	-0.800716	6.72216	2.02066e-05	0.000121224	-0.778003	-0.778021	6.78439	1.38833e-18	1.0877e-17
RPH3AL	1.37082	1.37106	3.53321	2.35902e-08	1.99913e-07	1.68013	1.68038	4.35679	6.97767e-62	1.69211e-60
RPL35A	-0.793188	-0.793192	8.56523	0.000485277	0.00239008	-0.792946	-0.792949	9.30875	3.49168e-11	2.05302e-10
RPL39L	-1.38422	-1.38443	3.736	3.49103e-07	2.61455e-06	-1.18825	-1.18837	4.76799	4.59886e-20	3.78889e-19
RPS27L	0.830474	0.830514	5.2202	1.60627e-05	9.77483e-05	0.66807	0.668108	5.49824	5.54154e-06	2.44443e-05
RPS6KA2	0.824638	0.824676	5.26785	0.00169494	0.00761639	1.73966	1.73972	6.41795	1.30186e-104	7.63369e-103
RPS6KA3	0.771429	0.771442	6.76829	0.000107823	0.0005879	0.713102	0.713119	6.77427	1.13944e-08	5.94098e-08
RSPH1	3.51802	3.52296	1.50376	3.05399e-54	4.11089e-52	1.38033	1.38095	2.67532	2.31678e-16	1.67925e-15
RYR1	-3.4531	-3.45375	4.36532	6.25331e-40	4.08116e-38	-0.957269	-0.957369	4.64228	6.59015e-08	3.2931e-07
RYR3	-1.75209	-1.75304	2.01279	1.46708e-11	1.63592e-10	-1.4575	-1.45888	1.60276	3.66225e-27	3.89334e-26
S100A11	-0.919178	-0.91918	9.94495	0.000139811	0.000746912	-0.710917	-0.710919	9.60808	2.67641e-06	1.20648e-05
S100A12	-3.02285	-3.02322	4.73638	1.8064e-11	2.00182e-10	-3.03243	-3.03633	1.83546	3.48325e-74	1.09847e-72
S100A2	-3.30905	-3.30907	9.45173	3.79077e-18	6.90213e-17	-3.89917	-3.89923	8.6466	7.94018e-142	1.0642e-139
S100A3	-1.41434	-1.41507	1.96125	6.05288e-09	5.38367e-08	-1.15892	-1.15998	1.57	9.68401e-18	7.39027e-17
S100A4	1.088	1.08804	5.45619	0.00012605	0.000678934	1.2648	1.26483	7.18701	1.08738e-24	1.06043e-23
S100A7	-1.92613	-1.92614	9.13492	0.00031354	0.00158622	-4.98592	-4.98683	5.88361	3.92821e-74	1.23619e-72
S100A8	-1.85066	-1.85067	10.2005	6.57697e-05	0.00037067	-3.09186	-3.09191	8.33024	7.20128e-67	1.95476e-65
S100A9	-1.70012	-1.70013	10.7203	0.000117394	0.000636404	-1.8441	-1.8441	9.74953	9.60516e-26	9.67671e-25
S100P	2.3085	2.30856	6.70202	1.00385e-11	1.13025e-10	2.2318	2.23185	7.35446	5.11577e-32	6.3152e-31
S1PR5	-3.80166	-3.80299	3.68832	6.31083e-49	6.60709e-47	-4.09387	-4.09666	3.38989	4.06145180079528e-313	0
SBSN	-2.1762	-2.17623	7.48942	4.49601e-05	0.000258512	-4.35271	-4.3542	4.54781	2.30565e-89	1.02701e-87
SCARA3	-1.25862	-1.25868	5.40689	1.24758e-05	7.73697e-05	-0.718137	-0.718202	4.78624	0.000186901	0.000736372
SCARF1	0.932565	0.932766	3.08518	6.41737e-05	0.000362082	1.07845	1.07864	3.93396	4.48783e-25	4.43495e-24
SCCPDH	1.25818	1.25825	5.03895	1.51461e-08	1.29962e-07	0.645798	0.645825	5.90878	0.000285551	0.00110846
SCD5	-1.19581	-1.19591	4.50642	3.21174e-06	2.14819e-05	-1.18582	-1.18592	4.91246	7.07585e-22	6.2078e-21
SCIN	1.32437	1.32453	4.04233	6.55296e-05	0.000369455	1.35319	1.3533	5.17606	4.89327e-16	3.51281e-15
SCML4	1.83043	1.83335	0.485752	4.9772e-10	4.87882e-09	0.815143	0.816224	0.988741	2.41949e-05	0.000101791
SCN9A	-3.18301	-3.18365	4.1077	8.04782e-17	1.33769e-15	-0.881935	-0.882047	4.33063	1.9747e-05	8.357e-05
SCPEP1	-1.57741	-1.57745	6.49799	2.54104e-16	4.07973e-15	-0.804109	-0.804118	7.79599	3.21638e-09	1.7188e-08
SDC1	-1.75975	-1.75976	9.58446	1.89665e-17	3.28666e-16	-0.729769	-0.729771	9.83082	3.96321e-06	1.76638e-05
SDK1	-2.09581	-2.09593	5.45208	1.72969e-14	2.46707e-13	-0.880774	-0.880808	6.05618	2.4761e-07	1.1936e-06
SDK2	-2.41235	-2.41258	4.73041	2.60646e-15	3.93344e-14	-1.94032	-1.94058	4.54962	3.44348e-48	6.25031e-47
SDSL	1.25399	1.25439	2.60429	3.83578e-09	3.48153e-08	1.1809	1.18116	3.66501	2.47143e-29	2.8169e-28
SEC11C	1.09003	1.0901	4.79245	1.82287e-06	1.26178e-05	1.00998	1.01001	6.44337	4.4086e-13	2.8281e-12
SEL1L3	1.82715	1.82717	7.2113	5.88902e-23	1.50225e-21	0.797016	0.797027	7.50928	5.4279e-11	3.16666e-10
SELENBP1	2.48187	2.48202	5.51596	1.66411e-18	3.08967e-17	2.5663	2.56638	6.98365	1.37007e-117	1.09394e-115
SEMA3B	1.83841	1.83852	5.09609	2.4701e-12	2.94847e-11	1.45252	1.45266	4.83899	5.52992e-26	5.62777e-25
SEMA3E	1.82975	1.83024	3.03272	2.37909e-05	0.000141599	1.3153	1.31574	3.10125	2.17609e-11	1.29214e-10
SEMA4G	3.9644	3.96486	5.34036	1.81123e-101	1.30029e-98	1.5304	1.53078	3.60824	5.50898e-44	9.03773e-43
SEMA6D	-1.26603	-1.26621	3.73489	0.000338243	0.00170205	-1.91861	-1.91901	3.92166	5.42101e-49	9.98463e-48
2017-09-05	-1.82174	-1.82191	4.56998	8.21844e-11	8.56263e-10	-1.26731	-1.26743	4.86298	7.17438e-33	9.07284e-32
SERPINA1	4.78402	4.7841	8.6455	1.5921e-56	2.24322e-54	2.03671	2.03672	9.48599	1.4936e-50	2.82372e-49
SERPINB13	-2.1182	-2.11826	6.29857	5.09405e-05	0.000291232	-6.61439	-6.61742	5.78109	1.18354e-150	1.95232e-148
SERPINB3	-1.8751	-1.87513	6.96126	0.000139976	0.000747265	-3.33213	-3.33246	5.70008	4.35725e-51	8.37474e-50
SERPINB4	-1.61445	-1.61454	5.15239	0.000872213	0.0041105	-4.07863	-4.0801	4.29426	1.60632e-70	4.67297e-69
SERPINB5	-1.3881	-1.38811	8.42042	5.89472e-06	3.81084e-05	-3.61906	-3.61924	6.86012	3.95696e-100	2.12896e-98
SERPINB6	1.2618	1.26183	6.65244	2.61317e-10	2.61942e-09	0.698181	0.698198	6.65126	6.30923e-07	2.97076e-06
SERPINB7	-1.84198	-1.8423	3.68288	1.23783e-05	7.67962e-05	-2.73241	-2.7339	2.91328	1.3427e-40	2.04414e-39
SERPINE1	-1.51314	-1.51316	8.1541	2.72389e-06	1.83738e-05	-1.00275	-1.00276	7.52462	4.23033e-10	2.36329e-09
SERPINE2	-1.97363	-1.97369	6.34749	4.10168e-13	5.25824e-12	-1.48477	-1.48482	6.26891	6.73783e-30	7.81016e-29
SERTAD2	-1.03171	-1.03174	6.17851	1.49867e-07	1.17007e-06	-0.7679	-0.767927	6.17791	1.44132e-11	8.66178e-11
SESN3	-2.37921	-2.37926	6.9428	3.58504e-25	1.06185e-23	-1.62997	-1.63	7.20978	3.11881e-59	7.07197e-58
SEZ6L2	1.35518	1.35521	6.34738	2.23861e-07	1.71665e-06	0.902846	0.902874	6.37572	1.62232e-08	8.40909e-08
SFN	-2.46194	-2.46195	9.88426	1.55589e-20	3.23987e-19	-2.20932	-2.20934	9.05145	1.52683e-114	1.13462e-112
SFRP1	-2.6598	-2.66002	5.07697	5.90637e-10	5.77836e-09	-1.38581	-1.38601	4.28082	5.85583e-11	3.40969e-10
SFTA2	3.12219	3.12439	2.26234	9.29223e-12	1.05093e-10	3.98106	3.98138	6.45028	2.18971e-136	2.65079e-134
SGK1	-1.65484	-1.65485	7.97369	4.14649e-13	5.30666e-12	-1.63858	-1.6386	7.88781	3.35507e-68	9.30923e-67
SGK2	3.84499	3.84631	3.73329	4.02083e-39	2.48435e-37	2.06128	2.06365	1.58896	8.39772e-54	1.71741e-52
SGMS2	0.833808	0.833835	5.80984	0.00227728	0.00997539	1.69209	1.69219	5.70613	5.08604e-86	2.10902e-84
SGSM1	2.17003	2.1711	2.29699	2.16569e-14	3.0715e-13	1.55197	1.55288	2.3497	3.01326e-34	3.94351e-33
SH2D4A	1.09527	1.09534	4.95644	1.02853e-07	8.13972e-07	1.09528	1.09537	5.13612	1.77147e-31	2.14794e-30
SH2D5	-2.82018	-2.82174	2.45805	5.82698e-19	1.10361e-17	-2.84183	-2.84659	1.36522	8.01821e-75	2.58286e-73
SH3BGRL2	2.31052	2.31059	6.42187	8.93211e-20	1.78595e-18	1.61551	1.61561	5.58921	9.728e-58	2.15062e-56
SH3BP1	-1.06187	-1.06189	6.57901	5.4956e-07	4.03367e-06	-1.6944	-1.6945	5.66999	1.324e-146	1.98746e-144
SH3GL3	-3.37039	-3.37739	0.875764	7.18584e-19	1.35587e-17	-2.82408	-2.83287	0.48547	5.34812e-74	1.67951e-72
SH3KBP1	1.46391	1.46396	5.86951	5.21152e-14	7.16869e-13	0.93153	0.931575	5.78268	2.49331e-19	2.00467e-18
SH3PXD2A-AS1	-1.1388	-1.13903	3.19284	0.000854018	0.00403105	-2.05625	-2.0585	1.60377	5.67766e-39	8.33112e-38
SH3RF1	1.37631	1.37636	5.78316	4.6538e-16	7.35438e-15	0.87627	0.876324	5.39394	4.64833e-20	3.82754e-19
SHOX2	-1.57755	-1.5784	1.9481	1.30025e-06	9.18454e-06	-1.77171	-1.77262	2.56892	6.62436e-32	8.16406e-31
SHROOM1	0.914752	0.914822	4.58302	5.16264e-05	0.000294818	1.09866	1.09884	4.02433	2.35283e-30	2.76789e-29
SHROOM2	-1.33274	-1.33283	4.74476	8.18286e-07	5.89698e-06	-0.951309	-0.951406	4.66012	1.12206e-17	8.54123e-17
SHROOM3	2.32805	2.32809	7.2143	3.03588e-26	9.47597e-25	1.57099	1.57106	6.0677	2.3966e-73	7.40234e-72
SIAE	1.53994	1.54004	5.11821	4.00767e-16	6.37338e-15	1.08626	1.08632	5.51867	1.13266e-26	1.18319e-25
SIAH2	-1.23169	-1.23172	6.29287	2.23443e-12	2.67563e-11	-1.61837	-1.61844	6.03385	1.49695e-151	2.58284e-149
SIDT1	1.7602	1.76059	3.25751	4.95553e-11	5.26124e-10	0.861016	0.861208	3.55036	1.43367e-07	7.01003e-07
SIGIRR	1.52545	1.52555	4.96804	1.28637e-20	2.68979e-19	0.959414	0.959484	5.16913	2.84894e-23	2.62204e-22
SIPA1L2	-0.936912	-0.936934	6.31524	0.000283201	0.00144387	-0.67473	-0.674753	6.19152	0.000815543	0.00304606
SLAIN1	2.16353	2.16441	2.57484	6.06315e-13	7.66203e-12	1.82166	1.8222	3.42744	1.26182e-70	3.67789e-69
SLC12A2	2.51201	2.51205	7.42794	7.76858e-30	2.84961e-28	1.16357	1.16362	5.96474	6.82974e-26	6.92244e-25
SLC12A6	-0.844142	-0.844161	6.30588	0.000844667	0.00399066	-0.724031	-0.724067	5.64696	2.10458e-07	1.01942e-06
SLC12A7	1.12683	1.12684	7.45017	3.81295e-06	2.52566e-05	0.661766	0.661777	7.2671	0.000883521	0.00328606
SLC13A5	-2.73411	-2.73533	2.72462	9.13882e-11	9.4953e-10	-1.99377	-1.99532	2.06669	7.28363e-24	6.89808e-23
SLC16A4	1.52709	1.52761	2.59539	3.12455e-10	3.10519e-09	2.74332	2.74378	4.6709	2.69575e-123	2.39443e-121
SLC16A5	1.3227	1.32278	4.97261	9.91936e-08	7.8749e-07	0.834964	0.835053	4.61343	2.00911e-08	1.03674e-07
SLC17A5	1.54083	1.54096	4.669	5.88661e-23	1.50225e-21	0.612254	0.612305	4.90109	0.000408013	0.00156642
SLC17A9	2.98483	2.98508	5.26181	4.72745e-31	1.8512e-29	1.12199	1.12213	4.47981	6.50295e-16	4.64174e-15
SLC18A2	1.31676	1.31885	0.320977	8.22372e-09	7.23342e-08	1.03847	1.04001	0.880281	1.47596e-11	8.85519e-11
SLC19A3	4.57587	4.57874	3.34396	1.35003e-38	8.07661e-37	0.738046	0.738623	1.728	0.0013753	0.00504266
SLC1A1	2.29647	2.29685	3.95127	1.58188e-19	3.12153e-18	1.48969	1.48999	3.85088	7.69265e-35	1.02009e-33
SLC1A3	-1.15301	-1.15313	4.16807	0.000167851	0.000885725	-1.15444	-1.15456	4.7245	3.45358e-19	2.759e-18
SLC1A4	-1.51265	-1.51268	6.67601	1.71826e-12	2.09414e-11	-1.35097	-1.35101	6.46664	9.5392e-49	1.74839e-47
SLC1A7	2.96979	2.97492	0.900104	2.93206e-22	7.08393e-21	4.53298	4.53519	4.24034	2.33686e-147	3.57944e-145
SLC20A2	-1.12271	-1.12272	7.07397	7.92049e-06	5.02564e-05	-1.04214	-1.04216	6.75012	1.57276e-23	1.46365e-22
SLC22A18	1.04713	1.04718	5.27958	1.20565e-05	7.49544e-05	0.795522	0.795588	4.96787	1.0348e-08	5.41042e-08
SLC22A18AS	1.10467	1.1055	1.32752	7.55723e-05	0.000421505	1.46666	1.46791	1.78188	5.87033e-35	7.81895e-34
SLC22A20	-2.33537	-2.33616	2.91096	6.02422e-17	1.00912e-15	-1.48637	-1.4877	1.68761	1.95561e-27	2.09683e-26
SLC25A20	1.48887	1.48914	3.4572	2.80035e-21	6.19034e-20	0.743688	0.743814	3.92528	3.21491e-10	1.80746e-09
SLC25A35	0.902459	0.902649	3.10988	0.000146936	0.000781381	0.720617	0.720855	2.95787	9.89566e-07	4.59745e-06
SLC25A45	0.915885	0.916076	3.12284	9.76277e-05	0.000537362	0.73434	0.734522	3.37344	2.16626e-08	1.11592e-07
SLC26A1	1.39555	1.39604	2.5013	7.80158e-12	8.91035e-11	0.902034	0.902634	1.98899	2.33782e-13	1.51459e-12
SLC26A9	1.31054	1.31068	4.10575	0.00175154	0.00785197	3.32427	3.32478	5.14206	8.91887e-112	6.1982e-110
SLC27A2	1.5629	1.56318	3.47103	1.51511e-07	1.18229e-06	0.852509	0.852701	3.5326	1.5911e-06	7.28617e-06
SLC2A1	-2.22627	-2.22627	9.36929	6.43492e-21	1.37607e-19	-2.53407	-2.53409	9.33086	7.23455e-137	8.97503e-135
SLC2A1-AS1	-1.45983	-1.46109	1.22994	1.06086e-07	8.38672e-07	-1.27798	-1.28001	0.81729	1.1792e-27	1.27162e-26
SLC2A13	1.2164	1.21653	4.12805	2.20476e-08	1.87156e-07	1.06928	1.06948	3.89416	4.60195e-23	4.19684e-22
SLC2A9	-1.96445	-1.96485	3.49288	4.35414e-21	9.47229e-20	-1.75174	-1.75227	3.33831	5.82178e-89	2.56278e-87
SLC35A1	1.07884	1.07903	3.35485	1.59879e-09	1.50929e-08	0.924813	0.924988	3.79812	7.70727e-24	7.2901e-23
SLC35C1	0.864114	0.864138	6.03324	7.91749e-05	0.000441272	0.646122	0.646155	5.66199	0.000197719	0.000776139
SLC37A1	2.39987	2.39999	5.7084	1.12648e-45	1.01088e-43	1.02916	1.02924	5.04384	1.0063e-31	1.2281e-30
SLC37A2	-1.63021	-1.63032	4.89724	6.95224e-09	6.15094e-08	-0.953753	-0.953843	4.77426	3.44325e-13	2.22022e-12
SLC38A2	-1.57494	-1.57494	8.72414	4.01678e-21	8.76367e-20	-0.776106	-0.776112	8.19238	5.63367e-11	3.28288e-10
SLC39A2	-2.01837	-2.01947	2.10199	4.22383e-06	2.78193e-05	-4.36453	-4.38806	0.622106	4.64501e-145	6.70445e-143
SLC39A8	1.06411	1.06417	4.94106	5.74096e-05	0.000326237	1.48698	1.48703	6.46229	5.64318e-47	9.95414e-46
SLC3A2	-1.30147	-1.30148	7.83545	2.84464e-14	3.99682e-13	-0.902579	-0.902588	8.03995	9.47821e-19	7.47648e-18
SLC41A2	2.67257	2.67289	4.58938	2.30042e-43	1.76944e-41	1.95736	1.95761	4.70989	8.59618e-130	9.21695e-128
SLC43A1	2.71165	2.71204	4.33053	3.74889e-34	1.73902e-32	0.970201	0.97042	3.55913	1.67214e-15	1.17402e-14
SLC43A3	0.902282	0.90233	5.08441	0.00156196	0.00707253	1.41918	1.41926	5.77445	2.79967e-48	5.10023e-47
SLC44A3	2.30682	2.30716	4.10218	1.4754e-33	6.56138e-32	1.31962	1.31981	4.25724	3.69839e-46	6.38855e-45
SLC44A4	6.09901	6.09948	7.48504	8.54935e-73	2.38685e-70	2.88219	2.88233	6.49237	3.95321e-123	3.49069e-121
SLC46A3	1.63329	1.63344	4.5534	2.98533e-14	4.18279e-13	1.06969	1.06984	4.27229	1.43308e-24	1.38787e-23
SLC47A2	-3.36681	-3.36914	2.44334	1.14731e-27	3.76836e-26	-2.80908	-2.81284	1.66644	1.96074e-80	7.0245e-79
SLC4A3	-1.48202	-1.48227	3.58362	4.86086e-08	3.99576e-07	-0.962929	-0.963126	3.66615	2.6474e-10	1.49656e-09
SLC4A4	4.62293	4.6244	4.35338	3.22197e-48	3.23829e-46	2.64571	2.64616	4.5868	1.02098e-99	5.41552e-98
SLC4A8	1.12495	1.12546	2.06844	0.000472825	0.00233333	1.38494	1.38552	2.79555	1.17416e-24	1.14227e-23
SLC51A	-1.28932	-1.28981	2.35961	3.25108e-11	3.50094e-10	-1.03959	-1.04002	2.69208	1.11554e-15	7.87645e-15
SLC52A1	-2.49435	-2.4955	2.55337	4.11899e-21	8.97368e-20	-1.11982	-1.12033	2.52792	1.33987e-13	8.78286e-13
SLC5A1	2.25232	2.25246	5.2673	3.54149e-12	4.16146e-11	0.933224	0.933495	3.18064	0.00019516	0.000767299
SLC5A9	2.53961	2.544	0.67837	1.91428e-17	3.31339e-16	1.63696	1.64	0.741386	4.50465e-28	4.93932e-27
SLC6A11	-3.19381	-3.19492	3.32713	2.40339e-12	2.87112e-11	-1.32591	-1.32689	1.91718	1.70999e-08	8.85128e-08
SLC6A12	1.38865	1.39082	0.363089	5.41917e-07	3.98145e-06	0.791931	0.792698	1.43427	1.22553e-05	5.26968e-05
SLC6A14	1.49152	1.49158	5.70913	0.000191754	0.0010003	1.67856	1.67863	6.08489	3.72702e-27	3.95469e-26
SLC6A15	-3.82302	-3.82445	3.60301	5.73975e-18	1.03015e-16	-3.46313	-3.46496	3.35472	1.43081e-56	3.09926e-55
SLC6A20	5.93498	5.93748	4.89974	1.59768e-79	5.47422e-77	2.70864	2.71056	2.58218	1.66419e-67	4.58371e-66
SLC6A8	-1.11546	-1.11547	7.54375	1.19644e-05	7.44123e-05	-2.94741	-2.94748	7.61542	3.30138e-204	1.59861e-201
SLC7A11	-1.50366	-1.50369	6.69869	4.89388e-06	3.1981e-05	-0.992844	-0.992879	6.18142	9.08975e-07	4.23746e-06
SLC7A5	-1.93921	-1.93922	9.17798	1.76536e-19	3.46093e-18	-1.3424	-1.34241	8.006	2.98125e-28	3.29055e-27
SLC7A8	-2.87555	-2.87559	7.55941	5.42371e-34	2.49292e-32	-1.96629	-1.96634	7.03865	1.24125e-63	3.14736e-62
SLC9A9	-1.93836	-1.93872	3.60967	4.51178e-14	6.24034e-13	-1.16385	-1.16406	3.86994	1.72627e-26	1.78219e-25
SLCO1A2	-2.52253	-2.52393	2.29783	1.24051e-10	1.27484e-09	-2.01967	-2.02102	2.2965	1.50005e-26	1.55613e-25
SLCO2A1	0.979118	0.979151	5.74567	0.00139506	0.00639072	0.849573	0.849613	5.77463	1.82477e-06	8.32827e-06
SLCO2B1	1.34403	1.34409	5.43186	7.54277e-08	6.05833e-07	0.773631	0.773656	6.3142	1.42636e-05	6.10524e-05
SLCO3A1	-1.06409	-1.06412	5.96999	7.21056e-06	4.59452e-05	-1.14044	-1.14049	5.88086	1.83774e-30	2.17044e-29
SLFN12L	1.01143	1.01236	1.02159	0.000290005	0.00147607	0.925258	0.926288	1.25936	1.33184e-10	7.62479e-10
SLFN13	1.28431	1.28438	5.10375	2.8276e-06	1.89968e-05	1.23164	1.23174	5.17751	2.2753e-26	2.33935e-25
SMCO4	1.1701	1.17029	3.55461	1.89254e-10	1.91618e-09	0.662626	0.662694	4.64767	1.72378e-05	7.33021e-05
SMIM22	2.40154	2.40186	4.25544	2.11486e-14	3.00222e-13	2.0819	2.08213	4.94746	2.40383e-55	5.08224e-54
SMIM6	5.16787	5.18191	1.663	6.88279e-107	6.10382e-104	3.16683	3.17305	1.37695	3.19118e-130	3.49656e-128
SMO	-2.50225	-2.50249	4.84628	4.94413e-24	1.35523e-22	-1.88845	-1.88861	5.16904	6.25984e-83	2.40323e-81
SMPD3	3.5909	3.5914	4.87705	8.69045e-51	1.00176e-48	1.59111	1.59161	3.28175	3.5016e-36	4.77408e-35
SMPDL3A	0.912496	0.912584	4.24474	0.000250899	0.0012879	0.874814	0.87491	4.57486	6.03143e-10	3.34582e-09
SMPDL3B	2.87903	2.87965	3.8292	1.77273e-28	6.09104e-27	2.58803	2.58828	5.44175	1.01216e-136	1.24537e-134
SNAI2	-3.27725	-3.27749	5.63051	2.38447e-60	3.95036e-58	-2.14562	-2.14584	5.06575	4.09518e-107	2.59379e-105
SNAPC1	-1.51361	-1.51384	3.77033	2.25811e-22	5.51756e-21	-0.942773	-0.942904	4.22894	2.78356e-23	2.56343e-22
SNCA	-1.07921	-1.07973	1.97668	0.0015658	0.00708675	-2.25017	-2.25111	3.06888	1.49637e-106	9.32034e-105
SNTB1	1.86201	1.86215	4.92905	1.52622e-13	2.01659e-12	1.86036	1.86047	5.82242	1.516e-85	6.23471e-84
SNX31	-1.87778	-1.87925	1.52134	1.86026e-05	0.000112047	-4.033	-4.04136	1.77881	7.39108e-100	3.93431e-98
SOGA1	-1.19494	-1.19495	7.23197	1.26601e-09	1.20495e-08	-1.08369	-1.08372	6.40303	3.85831e-36	5.25563e-35
SORBS2	1.51801	1.51813	4.64974	2.46585e-07	1.88324e-06	2.44032	2.44065	4.83421	2.82536e-106	1.73817e-104
SOSTDC1	-1.73523	-1.73545	4.08064	7.15464e-05	0.00040083	-3.36324	-3.36431	4.02139	2.21318e-84	8.8592e-83
SOWAHC	-0.982726	-0.982743	6.6704	3.58549e-05	0.000208867	-1.39608	-1.39616	5.58694	1.06232e-62	2.6271e-61
SOX15	-3.88325	-3.88361	5.62635	9.15636e-41	6.21807e-39	-3.44648	-3.44765	3.98758	6.62566e-181	2.07204e-178
SOX2	-3.42478	-3.42497	6.12315	1.05295e-19	2.09977e-18	-3.1994	-3.19953	6.85865	3.73585e-106	2.27963e-104
SOX2-OT	-4.18821	-4.1926	2.36537	4.00159e-38	2.32031e-36	-4.63118	-4.63412	3.84996	1.19522e-197	4.84905e-195
SOX21	-1.62965	-1.6299	3.7674	7.10746e-05	0.000398483	-2.40086	-2.40144	3.91985	3.04777e-45	5.1695e-44
SOX21-AS1	-1.41406	-1.41446	2.8287	0.000288693	0.00146989	-2.06008	-2.06109	2.76135	3.02955e-39	4.48045e-38
SOX7	-1.69793	-1.69807	4.6197	3.25911e-15	4.89386e-14	-1.6645	-1.665	3.30541	1.05319e-50	1.99866e-49
SP5	4.05195	4.05547	2.52738	7.96929e-30	2.91614e-28	1.47628	1.47728	2.11623	7.4996e-14	4.98788e-13
SPAG1	0.90445	0.904507	4.84675	0.000172238	0.00090539	0.640526	0.640616	4.1852	0.000978521	0.00362502
SPATA13	1.94094	1.94104	5.48743	3.65362e-30	1.37362e-28	0.972122	0.972205	4.96875	3.21463e-26	3.28712e-25
SPATA6	0.987313	0.987518	3.14354	0.000133686	0.00071622	1.10579	1.1061	3.26581	1.2205e-26	1.2714e-25
SPATA6L	1.63232	1.63339	1.67983	1.01529e-15	1.56029e-14	1.47415	1.47523	1.9992	1.16879e-46	2.04723e-45
SPDEF	3.11213	3.11282	3.91253	7.33521e-15	1.07053e-13	2.86183	2.86231	4.72813	7.24432e-79	2.49987e-77
SPEG	-1.47303	-1.47315	4.62823	4.18581e-07	3.10333e-06	-0.871239	-0.871405	3.75144	1.8365e-06	8.37925e-06
SPHK1	-1.53967	-1.53974	5.35859	1.61893e-11	1.79993e-10	-1.3692	-1.36933	4.93449	1.53049e-36	2.11744e-35
SPINK1	7.59992	7.60238	6.5911	1.02587e-89	5.15533e-87	4.78314	4.78355	6.9294	8.3689e-116	6.57725e-114
SPIRE2	1.73647	1.73662	4.64909	1.10011e-14	1.5932e-13	1.15999	1.16017	4.12995	1.24442e-21	1.08542e-20
SPNS2	1.81978	1.81983	6.25375	1.47761e-09	1.39664e-08	1.54939	1.54958	4.62262	6.25682e-42	9.86567e-41
SPNS3	2.60818	2.61493	0.143908	5.35837e-27	1.7115e-25	1.28611	1.28941	0.174336	3.91014e-28	4.30316e-27
SPOCK3	-4.6476	-4.66268	1.06208	2.74794e-24	7.72908e-23	-1.04179	-1.04226	2.54206	3.82906e-05	0.000159087
SPRR1A	-1.98877	-1.98878	7.94105	0.000225945	0.00116776	-5.84731	-5.84986	5.27161	2.37956e-129	2.49788e-127
SPRR1B	-2.14752	-2.14753	9.78649	3.10467e-05	0.000181912	-4.33034	-4.3307	6.58902	1.16309e-82	4.42005e-81
SPRY1	1.10249	1.10254	5.42367	3.80742e-07	2.84303e-06	0.763519	0.763567	5.34284	1.48364e-08	7.70618e-08
SPRY4	0.992387	0.992421	5.73914	2.09821e-05	0.000125427	0.996567	0.996621	5.62893	8.55403e-19	6.75458e-18
SQLE	-0.994977	-0.994992	6.92017	0.000109861	0.000597714	-0.754977	-0.754996	6.62042	3.60362e-07	1.72274e-06
SRCIN1	1.66353	1.6638	3.69913	6.2218e-11	6.55943e-10	1.3795	1.37983	3.55552	9.27277e-27	9.71344e-26
SRGAP3	-1.18115	-1.18131	3.75077	1.98635e-06	1.36773e-05	-0.83964	-0.839839	3.4348	1.20234e-09	6.56064e-09
SRPK3	1.21253	1.21355	1.19388	5.19521e-06	3.38621e-05	1.34449	1.34534	2.18639	2.016e-20	1.67844e-19
SRRM3	-1.63575	-1.63603	3.62326	2.56206e-08	2.16148e-07	-1.59533	-1.59582	3.24538	9.08597e-45	1.52051e-43
SRSF12	-0.990638	-0.991648	0.876094	0.00100521	0.00470784	-0.790613	-0.791219	1.74686	3.18694e-05	0.00013322
SRXN1	-1.66683	-1.66717	3.38943	1.79286e-11	1.9889e-10	-1.46094	-1.46142	3.12674	1.27164e-22	1.14371e-21
SSTR1	5.83587	5.84152	3.63485	6.50134e-50	7.20693e-48	1.53239	1.53382	1.67696	4.06406e-18	3.14138e-17
ST6GAL2	-4.18262	-4.18652	2.52597	5.41947e-29	1.92245e-27	-1.2414	-1.24219	2.10451	4.51063e-11	2.64282e-10
ST6GALNAC1	2.82215	2.82235	5.36662	6.01986e-18	1.07914e-16	1.37442	1.3745	5.70986	3.16255e-19	2.53325e-18
ST6GALNAC2	-2.58791	-2.58809	5.36281	1.47002e-34	6.92563e-33	-2.32918	-2.32934	5.64035	9.02094e-130	9.60378e-128
STAR	-2.93613	-2.94162	0.783001	1.87708e-27	6.09891e-26	-4.07845	-4.08719	1.73774	4.46794e-164	9.72003e-162
STARD10	1.25154	1.25156	6.89392	6.94829e-08	5.61074e-07	0.970202	0.970228	6.65841	4.3176e-16	3.10549e-15
STARD5	-0.974315	-0.974553	2.91641	4.26899e-05	0.00024621	-1.81869	-1.8196	2.62934	4.64349e-140	6.11433e-138
STC2	-1.6239	-1.62407	4.37151	1.16349e-08	1.01333e-07	-1.51012	-1.51023	5.34177	2.42439e-32	3.03018e-31
STEAP1B	-2.81891	-2.82098	2.04971	1.03297e-17	1.82141e-16	-1.48074	-1.4819	1.8732	1.50968e-19	1.22298e-18
STK39	1.15206	1.1521	5.81583	1.78911e-09	1.67636e-08	0.640989	0.641018	5.83566	0.000305244	0.00118124
STON1	-1.25989	-1.26004	3.99253	1.91619e-06	1.32152e-05	-0.699787	-0.69994	3.53401	5.88349e-05	0.000240909
STON2	-2.24177	-2.2419	5.37611	1.61741e-28	5.57987e-27	-2.08376	-2.08402	4.74188	2.31362e-124	2.14381e-122
STOX2	-2.06706	-2.06734	4.1227	2.52634e-19	4.88296e-18	-0.739697	-0.739835	3.76121	1.74748e-05	7.4205e-05
STS	1.78584	1.78598	4.73681	1.4498e-19	2.87217e-18	1.56383	1.56398	5.00627	7.15906e-66	1.9054e-64
SUCLG2	1.15872	1.15877	5.62442	6.25506e-15	9.21811e-14	1.08133	1.08138	5.97252	1.6707e-55	3.54222e-54
SUCNR1	1.23045	1.23103	2.04945	0.000609449	0.00295816	0.938968	0.939264	3.06521	4.98943e-06	2.20738e-05
SULF2	-0.91683	-0.916836	8.03217	0.000451012	0.00223213	-1.63616	-1.6362	6.92338	2.57315e-56	5.53374e-55
SULT1A2	1.93667	1.94002	0.411435	1.90141e-10	1.92387e-09	1.78527	1.78693	1.77537	5.12998e-45	8.63297e-44
SULT1C2	6.79758	6.80158	5.08588	6.19465e-93	3.33537e-90	2.90762	2.90861	3.75108	1.21975e-107	7.79132e-106
SUSD1	1.00168	1.00179	4.12211	1.74718e-07	1.35149e-06	0.646697	0.64678	4.3095	2.82702e-05	0.000118504
SUSD4	-2.65158	-2.65183	4.91455	1.36313e-16	2.21929e-15	-1.38876	-1.38888	4.96919	7.27866e-25	7.13651e-24
SV2A	-1.24254	-1.24283	3.09432	3.15025e-05	0.000184511	-0.890409	-0.890578	3.75706	7.05974e-07	3.31271e-06
SVIP	1.63858	1.63873	4.56658	3.05215e-11	3.29615e-10	0.996597	0.99669	4.82354	3.34447e-21	2.88362e-20
SYBU	1.96615	1.96642	4.06634	3.46485e-12	4.08094e-11	1.49915	1.49934	4.5281	6.31334e-25	6.19409e-24
SYNE4	1.3831	1.38386	1.86003	3.33646e-05	0.000194963	1.13507	1.13535	3.46646	1.62467e-15	1.14176e-14
SYNGR1	-1.4632	-1.46338	4.0005	2.85646e-07	2.1662e-06	-1.77247	-1.77279	4.06055	9.76334e-77	3.23526e-75
SYPL1	-0.795428	-0.795435	7.75891	0.000350124	0.00175773	-0.668881	-0.668891	7.41993	2.48515e-06	1.12448e-05
SYT13	4.64138	4.64238	4.92718	1.81216e-35	9.10669e-34	1.07293	1.07313	3.84057	0.000100463	0.000403519
SYT14	-1.94899	-1.95044	1.62289	2.84704e-07	2.16014e-06	-2.06688	-2.06855	2.03944	8.89813e-26	8.98854e-25
SYTL2	2.58116	2.58133	5.4164	7.78247e-33	3.31437e-31	1.47585	1.47597	5.15751	4.59135e-47	8.12746e-46
TACSTD2	-1.30182	-1.30182	8.97339	1.04939e-06	7.47667e-06	-0.693631	-0.693635	8.83484	0.000891502	0.00331492
TAS1R3	1.0098	1.0104	1.6504	0.00209606	0.00925337	0.724676	0.725109	2.10588	0.00104043	0.00384584
TBC1D30	1.34413	1.34431	3.84378	6.104e-08	4.96353e-07	1.01687	1.01702	4.16972	1.30016e-19	1.05438e-18
TBX1	-3.11396	-3.11477	3.71267	5.9404e-21	1.27939e-19	-1.32847	-1.32878	3.52173	4.5871e-21	3.92795e-20
TBX18	-2.10838	-2.10898	3.06371	2.61994e-09	2.42023e-08	-1.33088	-1.33151	2.54653	1.54482e-10	8.82058e-10
TBXAS1	1.23863	1.23885	3.44238	3.72799e-08	3.10001e-07	0.912414	0.912511	4.62462	9.63848e-14	6.3625e-13
TC2N	1.47877	1.4788	6.62836	1.67523e-12	2.045e-11	1.11168	1.11171	6.56293	5.15825e-23	4.69846e-22
TCHH	-4.41948	-4.42168	3.58319	2.39987e-30	9.11345e-29	-2.41566	-2.41708	2.65311	3.77063e-46	6.49839e-45
TCN1	1.37519	1.37534	4.23037	0.00137467	0.00630693	1.69684	1.6971	4.34137	8.29914e-13	5.27205e-12
TCONS_00029157	-1.79917	-1.80091	1.20216	2.907e-13	3.76512e-12	-0.802504	-0.803392	1.22294	1.12186e-06	5.18479e-06
TCTA	0.815491	0.815551	4.6014	4.48289e-05	0.000257856	0.661224	0.66127	5.18092	4.17993e-06	1.86021e-05
TCTEX1D2	-1.44221	-1.44274	2.44217	2.18748e-11	2.40718e-10	-1.34809	-1.34871	2.60644	7.41459e-43	1.19165e-41
TEK	1.02226	1.02249	3.05756	0.000251837	0.00129227	0.812404	0.812631	3.21189	2.42762e-07	1.17174e-06
TENM2	-5.00703	-5.00737	6.84391	4.7426e-42	3.52214e-40	-5.38564	-5.38806	4.88279	2.40436e-219	1.56921e-216
TENM3	-2.4766	-2.47693	4.33915	7.43039e-14	1.00557e-12	-0.811504	-0.811695	3.43584	8.31405e-05	0.000336122
TENM4	-2.53967	-2.53992	4.81455	2.0517e-22	5.03769e-21	-1.25772	-1.25784	4.92619	2.77222e-26	2.83666e-25
TESC	5.61476	5.61676	4.90108	2.49855e-86	1.07623e-83	3.62273	3.62317	5.64834	5.39032e-111	3.66127e-109
TESMIN	-1.33481	-1.33496	4.0979	7.33676e-05	0.000410119	-0.905337	-0.905617	3.06224	1.88928e-07	9.17798e-07
TEX41	-1.73341	-1.73515	1.11784	5.24276e-06	3.41573e-05	-0.950746	-0.951931	1.0889	1.31326e-06	6.04332e-06
TFAP2A	-1.87473	-1.87478	6.35726	4.41065e-16	6.98476e-15	-1.69413	-1.69426	5.21365	1.00594e-51	1.97387e-50
TFAP2C	-2.75682	-2.75704	5.22078	3.22683e-24	8.99219e-23	-0.896774	-0.896846	5.00483	4.08622e-12	2.52213e-11
TFF3	2.59906	2.59921	5.566	5.90287e-09	5.25955e-08	2.65719	2.65732	6.38866	2.60782e-46	4.5413e-45
TFPI	1.45811	1.45817	5.6476	9.3124e-09	8.15295e-08	1.58677	1.5868	7.15527	1.86946e-38	2.71923e-37
TGFBR2	1.02749	1.02751	7.088	1.52296e-05	9.322e-05	1.15586	1.15589	7.1243	5.76286e-35	7.68262e-34
TGM2	1.09445	1.09446	8.04292	0.000718471	0.00344081	1.0344	1.03441	8.65203	5.81988e-15	4.0001e-14
TGM5	-1.64178	-1.64253	2.21198	0.000431466	0.00214255	-2.76718	-2.77289	1.03009	6.325e-60	1.45844e-58
THAP7-AS1	-0.988253	-0.989269	0.863515	6.3539e-05	0.000358635	-0.736082	-0.73666	1.70145	1.4286e-05	6.11298e-05
THBD	-2.50285	-2.50289	7.39507	6.88195e-24	1.86605e-22	-1.41264	-1.41269	6.33833	3.29534e-31	3.95099e-30
THOC3	-1.09924	-1.09934	4.28761	8.87735e-09	7.7811e-08	-1.33647	-1.3367	4.0281	1.19953e-64	3.12065e-63
THSD1	-1.65068	-1.65103	3.32676	8.83895e-14	1.19085e-12	-0.818257	-0.818595	2.63222	8.07333e-08	4.01953e-07
TIAM1	-1.44183	-1.44191	5.24234	4.26237e-06	2.8012e-05	-0.856973	-0.857076	4.40876	1.52077e-09	8.25618e-09
TINCR	-2.29963	-2.29994	4.21756	9.35725e-10	8.99107e-09	-2.8549	-2.85584	3.69795	4.12089e-102	2.29958e-100
TJP3	3.27709	3.27728	5.93826	4.92923e-33	2.14778e-31	2.07107	2.07129	4.99577	4.93617e-79	1.71521e-77
TM4SF18	1.30672	1.30706	2.91852	2.08725e-09	1.94724e-08	1.48261	1.48318	2.93695	5.62936e-41	8.64032e-40
TM4SF19	-3.62204	-3.62502	2.349	7.76148e-33	3.31437e-31	-1.53141	-1.53295	1.5273	8.94276e-23	8.08673e-22
TM4SF19-AS1	-2.95641	-2.95962	1.56796	4.87759e-33	2.13144e-31	-1.27495	-1.27756	0.453571	3.45234e-24	3.29663e-23
TMC4	1.47718	1.47723	5.9361	2.26041e-11	2.4766e-10	0.94696	0.946989	6.44499	9.53825e-16	6.76328e-15
TMC5	5.61213	5.61251	7.30071	2.67143e-81	9.82303e-79	2.89787	2.89801	6.52283	9.01231e-140	1.17638e-137
TMCC2	-2.46191	-2.46294	2.6758	1.26227e-33	5.66371e-32	-1.54062	-1.54116	3.04312	1.22316e-52	2.45138e-51
TMEM106A	0.897221	0.897392	3.25295	6.66628e-05	0.000375283	0.935237	0.935477	3.36152	1.94935e-23	1.80517e-22
TMEM116	-1.72411	-1.72437	3.80529	7.77909e-13	9.7245e-12	-0.826102	-0.826199	4.42945	1.32324e-07	6.50186e-07
TMEM125	2.57293	2.57345	3.7553	6.89079e-33	2.96816e-31	2.63869	2.63888	5.84792	6.41108e-151	1.08131e-148
TMEM132A	-1.58446	-1.58449	6.68103	2.94641e-18	5.39733e-17	-1.19349	-1.19352	6.67035	7.0749e-30	8.18823e-29
TMEM133	1.61328	1.61373	2.88105	5.981e-14	8.18235e-13	1.39946	1.4001	2.65248	3.94129e-65	1.03794e-63
TMEM139	3.88249	3.88532	2.67195	5.07767e-38	2.92179e-36	1.16342	1.16409	2.24725	1.33263e-10	7.62644e-10
TMEM144	1.73714	1.73737	4.01785	2.04668e-23	5.38494e-22	1.09606	1.09624	4.08164	3.19949e-38	4.62692e-37
TMEM154	-1.91855	-1.9186	6.31136	4.25923e-12	4.96614e-11	-0.951265	-0.951359	4.71625	1.78756e-13	1.16362e-12
TMEM158	-1.31393	-1.31402	4.88132	1.82242e-06	1.26178e-05	-2.20011	-2.20072	3.61139	2.85358e-81	1.04988e-79
TMEM163	2.02021	2.02098	2.59223	2.16588e-12	2.59561e-11	2.26146	2.26179	4.64339	1.11487e-84	4.51088e-83
TMEM17	-1.08896	-1.08956	1.7836	7.4277e-08	5.97545e-07	-0.970137	-0.970552	2.60962	8.20518e-20	6.69391e-19
TMEM176A	2.44528	2.44538	6.13558	2.21309e-28	7.56565e-27	0.854536	0.85457	6.03641	1.36008e-07	6.67414e-07
TMEM176B	1.96376	1.96381	6.47332	1.47562e-19	2.91949e-18	0.808883	0.808902	6.79096	6.72679e-07	3.1634e-06
TMEM178B	-1.57891	-1.57935	2.89495	0.000222549	0.00115179	-1.06678	-1.06716	2.89686	1.10363e-06	5.10843e-06
TMEM189	-0.88131	-0.881329	6.42128	1.3435e-06	9.47362e-06	-1.28195	-1.282	6.33762	1.30514e-90	5.93681e-89
TMEM2	2.00561	2.00564	6.91941	4.62557e-37	2.51751e-35	0.731707	0.731726	6.61934	4.33027e-08	2.18419e-07
TMEM220	0.902849	0.9032	2.22717	0.00102764	0.00480392	0.925799	0.926373	2.0942	2.85678e-13	1.84761e-12
TMEM237	-1.45217	-1.45227	4.83141	7.93198e-24	2.14306e-22	-1.02452	-1.0246	5.10976	3.20755e-38	4.63412e-37
TMEM238	0.977182	0.977242	4.88334	2.71236e-05	0.000160045	0.820162	0.82069	2.02056	3.95275e-08	1.99847e-07
TMEM40	-1.86066	-1.86084	4.55406	8.72069e-06	5.49867e-05	-3.37243	-3.37385	3.63157	5.97224e-171	1.62999e-168
TMEM45A	-2.91022	-2.91039	5.70542	5.5723e-25	1.63758e-23	-1.09377	-1.09382	5.84428	1.51546e-11	9.08491e-11
TMEM45B	2.45722	2.4573	6.4151	2.82363e-17	4.8319e-16	1.784	1.78414	5.38082	7.35393e-50	1.37472e-48
TMEM51-AS1	2.06443	2.06538	2.35264	1.66052e-21	3.75322e-20	0.76205	0.762871	1.27529	4.86078e-05	0.000200475
TMEM53	1.1469	1.14712	3.34884	4.16996e-13	5.33217e-12	0.955265	0.955434	3.90836	4.14596e-32	5.13491e-31
TMEM56	1.52284	1.52304	3.93778	1.15409e-07	9.0904e-07	1.13434	1.13457	3.76243	2.00729e-21	1.74372e-20
TMEM62	1.35395	1.35406	4.56463	1.67222e-18	3.10092e-17	1.12087	1.12095	5.23833	5.62863e-48	1.01797e-46
TMEM63A	2.0702	2.07024	7.02958	1.29301e-42	9.7467e-41	1.34751	1.34756	6.44172	6.5362e-88	2.81939e-86
TMEM79	-1.78554	-1.78563	5.45631	2.91875e-10	2.90641e-09	-1.59458	-1.59478	4.53069	2.14312e-84	8.60171e-83
TMEM8A	0.842691	0.842707	6.5723	5.42629e-06	3.52311e-05	0.830232	0.830251	6.8221	1.75003e-16	1.27584e-15
TMEM92	1.63028	1.63063	3.28173	3.91932e-09	3.55094e-08	2.02164	2.02211	3.86118	7.57588e-84	3.00057e-82
TMEM98	1.05211	1.05216	5.10859	5.44093e-05	0.000310005	0.659935	0.65996	6.06725	0.0009528	0.00353322
TMF1	0.980534	0.980565	5.86775	8.15093e-11	8.49816e-10	0.818579	0.818622	5.6379	2.09562e-25	2.09019e-24
TMPRSS11D	-1.57429	-1.57434	5.99896	0.00192504	0.00856357	-5.62715	-5.63105	4.43733	2.63746e-150	4.30336e-148
TMPRSS2	3.7779	3.77807	6.58284	3.11912e-35	1.54177e-33	2.14557	2.14567	6.26723	7.89137e-68	2.18154e-66
TMPRSS3	4.42626	4.42733	4.62471	2.82256e-46	2.61061e-44	1.33644	1.33677	3.52767	2.38963e-14	1.61799e-13
TMTC1	-1.61841	-1.61851	5.18564	3.17986e-08	2.66331e-07	-1.63866	-1.6388	5.08298	3.77785e-37	5.29994e-36
TMTC3	-1.52348	-1.52352	6.31111	2.70382e-25	8.12008e-24	-1.28598	-1.28604	5.92383	1.71056e-72	5.21893e-71
TNC	-3.50312	-3.50314	9.64861	1.46188e-38	8.67686e-37	-0.864698	-0.864702	8.989	2.17055e-05	9.16772e-05
TNFRSF10C	1.59808	1.60009	0.745729	2.05104e-11	2.26035e-10	2.05048	2.05164	2.58665	6.9269e-99	3.64841e-97
TNFRSF11A	3.0045	3.00482	4.94659	9.75585e-36	5.00269e-34	0.700739	0.700933	3.20416	0.000261842	0.00101906
TNFRSF18	-2.2179	-2.21847	3.25963	2.16772e-17	3.73065e-16	-1.15908	-1.1593	3.84571	2.5958e-16	1.87786e-15
TNFSF10	-1.2445	-1.24451	7.20153	6.97924e-07	5.07079e-06	-1.06415	-1.06416	7.85266	6.68383e-16	4.76405e-15
TNFSF13	1.84317	1.84368	2.99123	3.1293e-21	6.87715e-20	1.06379	1.06396	4.06838	6.59022e-30	7.64687e-29
TNFSF15	2.17815	2.17847	4.04442	1.23948e-25	3.77504e-24	1.93699	1.93735	4.14885	5.44899e-79	1.88903e-77
TNNC1	4.64569	4.66353	0.806033	5.56146e-54	7.35479e-52	1.66995	1.67104	2.2424	2.88659e-30	3.3852e-29
TNS3	1.3198	1.31982	7.06503	2.10922e-10	2.12699e-09	0.714807	0.714821	7.07536	4.59299e-06	2.03499e-05
TOB1	0.861028	0.861045	6.48047	0.000470267	0.00232222	0.686205	0.68623	6.10881	3.92113e-05	0.000162822
TOR4A	1.98557	1.98562	6.56355	2.04652e-14	2.91344e-13	1.22021	1.22031	5.03061	1.35903e-29	1.55847e-28
TOX3	4.58971	4.59105	4.45128	1.42996e-33	6.39706e-32	2.8358	2.8365	4.16771	2.56441e-63	6.45879e-62
TP53AIP1	-4.36258	-4.36562	3.06398	5.20687e-39	3.19101e-37	-4.72414	-4.73452	2.13523	1.70927e-185	6.10903e-183
TP53I11	1.25024	1.25026	7.04246	1.24645e-08	1.07749e-07	0.753843	0.75386	6.86677	1.38993e-07	6.8117e-07
TP63	-5.40123	-5.40135	8.77442	4.50681e-46	4.09305e-44	-5.06138	-5.06159	8.11801	4.70418e-277	1.41229e-273
TP73	-2.05039	-2.05063	4.36531	7.95369e-16	1.23618e-14	-1.90672	-1.9071	3.99503	1.94342e-72	5.90541e-71
TPBG	-1.34852	-1.34856	6.31404	3.10115e-11	3.34428e-10	-0.722529	-0.722559	5.92957	4.26044e-06	1.89435e-05
TPCN1	0.933201	0.933224	6.19721	2.8115e-06	1.89055e-05	1.10473	1.10477	6.07911	4.43692e-52	8.77505e-51
TPD52L1	-1.88733	-1.88742	5.55239	6.51218e-14	8.85281e-13	-1.78203	-1.78212	5.94837	6.26866e-64	1.5922e-62
TPI1	-0.791841	-0.791844	8.94501	0.000320461	0.0016196	-0.73505	-0.735053	9.61175	9.12244e-09	4.77798e-08
TPK1	1.71253	1.71315	2.55885	4.68132e-17	7.89436e-16	0.809003	0.809438	2.27215	6.13184e-10	3.40026e-09
TPRG1	-1.71594	-1.71612	4.37946	3.9623e-07	2.947e-06	-2.28511	-2.28564	3.91559	2.59107e-89	1.14733e-87
TPRXL	-1.96867	-1.96899	3.85494	3.66671e-09	3.34014e-08	-3.55886	-3.56501	1.71926	8.73012e-115	6.58532e-113
TPST1	-1.13068	-1.13078	4.42481	4.54921e-07	3.36031e-06	-0.654273	-0.654329	4.88269	9.81796e-05	0.000394902
TRABD2A	3.0281	3.02891	3.61003	4.35442e-26	1.34248e-24	1.56698	1.56774	2.61659	3.04643e-38	4.40983e-37
TRIM16L	-2.40426	-2.40448	4.82581	1.7783e-20	3.68264e-19	-1.6469	-1.64703	5.2168	7.66176e-30	8.84697e-29
TRIM29	-2.10572	-2.10573	9.517	3.47816e-11	3.73481e-10	-3.70531	-3.70538	8.20644	1.024e-134	1.19157e-132
TRIM31	5.5766	5.57787	5.51526	3.8444e-63	7.24477e-61	2.06856	2.0695	2.90909	6.10578e-34	7.92168e-33
TRIM36	2.06657	2.0674	2.54823	5.10704e-18	9.19878e-17	1.17518	1.1761	1.82192	5.09123e-16	3.64795e-15
TRIM7	-1.96108	-1.96128	4.46914	9.27967e-14	1.24911e-12	-2.24342	-2.2443	3.1623	2.15676e-67	5.90787e-66
TRNP1	2.3286	2.3287	5.79984	2.2775e-18	4.20779e-17	1.83207	1.83238	4.27024	1.91479e-49	3.54851e-48
TRO	-1.07306	-1.07344	2.41422	0.000514535	0.00252593	-1.02015	-1.02042	3.31807	1.39877e-13	9.15696e-13
TRPV3	-1.81628	-1.81659	3.67496	4.62786e-10	4.54229e-09	-1.50366	-1.50477	1.97286	2.55479e-27	2.73538e-26
TRPV4	-1.98953	-1.98978	4.22098	1.22961e-14	1.77054e-13	-1.66005	-1.66026	4.56	7.57981e-59	1.70842e-57
TSHZ3	-1.37848	-1.37867	3.90728	3.65806e-08	3.0469e-07	-0.78566	-0.785837	3.48897	1.05476e-06	4.88976e-06
TSKU	-1.31757	-1.3176	6.8615	2.19916e-11	2.41574e-10	-0.721501	-0.721518	6.75276	6.81045e-05	0.000276826
TSLP	-1.86535	-1.86663	1.70311	8.13971e-11	8.49233e-10	-2.92956	-2.93392	1.58299	1.23169e-125	1.17764e-123
TSPAN12	2.45616	2.45672	3.53634	1.63848e-31	6.55219e-30	1.6078	1.60795	4.93048	2.83105e-61	6.72418e-60
TSPAN13	1.33781	1.33783	6.75197	2.16305e-10	2.17691e-09	1.13155	1.13157	7.59207	3.00874e-33	3.84376e-32
TSPAN15	2.08591	2.08599	5.8809	7.94901e-28	2.63963e-26	1.05187	1.05191	6.16003	1.89547e-28	2.10295e-27
TSPAN18	-1.06754	-1.06759	5.35482	0.000664043	0.00320048	-1.44302	-1.44314	4.99576	1.56989e-33	2.01761e-32
TSPAN3	1.86524	1.86526	8.17781	8.31548e-35	3.97981e-33	0.846767	0.846774	8.27706	1.20314e-19	9.76762e-19
TSPAN7	-1.66837	-1.66849	4.77575	8.5692e-07	6.1548e-06	-1.03619	-1.03626	5.37173	1.63677e-08	8.47811e-08
TSPAN8	7.32715	7.32796	7.91896	1.2833e-95	7.44114e-93	3.21634	3.21662	5.91313	1.15829e-82	4.41298e-81
TTC21A	1.02542	1.0259	2.00074	2.81962e-07	2.14365e-06	1.0492	1.04976	2.34903	3.83775e-21	3.29945e-20
TTC39A	1.67281	1.67294	4.76633	2.33181e-11	2.54927e-10	1.70194	1.7021	5.01134	2.02263e-73	6.26015e-72
TTC7B	-1.37658	-1.37671	4.40103	1.2508e-13	1.66288e-12	-0.836715	-0.836817	4.38687	1.24804e-14	8.51558e-14
TTLL12	-0.841743	-0.841752	7.30938	0.000421636	0.00209512	-1.28959	-1.28962	6.74779	2.01612e-56	4.34827e-55
TUB	-1.86695	-1.86762	2.62205	3.17025e-09	2.89665e-08	-1.02819	-1.02846	3.3737	4.13683e-14	2.771e-13
TUBB6	-1.77357	-1.7736	6.88437	5.78605e-15	8.56041e-14	-1.27737	-1.27741	6.47684	7.60664e-40	1.14069e-38
TWIST1	-1.19666	-1.19696	2.96118	6.88263e-05	0.00038674	-1.67005	-1.67083	2.67467	5.16688e-31	6.16535e-30
TWIST2	-1.26513	-1.26559	2.42888	2.02642e-05	0.000121472	-0.707068	-0.707599	1.75993	0.000859351	0.00320172
TXK	1.04355	1.04497	0.470763	0.000142322	0.000758715	1.02681	1.02858	0.660631	3.32194e-14	2.23312e-13
UBXN10	2.83836	2.83919	3.37519	1.97431e-21	4.4425e-20	2.31347	2.31399	4.03853	1.72551e-73	5.38495e-72
UBXN7	-1.00802	-1.00804	6.5118	1.93479e-09	1.80836e-08	-1.00378	-1.00381	6.24313	4.17786e-32	5.17015e-31
UCHL1	-3.96047	-3.96072	6.25992	3.1401e-22	7.53823e-21	-1.04471	-1.04474	6.87117	1.15529e-06	5.3344e-06
UCN2	-2.14676	-2.14837	1.69388	1.24066e-14	1.78476e-13	-2.78966	-2.79524	1.08809	5.85058e-76	1.92173e-74
UCP2	1.0358	1.03582	6.37462	0.000176833	0.000926959	0.714846	0.714858	7.23245	5.10917e-05	0.000210235
UGT1A6	-1.33545	-1.33575	3.12152	0.00136732	0.0062751	-1.10561	-1.10579	4.04665	3.63171e-05	0.000151096
UGT1A7	-4.47214	-4.47496	3.2855	5.2602e-21	1.13452e-19	-6.56548	-6.57827	3.67118	6.94419e-121	5.85613e-119
ULBP2	-1.32391	-1.32416	3.37857	1.70568e-06	1.1883e-05	-2.41287	-2.41399	2.98466	3.44554e-98	1.78348e-96
UNC13B	0.914759	0.914786	5.91376	0.000189223	0.000987445	1.38007	1.38012	6.562	1.21421e-51	2.37633e-50
UNC13D	1.13988	1.13992	6.02723	5.47319e-05	0.000311608	0.944751	0.944796	5.78313	1.19842e-10	6.88199e-10
UNC5CL	4.73413	4.7356	4.46105	1.65231e-74	4.79042e-72	1.8136	1.81409	3.54341	2.1934e-54	4.55396e-53
UPK1B	-2.04177	-2.0419	5.18715	5.18909e-05	0.000296216	-3.46755	-3.46779	6.3247	4.9465e-43	8.00128e-42
USH1G	-2.31747	-2.31839	2.68278	3.71841e-08	3.09375e-07	-4.03134	-4.03853	1.96681	6.10593e-133	6.99665e-131
USP31	-1.15356	-1.15361	5.62808	4.54614e-13	5.79845e-12	-1.32282	-1.32294	4.98992	2.59641e-69	7.33987e-68
USP5	-0.701244	-0.701255	6.76371	0.00180346	0.008061	-0.716474	-0.716488	7.00993	2.27381e-11	1.34857e-10
USP54	0.820711	0.820733	6.07955	0.000923694	0.00434768	0.764829	0.764869	5.59975	2.23134e-10	1.2649e-09
VANGL2	-2.57085	-2.57098	5.8147	3.3437e-26	1.03937e-24	-1.91002	-1.91012	5.92362	4.09537e-70	1.1845e-68
VAV3	-1.05549	-1.05555	5.08944	0.00132165	0.00608034	-1.15303	-1.15317	4.48665	2.27443e-15	1.58577e-14
VAX2	-2.00739	-2.01042	0.638606	2.73424e-10	2.73533e-09	-0.83245	-0.833743	0.744987	1.53635e-05	6.5592e-05
VEPH1	2.18555	2.18721	1.68746	1.17337e-13	1.56408e-12	1.95444	1.95507	3.35964	7.2946e-47	1.28219e-45
VIL1	7.85904	7.86192	6.62107	1.5235e-123	2.55203e-120	2.10673	2.10713	4.19068	1.23632e-18	9.70627e-18
VILL	3.49155	3.49193	5.16451	5.15116e-59	7.92438e-57	1.50254	1.50277	4.27247	2.41567e-29	2.75754e-28
VLDLR	-1.12999	-1.13008	4.49832	8.88299e-05	0.000492353	-0.817973	-0.818046	4.82901	1.01296e-07	5.00674e-07
VPS13C	0.888476	0.888493	6.61749	1.03767e-05	6.50497e-05	0.901366	0.901394	6.3902	1.06144e-17	8.08796e-17
VSIG1	5.3052	5.30616	5.64404	2.28765e-40	1.52605e-38	4.08592	4.08674	5.22132	1.13901e-115	8.81326e-114
VSIG2	4.30449	4.30577	4.23368	6.42577e-36	3.35207e-34	2.1538	2.15423	4.15142	1.92296e-44	3.1931e-43
VSNL1	-2.36954	-2.36966	5.61353	6.10036e-15	9.00774e-14	-3.90187	-3.90298	4.51842	2.83257e-240	5.31496e-237
VSTM2L	1.44158	1.4422	2.20384	0.000264226	0.00135262	2.95248	2.95277	5.56558	9.16809e-96	4.58741e-94
VWA2	1.33745	1.33765	3.72497	9.16442e-05	0.00050678	1.3136	1.31387	3.78529	9.06545e-21	7.64502e-20
[truncated: 68 more rows]
