# Supplementary material for: Comparative transcriptomes of adenocarcinomas and squamous cell carcinomas reveal molecular similarities that span classical anatomic boundaries
Source: PLoS Genet. 2017 Aug 7;13(8):e1006938. doi: 10.1371/journal.pgen.1006938 (PMC5560753; doi:10.1371/journal.pgen.1006938)
Supplement: S2 File — (XLSX) [file pgen.1006938.s006.xlsx]

## Sheet: EAC vs ESCC Diff Methylation
probeID	Gene_Symbol	mean.ESCC	mean.EAC	diffmean.ESCC.EAC	p.value.ESCC.EAC	p.value.adj.ESCC.EAC	status.ESCC.EAC
cg00013804	ASAP2	0.418953	0.783027	0.364074	4.77555e-24	1.53292e-21	Hypermethylated in EAC
cg00024396	ELOVL5	0.0600458	0.468927	0.408881	1.16734e-23	3.12609e-21	Hypermethylated in EAC
cg00029678	RNF213;LOC100294362	0.604143	0.881559	0.277416	4.14388e-25	2.53648e-22	Hypermethylated in EAC
cg00042837	LASP1	0.503196	0.151892	-0.351304	7.02952e-25	3.75966e-22	Hypomethylated in EAC
cg00077426	EXOC3	0.434776	0.866208	0.431432	2.12515e-26	4.63089e-23	Hypermethylated in EAC
cg00090936		0.051644	0.419226	0.367582	3.88126e-24	1.31797e-21	Hypermethylated in EAC
cg00114012	SLC2A8	0.743689	0.423095	-0.320593	2.08549e-23	4.99549e-21	Hypomethylated in EAC
cg00148587	LOC158572	0.732704	0.30493	-0.427774	3.97361e-23	8.34413e-21	Hypomethylated in EAC
cg00156230	CCM2	0.348987	0.866073	0.517087	1.82522e-27	2.77408e-23	Hypermethylated in EAC
cg00164583	ZFPM1	0.9606	0.606206	-0.354394	7.50771e-26	8.08754e-23	Hypomethylated in EAC
cg00172603	SSBP3	0.740251	0.147865	-0.592386	1.32095e-24	5.85735e-22	Hypomethylated in EAC
cg00177290	AMPD2	0.911578	0.598434	-0.313144	2.92945e-23	6.52521e-21	Hypomethylated in EAC
cg00178850	EDARADD	0.155413	0.520177	0.364764	1.483e-23	3.78531e-21	Hypermethylated in EAC
cg00179217	SLC44A4;NEU1	0.0322183	0.363836	0.331618	3.97361e-23	8.34413e-21	Hypermethylated in EAC
cg00213479		0.0315811	0.541068	0.509487	8.57446e-24	2.45111e-21	Hypermethylated in EAC
cg00214171	RECQL5;LOC100130933	0.720949	0.4347	-0.286249	4.22365e-26	6.17106e-23	Hypomethylated in EAC
cg00216804		0.357245	0.745216	0.387971	7.39039e-27	3.09698e-23	Hypermethylated in EAC
cg00222341	BNC1	0.153759	0.480803	0.327044	4.94352e-25	2.8958e-22	Hypermethylated in EAC
cg00228017		0.0974857	0.599961	0.502475	4.30546e-24	1.41173e-21	Hypermethylated in EAC
cg00240432	TWIST1	0.0825082	0.601583	0.519075	2.71016e-25	1.85546e-22	Hypermethylated in EAC
cg00242098	KPRP	0.77716	0.389131	-0.388029	1.05337e-23	2.89194e-21	Hypomethylated in EAC
cg00243313	IRX4	0.0301418	0.45147	0.421328	6.32573e-25	3.49602e-22	Hypermethylated in EAC
cg00258316		0.197095	0.76704	0.569945	4.26356e-27	2.81122e-23	Hypermethylated in EAC
cg00260201	PRR15L	0.629395	0.21729	-0.412105	1.25003e-23	3.30803e-21	Hypomethylated in EAC
cg00262031	NDRG4	0.0266029	0.304105	0.277502	3.3549e-23	7.24847e-21	Hypermethylated in EAC
cg00264441		0.0663163	0.612429	0.546112	8.67807e-25	4.33722e-22	Hypermethylated in EAC
cg00264591	IRX4	0.025548	0.352141	0.326593	1.10904e-24	5.22124e-22	Hypermethylated in EAC
cg00266968	MAD1L1	0.501604	0.854654	0.35305	4.94327e-24	1.56828e-21	Hypermethylated in EAC
cg00293626	TSNARE1	0.464248	0.860256	0.396008	5.87351e-24	1.79759e-21	Hypermethylated in EAC
cg00300298	BCL2L1	0.628811	0.14022	-0.488591	3.86119e-25	2.38643e-22	Hypomethylated in EAC
cg00301660		0.27223	0.644405	0.372176	2.01569e-23	4.85574e-21	Hypermethylated in EAC
cg00319334	CD81	0.876448	0.506533	-0.369915	1.12806e-23	3.05304e-21	Hypomethylated in EAC
cg00330492		0.0521791	0.523839	0.471659	4.11028e-23	8.59328e-21	Hypermethylated in EAC
cg00339331		0.413745	0.710526	0.296781	2.00744e-24	8.01588e-22	Hypermethylated in EAC
cg00339782	MTMR11	0.667709	0.327228	-0.340481	1.483e-23	3.78531e-21	Hypomethylated in EAC
cg00344260	NELL2	0.0540953	0.336171	0.282075	4.45683e-24	1.45014e-21	Hypermethylated in EAC
cg00362569	EVC	0.865363	0.509736	-0.355627	2.56058e-24	9.55433e-22	Hypomethylated in EAC
cg00400165	MIR192;MIR194-2	0.81524	0.398483	-0.416757	2.9419e-24	1.06338e-21	Hypomethylated in EAC
cg00415665	ZHX2	0.428732	0.964177	0.535444	3.65625e-26	5.95844e-23	Hypermethylated in EAC
cg00423871	TICAM1	0.834194	0.521987	-0.312207	1.32095e-24	5.85735e-22	Hypomethylated in EAC
cg00456593	MUPCDH	0.929714	0.529574	-0.40014	5.43424e-26	7.19546e-23	Hypomethylated in EAC
cg00465319	MYLK	0.308965	0.76692	0.457955	7.73489e-24	2.24306e-21	Hypermethylated in EAC
cg00472814	ADAMTS1	0.0591851	0.499029	0.439844	9.30819e-26	9.19581e-23	Hypermethylated in EAC
cg00474696	MRPL44	0.545783	0.85649	0.310707	2.56058e-24	9.55433e-22	Hypermethylated in EAC
cg00476900		0.352387	0.740319	0.387932	1.33066e-25	1.14287e-22	Hypermethylated in EAC
cg00491404	EPS8L3	0.746327	0.348377	-0.39795	1.42905e-25	1.20034e-22	Hypomethylated in EAC
cg00499837	PVRL1	0.424785	0.799302	0.374518	2.56058e-24	9.55433e-22	Hypermethylated in EAC
cg00515905	EPS8L3	0.859131	0.464771	-0.39436	4.15919e-24	1.38039e-21	Hypomethylated in EAC
cg00518941	PRKCE	0.423038	0.844469	0.421431	1.57291e-24	6.67201e-22	Hypermethylated in EAC
cg00538458		0.165987	0.568722	0.402735	7.81082e-25	3.99273e-22	Hypermethylated in EAC
cg00545804	TSHZ3	0.0545732	0.545785	0.491212	1.46687e-24	6.3783e-22	Hypermethylated in EAC
cg00564723	CAMK2G	0.611523	0.298939	-0.312584	1.16734e-23	3.12609e-21	Hypomethylated in EAC
cg00571809	ARHGEF16	0.947307	0.613215	-0.334092	1.07089e-24	5.09828e-22	Hypomethylated in EAC
cg00576689		0.806162	0.369154	-0.437008	5.12092e-25	2.9678e-22	Hypomethylated in EAC
cg00583304		0.444016	0.895073	0.451057	6.38367e-27	2.93295e-23	Hypermethylated in EAC
cg00589493	MIR192;MIR194-2	0.840838	0.413833	-0.427005	1.23207e-26	3.75871e-23	Hypomethylated in EAC
cg00605982	SLC6A11	0.136686	0.499468	0.362783	2.47206e-23	5.69604e-21	Hypermethylated in EAC
cg00647881	S100A2	0.469679	0.834286	0.364607	4.94352e-25	2.8958e-22	Hypermethylated in EAC
cg00706469		0.463495	0.758085	0.294591	4.11028e-23	8.59328e-21	Hypermethylated in EAC
cg00729699	EPB49	0.5662	0.256567	-0.309632	2.47206e-23	5.69604e-21	Hypomethylated in EAC
cg00740870	PLEKHH1	0.667354	0.297109	-0.370244	2.9419e-24	1.06338e-21	Hypomethylated in EAC
cg00761129	PRDM16	0.434404	0.852808	0.418404	2.22828e-24	8.65309e-22	Hypermethylated in EAC
cg00779167		0.398716	0.75581	0.357093	1.01788e-23	2.8107e-21	Hypermethylated in EAC
cg00812833	PLD5	0.0998899	0.585144	0.485254	3.01415e-25	2.00596e-22	Hypermethylated in EAC
cg00814909	CTBP1	0.491522	0.927964	0.436442	2.83926e-26	5.33362e-23	Hypermethylated in EAC
cg00818899		0.910125	0.525445	-0.38468	3.04571e-24	1.09159e-21	Hypomethylated in EAC
cg00821310	ACOT7	0.840452	0.333583	-0.506869	8.06194e-28	2.77408e-23	Hypomethylated in EAC
cg00828602	WNT5A	0.0683132	0.512705	0.444392	3.59001e-23	7.67385e-21	Hypermethylated in EAC
cg00852573	KCNQ5	0.0339483	0.520548	0.4866	9.30857e-25	4.5803e-22	Hypermethylated in EAC
cg00886669		0.865077	0.448953	-0.416125	1.6429e-23	4.10823e-21	Hypomethylated in EAC
cg00898480	ST6GALNAC1	0.816722	0.417701	-0.399021	4.01784e-24	1.34518e-21	Hypomethylated in EAC
cg00912407		0.471188	0.892835	0.421647	2.28493e-26	4.91024e-23	Hypermethylated in EAC
cg00922781	ADAM12	0.112872	0.460841	0.347969	8.06578e-26	8.31299e-23	Hypermethylated in EAC
cg00944666	SOBP	0.56691	0.923351	0.35644	1.05337e-23	2.89194e-21	Hypermethylated in EAC
cg00948664	SLC25A20	0.600269	0.219787	-0.380482	1.51898e-24	6.54515e-22	Hypomethylated in EAC
cg00952789	ADAMTS1	0.411321	0.808337	0.397016	1.14854e-24	5.36086e-22	Hypermethylated in EAC
cg00984694	NDRG4	0.0406524	0.456818	0.416166	8.28503e-24	2.37729e-21	Hypermethylated in EAC
cg00988675	FAM169B	0.805132	0.433179	-0.371953	9.50419e-24	2.68072e-21	Hypomethylated in EAC
cg01002529		0.128193	0.525071	0.396878	6.51281e-24	1.95251e-21	Hypermethylated in EAC
cg01025720	ATP11A	0.860222	0.503363	-0.356859	1.09008e-23	2.97346e-21	Hypomethylated in EAC
cg01052699		0.394763	0.805423	0.41066	1.64798e-25	1.32303e-22	Hypermethylated in EAC
cg01054402	TGOLN2	0.712663	0.329555	-0.383109	1.36792e-24	6.01663e-22	Hypomethylated in EAC
cg01062113	PANX1	0.413935	0.772442	0.358507	2.56058e-24	9.55433e-22	Hypermethylated in EAC
cg01064725		0.723544	0.354603	-0.36894	1.9001e-25	1.46975e-22	Hypomethylated in EAC
cg01070161	LRCH3	0.768566	0.330133	-0.438433	1.42905e-25	1.20034e-22	Hypomethylated in EAC
cg01078824	HOXA10	0.609915	0.320271	-0.289643	2.43659e-25	1.71117e-22	Hypomethylated in EAC
cg01130127	CLEC11A	0.0911636	0.47637	0.385207	1.64798e-25	1.32303e-22	Hypermethylated in EAC
cg01149192	MGAT1	0.327121	0.615826	0.288705	2.30958e-23	5.41325e-21	Hypermethylated in EAC
cg01170045		0.146832	0.421145	0.274313	3.47048e-23	7.45597e-21	Hypermethylated in EAC
cg01178624	KCNK7	0.234687	0.724021	0.489334	2.83172e-23	6.36703e-21	Hypermethylated in EAC
cg01219549	EHMT1	0.976835	0.636749	-0.340087	1.9001e-25	1.46975e-22	Hypomethylated in EAC
cg01263942	DIP2C;C10orf108	0.794133	0.199089	-0.595044	9.64734e-26	9.40899e-23	Hypomethylated in EAC
cg01270246	CLEC11A	0.0440094	0.297795	0.253785	5.69182e-25	3.22994e-22	Hypermethylated in EAC
cg01293485	HIGD1A	0.732996	0.43632	-0.296676	2.83172e-23	6.36703e-21	Hypomethylated in EAC
cg01302136	PTK7	0.65708	0.199273	-0.457807	6.78671e-25	3.6606e-22	Hypomethylated in EAC
cg01303222	NR2F6	0.911094	0.56179	-0.349303	3.92981e-26	6.04521e-23	Hypomethylated in EAC
cg01312167		0.490494	0.89749	0.406996	3.4726e-25	2.18883e-22	Hypermethylated in EAC
cg01337514	ESPN	0.602323	0.303233	-0.299091	1.38506e-23	3.58816e-21	Hypomethylated in EAC
cg01341572	HNF1A	0.899801	0.395756	-0.504045	2.04014e-25	1.52846e-22	Hypomethylated in EAC
cg01361361		0.272901	0.842757	0.569856	2.36445e-27	2.77408e-23	Hypermethylated in EAC
cg01364674		0.783849	0.465118	-0.318731	6.51281e-24	1.95251e-21	Hypomethylated in EAC
cg01377807	C3orf26;FILIP1L	0.892952	0.528735	-0.364217	4.44707e-25	2.6833e-22	Hypomethylated in EAC
cg01383128	FZD5	0.901015	0.604891	-0.296124	4.87821e-26	6.86442e-23	Hypomethylated in EAC
cg01394199	HNF1A	0.84974	0.461128	-0.388612	2.1904e-25	1.60324e-22	Hypomethylated in EAC
cg01413632		0.231957	0.650115	0.418158	1.28401e-25	1.12562e-22	Hypermethylated in EAC
cg01426125	KIF13A	0.738318	0.4242	-0.314118	2.01569e-23	4.85574e-21	Hypomethylated in EAC
cg01428750		0.926955	0.638289	-0.288665	3.24312e-23	7.05897e-21	Hypomethylated in EAC
cg01444578	ADAMTS1	0.0828682	0.410777	0.327909	2.38871e-24	9.10002e-22	Hypermethylated in EAC
cg01447702	CEP68	0.885991	0.5032	-0.382791	3.52664e-26	5.89845e-23	Hypomethylated in EAC
cg01452581	TRIM15	0.747895	0.40346	-0.344436	5.67454e-24	1.74792e-21	Hypomethylated in EAC
cg01477985		0.0967192	0.685417	0.588698	9.98443e-25	4.81957e-22	Hypermethylated in EAC
cg01482645	RIMS2	0.0783245	0.601104	0.52278	3.88126e-24	1.31797e-21	Hypermethylated in EAC
cg01486558	TRAK1	0.316871	0.749084	0.432213	1.14548e-26	3.75871e-23	Hypermethylated in EAC
cg01495122	SFRP1	0.16607	0.57216	0.406091	3.59001e-23	7.67385e-21	Hypermethylated in EAC
cg01504555	SYCE1L	0.0278887	0.425326	0.397437	2.38871e-24	9.10002e-22	Hypermethylated in EAC
cg01540102	DOK4	0.854409	0.356838	-0.497571	1.70772e-25	1.35108e-22	Hypomethylated in EAC
cg01570424		0.0487157	0.497031	0.448315	4.61346e-24	1.49093e-21	Hypermethylated in EAC
cg01593190	ADAMTS2	0.0477018	0.440157	0.392455	6.97682e-24	2.06564e-21	Hypermethylated in EAC
cg01614020	NEFL	0.0502252	0.527389	0.477164	3.26433e-24	1.1473e-21	Hypermethylated in EAC
cg01617211	AFG3L1;CENPBD1	0.788314	0.401281	-0.387033	2.36923e-26	4.91024e-23	Hypomethylated in EAC
cg01645753	CPEB1	0.0458795	0.515197	0.469318	5.71901e-27	2.90785e-23	Hypermethylated in EAC
cg01664666	PLD5	0.0986496	0.58011	0.481461	1.14854e-24	5.36086e-22	Hypermethylated in EAC
cg01667646	SH3GL3	0.0169016	0.402874	0.385972	2.61575e-25	1.81032e-22	Hypermethylated in EAC
cg01715025	RNF115	0.446977	0.827652	0.380674	1.23176e-24	5.59855e-22	Hypermethylated in EAC
cg01716603	LASP1	0.825171	0.466576	-0.358595	2.38945e-23	5.55606e-21	Hypomethylated in EAC
cg01731766		0.364155	0.686338	0.322182	3.23534e-25	2.109e-22	Hypermethylated in EAC
cg01738524	CDH3	0.277945	0.643784	0.365839	1.18943e-24	5.47797e-22	Hypermethylated in EAC
cg01741626		0.344838	0.092799	-0.252039	3.74927e-24	1.28113e-21	Hypomethylated in EAC
cg01742897	TCF4	0.058803	0.424386	0.365583	8.28503e-24	2.37729e-21	Hypermethylated in EAC
cg01746550		0.739313	0.344674	-0.394638	1.02677e-26	3.55953e-23	Hypomethylated in EAC
cg01761552	CMIP	0.578152	0.849947	0.271795	9.30819e-26	9.19581e-23	Hypermethylated in EAC
cg01819912	TBCE	0.932156	0.546502	-0.385654	1.10904e-24	5.22124e-22	Hypomethylated in EAC
cg01835695	MGAT1	0.133987	0.470388	0.336401	1.58779e-23	3.99135e-21	Hypermethylated in EAC
cg01855010	ZCCHC14	0.268193	0.636043	0.36785	3.3549e-23	7.24847e-21	Hypermethylated in EAC
cg01859528	C14orf143	0.926431	0.533131	-0.3933	1.37899e-25	1.17907e-22	Hypomethylated in EAC
cg01860693	C5orf32	0.900926	0.578389	-0.322537	3.23534e-25	2.109e-22	Hypomethylated in EAC
cg01879083	CMBL	0.871417	0.466766	-0.404652	3.3549e-23	7.24847e-21	Hypomethylated in EAC
cg01887995		0.609618	0.104448	-0.50517	2.80795e-25	1.91212e-22	Hypomethylated in EAC
cg01893212	VWC2	0.118869	0.755549	0.63668	1.29352e-23	3.39252e-21	Hypermethylated in EAC
cg01919632	FLRT2	0.103847	0.574185	0.470339	5.83938e-26	7.37347e-23	Hypermethylated in EAC
cg01922697	NAV2	0.441571	0.785652	0.344081	1.6429e-23	4.10823e-21	Hypermethylated in EAC
cg01922891	MGRN1	0.600281	0.332842	-0.267439	3.15315e-24	1.11853e-21	Hypomethylated in EAC
cg01925891		0.435886	0.850124	0.414237	8.98086e-26	9.01253e-23	Hypermethylated in EAC
cg01930478	ARHGEF16	0.767613	0.431715	-0.335898	9.98443e-25	4.81957e-22	Hypomethylated in EAC
cg01931222		0.363892	0.70443	0.340538	3.3794e-24	1.17582e-21	Hypermethylated in EAC
cg01936370		0.759703	0.327207	-0.432496	3.2954e-27	2.77408e-23	Hypomethylated in EAC
cg01950845	RGMA	0.0502074	0.544569	0.494361	9.50419e-24	2.68072e-21	Hypermethylated in EAC
cg01969586	NKPD1	0.773329	0.415795	-0.357534	3.65625e-26	5.95844e-23	Hypomethylated in EAC
cg01981354	RNF170	0.400876	0.116724	-0.284153	3.86119e-25	2.38643e-22	Hypomethylated in EAC
cg02002551	NEFM	0.174829	0.669562	0.494733	3.4726e-25	2.18883e-22	Hypermethylated in EAC
cg02012483	TRIM15	0.784213	0.439089	-0.345125	1.75888e-23	4.33849e-21	Hypomethylated in EAC
cg02025879	POLR3E	0.371215	0.850005	0.478789	1.42521e-26	3.96708e-23	Hypermethylated in EAC
cg02035605	WNT5B	0.302813	0.72356	0.420747	5.6332e-26	7.28191e-23	Hypermethylated in EAC
cg02048416	DOK1	0.52055	0.184347	-0.336202	5.05699e-26	7.01248e-23	Hypomethylated in EAC
cg02077558	PPP4C	0.903761	0.435415	-0.468346	2.12515e-26	4.63089e-23	Hypomethylated in EAC
cg02081065	LEAP2	0.916331	0.546403	-0.369928	2.30712e-24	8.88683e-22	Hypomethylated in EAC
cg02085210	ODC1	0.323493	0.0230233	-0.30047	3.13503e-23	6.89057e-21	Hypomethylated in EAC
cg02115117	C2orf84	0.381135	0.694057	0.312922	3.84143e-23	8.0978e-21	Hypermethylated in EAC
cg02152290	PDGFA	0.564724	0.903539	0.338815	2.9419e-24	1.06338e-21	Hypermethylated in EAC
cg02157015	FOXE1	0.0701662	0.408048	0.337882	1.74637e-24	7.21517e-22	Hypermethylated in EAC
cg02165099	FLRT2	0.0739717	0.509524	0.435552	6.32573e-25	3.49602e-22	Hypermethylated in EAC
cg02166842	EGFR	0.388123	0.741664	0.353541	9.64734e-26	9.40899e-23	Hypermethylated in EAC
cg02169734	ELOVL4	0.027481	0.392705	0.365224	1.88295e-23	4.58522e-21	Hypermethylated in EAC
cg02194717	SHANK2	0.432075	0.823461	0.391386	4.0741e-26	6.04521e-23	Hypermethylated in EAC
cg02204442	ADARB2	0.768986	0.376285	-0.392701	3.04571e-24	1.09159e-21	Hypomethylated in EAC
cg02210967		0.607258	0.205344	-0.401913	2.90924e-25	1.96356e-22	Hypomethylated in EAC
cg02212575		0.958612	0.517921	-0.440691	8.87264e-27	3.41767e-23	Hypomethylated in EAC
cg02213260	EFS	0.167066	0.543946	0.376881	3.86119e-25	2.38643e-22	Hypermethylated in EAC
cg02236679	WWOX	0.384702	0.793964	0.409261	1.70772e-25	1.35108e-22	Hypermethylated in EAC
cg02237629		0.112804	0.534344	0.421539	9.83576e-24	2.74983e-21	Hypermethylated in EAC
cg02258444	MIR192	0.855854	0.382104	-0.47375	2.94381e-26	5.44949e-23	Hypomethylated in EAC
cg02260710		0.371773	0.831077	0.459304	3.40158e-26	5.81685e-23	Hypermethylated in EAC
cg02318926	BNC1	0.0421652	0.505139	0.462974	8.24733e-27	3.27608e-23	Hypermethylated in EAC
cg02327465	EDARADD	0.0473208	0.417526	0.370205	7.47355e-24	2.18221e-21	Hypermethylated in EAC
cg02327997	ADAM12	0.20583	0.580281	0.374451	2.11395e-25	1.56835e-22	Hypermethylated in EAC
cg02328660	ARHGEF16	0.613101	0.961984	0.348883	5.12092e-25	2.9678e-22	Hypermethylated in EAC
cg02352391		0.446255	0.849764	0.403509	5.83938e-26	7.37347e-23	Hypermethylated in EAC
cg02360367	SKI	0.904858	0.444181	-0.460677	1.27558e-24	5.72271e-22	Hypomethylated in EAC
cg02360939	GATA6	0.559443	0.285301	-0.274142	3.47048e-23	7.45597e-21	Hypomethylated in EAC
cg02361013	ZFPM1	0.809588	0.439601	-0.369987	2.83172e-23	6.36703e-21	Hypomethylated in EAC
cg02384661	HOXC11	0.427641	0.0873469	-0.340294	5.8958e-25	3.33576e-22	Hypomethylated in EAC
cg02388416	BNIP3	0.283441	0.648534	0.365094	6.78671e-25	3.6606e-22	Hypermethylated in EAC
cg02400595	PDK2	0.413021	0.765251	0.35223	1.59032e-25	1.29584e-22	Hypermethylated in EAC
cg02433979		0.346839	0.733203	0.386364	6.98794e-26	7.88396e-23	Hypermethylated in EAC
cg02442787		0.451291	0.880726	0.429435	2.11632e-27	2.77408e-23	Hypermethylated in EAC
cg02449166	EBF3	0.176276	0.556657	0.38038	7.22095e-24	2.12145e-21	Hypermethylated in EAC
cg02467990	VWC2	0.111814	0.710345	0.598531	4.70509e-23	9.5846e-21	Hypermethylated in EAC
cg02470521	HOXD11	0.0534913	0.397411	0.34392	6.97682e-24	2.06564e-21	Hypermethylated in EAC
cg02483529	DIP2C	0.296285	0.602031	0.305747	5.05699e-26	7.01248e-23	Hypermethylated in EAC
cg02490934	SLC22A2	0.394089	0.790404	0.396315	1.81987e-23	4.46008e-21	Hypermethylated in EAC
cg02492791	SLC6A15	0.0480701	0.36787	0.3198	9.98443e-25	4.81957e-22	Hypermethylated in EAC
cg02493602	ME3	0.700585	0.230792	-0.469793	1.88295e-23	4.58522e-21	Hypomethylated in EAC
cg02530753	BPTF	0.941689	0.615238	-0.326452	1.97646e-26	4.54037e-23	Hypomethylated in EAC
cg02547035	CMIP	0.358879	0.811857	0.452979	5.83938e-26	7.37347e-23	Hypermethylated in EAC
cg02550069		0.620108	0.894072	0.273964	2.47206e-23	5.69604e-21	Hypermethylated in EAC
cg02565132	EDAR	0.445749	0.933677	0.487928	2.61575e-25	1.81032e-22	Hypermethylated in EAC
cg02604225	DUSP7	0.588973	0.908999	0.320026	3.71362e-23	7.87188e-21	Hypermethylated in EAC
cg02639634	RGS20	0.145965	0.584683	0.438718	1.9482e-23	4.717e-21	Hypermethylated in EAC
cg02641288	IRX4	0.34577	0.596393	0.250623	2.22828e-24	8.65309e-22	Hypermethylated in EAC
cg02642117	CDKAL1	0.357532	0.660614	0.303082	9.83576e-24	2.74983e-21	Hypermethylated in EAC
cg02646787	GATS	0.595877	0.31119	-0.284687	2.30958e-23	5.41325e-21	Hypomethylated in EAC
cg02649987	GUCY1A2	0.0383308	0.416375	0.378045	9.30857e-25	4.5803e-22	Hypermethylated in EAC
cg02663265	RIMS2	0.0410369	0.418632	0.377595	1.27558e-24	5.72271e-22	Hypermethylated in EAC
cg02671171	RPH3AL	0.851166	0.413329	-0.437836	4.01784e-24	1.34518e-21	Hypomethylated in EAC
cg02704552	SERPINE1	0.647191	0.304776	-0.342415	1.10447e-26	3.75871e-23	Hypomethylated in EAC
cg02707222	TJP3	0.367603	0.64553	0.277927	1.96889e-25	1.49268e-22	Hypermethylated in EAC
cg02707799	MYST3	0.817175	0.330203	-0.486971	1.01788e-23	2.8107e-21	Hypomethylated in EAC
cg02713760	BNC1	0.23489	0.519387	0.284497	2.73722e-23	6.20947e-21	Hypermethylated in EAC
cg02734505	ZNF385A	0.636887	0.109305	-0.527581	2.36923e-26	4.91024e-23	Hypomethylated in EAC
cg02752037	TICAM1	0.59044	0.228125	-0.362315	2.6414e-27	2.77408e-23	Hypomethylated in EAC
cg02756106	NELL2	0.0740788	0.595149	0.52107	3.24312e-23	7.05897e-21	Hypermethylated in EAC
cg02759751	MICALL2	0.489192	0.944011	0.454819	1.16961e-27	2.77408e-23	Hypermethylated in EAC
cg02762475	SLC12A7	0.659172	0.166696	-0.492476	4.87821e-26	6.86442e-23	Hypomethylated in EAC
cg02771299	ITPR3	0.523987	0.857779	0.333792	2.38871e-24	9.10002e-22	Hypermethylated in EAC
cg02838683		0.763874	0.435087	-0.328787	7.50771e-26	8.08754e-23	Hypomethylated in EAC
cg02866454	SFMBT2	0.128378	0.613598	0.48522	1.9482e-23	4.717e-21	Hypermethylated in EAC
cg02873263	SMOC1	0.386321	0.758141	0.37182	3.65625e-26	5.95844e-23	Hypermethylated in EAC
cg02886408	BNIP3	0.0562653	0.490734	0.434469	2.30958e-23	5.41325e-21	Hypermethylated in EAC
cg02901002	GLI3	0.868396	0.506183	-0.362212	3.01415e-25	2.00596e-22	Hypomethylated in EAC
cg02904554	SLC22A23	0.810932	0.423758	-0.387173	9.30819e-26	9.19581e-23	Hypomethylated in EAC
cg02929073	GRM8	0.0572095	0.335035	0.277826	1.38506e-23	3.58816e-21	Hypermethylated in EAC
cg02935097	BRDT	0.528564	0.880059	0.351495	3.13503e-23	6.89057e-21	Hypermethylated in EAC
cg02936049	ZBTB38	0.312545	0.755893	0.443348	2.38871e-24	9.10002e-22	Hypermethylated in EAC
cg02937925	PLXDC2	0.042989	0.39872	0.355731	1.33852e-23	3.49131e-21	Hypermethylated in EAC
cg02960488		0.897619	0.550699	-0.34692	7.02952e-25	3.75966e-22	Hypomethylated in EAC
cg02972941	LMTK2	0.885704	0.472853	-0.412852	7.81082e-25	3.99273e-22	Hypomethylated in EAC
cg02976843	RAP1GAP2	0.719776	0.428304	-0.291473	6.2924e-24	1.89537e-21	Hypomethylated in EAC
cg02978297	BCAR3	0.524323	0.136487	-0.387836	4.15919e-24	1.38039e-21	Hypomethylated in EAC
cg02980079	C10orf72	0.104109	0.50005	0.395941	1.6429e-23	4.10823e-21	Hypermethylated in EAC
cg02989669	GUCY1A2	0.0635379	0.437212	0.373674	3.24312e-23	7.05897e-21	Hypermethylated in EAC
cg03016571	C17orf73	0.911158	0.579288	-0.33187	9.64064e-25	4.71328e-22	Hypomethylated in EAC
cg03017850	SPTBN1	0.921091	0.611551	-0.309541	1.46687e-24	6.3783e-22	Hypomethylated in EAC
cg03023935	NPFFR1	0.938467	0.661356	-0.277111	5.11683e-24	1.60994e-21	Hypomethylated in EAC
cg03032098	TUSC3	0.116984	0.543758	0.426773	3.04571e-24	1.09159e-21	Hypermethylated in EAC
cg03048162	CADPS2	0.474662	0.868746	0.394084	2.30712e-24	8.88683e-22	Hypermethylated in EAC
cg03053875		0.428212	0.0344056	-0.393806	3.71362e-23	7.87188e-21	Hypomethylated in EAC
cg03116948	SPSB1	0.478364	0.846642	0.368277	1.68654e-24	7.0366e-22	Hypermethylated in EAC
cg03119829		0.680471	0.175863	-0.504608	7.81082e-25	3.99273e-22	Hypomethylated in EAC
cg03123759	ZNF385A	0.670481	0.353769	-0.316711	9.89977e-27	3.49554e-23	Hypomethylated in EAC
cg03127174	TUSC3	0.0647358	0.51419	0.449454	1.8083e-24	7.37514e-22	Hypermethylated in EAC
cg03127334	ERG	0.171117	0.667309	0.496192	1.01788e-23	2.8107e-21	Hypermethylated in EAC
cg03133097	CMIP	0.493283	0.843101	0.349819	5.30461e-25	3.05568e-22	Hypermethylated in EAC
cg03144839		0.874144	0.464894	-0.409249	9.50419e-24	2.68072e-21	Hypomethylated in EAC
cg03149320		0.797668	0.461146	-0.336521	2.64584e-23	6.04533e-21	Hypomethylated in EAC
cg03152288		0.075564	0.413661	0.338097	7.28095e-25	3.85092e-22	Hypermethylated in EAC
cg03152500	PROCR	0.831021	0.451505	-0.379516	3.1228e-25	2.05674e-22	Hypomethylated in EAC
cg03168582	DMRT1	0.0479684	0.564974	0.517006	2.23236e-23	5.2646e-21	Hypermethylated in EAC
cg03172688	PCDH1	0.722854	0.337408	-0.385446	2.56058e-24	9.55433e-22	Hypomethylated in EAC
cg03173942	RYBP	0.91657	0.539883	-0.376686	3.1228e-25	2.05674e-22	Hypomethylated in EAC
cg03232953		0.419788	0.820792	0.401004	1.483e-23	3.78531e-21	Hypermethylated in EAC
cg03234072	STK24	0.920101	0.619989	-0.300112	2.15769e-23	5.11381e-21	Hypomethylated in EAC
cg03287566	CMIP	0.613862	0.888736	0.274874	2.65105e-24	9.87259e-22	Hypermethylated in EAC
cg03287574		0.182061	0.605952	0.423891	2.54719e-26	5.1394e-23	Hypermethylated in EAC
cg03290213	CARD14	0.871365	0.37366	-0.497705	2.1904e-25	1.60324e-22	Hypomethylated in EAC
cg03350814	RIMS2	0.0527299	0.475778	0.423048	2.38945e-23	5.55606e-21	Hypermethylated in EAC
cg03366925	GLI3	0.010375	0.350564	0.340188	8.8739e-24	2.52913e-21	Hypermethylated in EAC
cg03382304	JAM2	0.0655088	0.450013	0.384504	1.8724e-24	7.59597e-22	Hypermethylated in EAC
cg03391684	KIAA1026	0.127738	0.539479	0.411742	2.9419e-24	1.06338e-21	Hypermethylated in EAC
cg03416228		0.378497	0.658688	0.280191	1.62874e-24	6.86304e-22	Hypermethylated in EAC
cg03420580	TGFBR2	0.91527	0.623358	-0.291912	1.58779e-23	3.99135e-21	Hypomethylated in EAC
cg03440989	DNAJC7	0.756491	0.416178	-0.340313	2.55749e-23	5.8716e-21	Hypomethylated in EAC
cg03450635	FAM198B	0.517261	0.165329	-0.351931	3.86119e-25	2.38643e-22	Hypomethylated in EAC
cg03455555		0.500381	0.869384	0.369003	3.74927e-24	1.28113e-21	Hypermethylated in EAC
cg03513643	HSF1	0.553643	0.920615	0.366972	3.35189e-25	2.14825e-22	Hypermethylated in EAC
cg03545620	RPS6KA1	0.587169	0.898593	0.311424	3.15315e-24	1.11853e-21	Hypermethylated in EAC
cg03560652	WDR66	0.814306	0.481621	-0.332685	1.23899e-25	1.09878e-22	Hypomethylated in EAC
cg03567358		0.216963	0.619815	0.402852	1.70931e-26	4.20535e-23	Hypermethylated in EAC
cg03594790	GRAMD3	0.859955	0.500021	-0.359934	1.96889e-25	1.49268e-22	Hypomethylated in EAC
cg03607648	UGT1A10;UGT1A1;UGT1A6;UGT1A8;UGT1A4;UGT1A3;UGT1A9;UGT1A7;UGT1A5	0.909293	0.605999	-0.303294	1.4332e-23	3.69281e-21	Hypomethylated in EAC
cg03703637	ADAMTS2	0.0358724	0.54264	0.506768	8.98785e-25	4.46861e-22	Hypermethylated in EAC
cg03704308		0.0710704	0.564145	0.493075	2.71016e-25	1.85546e-22	Hypermethylated in EAC
cg03720950	C12orf51	0.296186	0.686481	0.390296	1.11308e-25	1.02776e-22	Hypermethylated in EAC
cg03723845	BTNL8	0.918277	0.505184	-0.413093	1.07089e-24	5.09828e-22	Hypomethylated in EAC
cg03735592	NHSL1	0.787438	0.327228	-0.46021	7.78179e-26	8.31299e-23	Hypomethylated in EAC
cg03743205	ZFPM1	0.097562	0.567906	0.470344	6.74159e-26	7.72023e-23	Hypermethylated in EAC
cg03744842	CCM2	0.267162	0.604763	0.337602	6.2924e-24	1.89537e-21	Hypermethylated in EAC
cg03752259	SDK1	0.909444	0.572741	-0.336703	1.27558e-24	5.72271e-22	Hypomethylated in EAC
cg03772567	USP24	0.760475	0.404207	-0.356268	4.2516e-23	8.82584e-21	Hypomethylated in EAC
cg03781266	HECW1	0.0738403	0.476838	0.402997	9.83576e-24	2.74983e-21	Hypermethylated in EAC
cg03782130	SFRS8	0.519638	0.959025	0.439387	3.79058e-26	6.04521e-23	Hypermethylated in EAC
cg03786924	KCNQ5	0.0439196	0.381163	0.337243	6.15402e-27	2.93295e-23	Hypermethylated in EAC
cg03797139	HECA	0.517952	0.898202	0.38025	1.58779e-23	3.99135e-21	Hypermethylated in EAC
cg03801691	VGLL4	0.551243	0.890256	0.339012	7.81082e-25	3.99273e-22	Hypermethylated in EAC
cg03828329		0.889664	0.587559	-0.302106	3.24312e-23	7.05897e-21	Hypomethylated in EAC
cg03836184	GHR	0.0408977	0.414824	0.373927	1.23899e-25	1.09878e-22	Hypermethylated in EAC
cg03858756	HOXD8	0.113171	0.533389	0.420218	4.2516e-23	8.82584e-21	Hypermethylated in EAC
cg03859090		0.237671	0.700524	0.462854	1.27558e-24	5.72271e-22	Hypermethylated in EAC
cg03860853		0.351426	0.614715	0.263288	1.88295e-23	4.58522e-21	Hypermethylated in EAC
cg03862380	HNF4A	0.595337	0.227441	-0.367896	1.27558e-24	5.72271e-22	Hypomethylated in EAC
cg03862414	PLEKHH3	0.474564	0.827523	0.352959	3.15315e-24	1.11853e-21	Hypermethylated in EAC
cg03871162	FAM8A1	0.908787	0.57127	-0.337517	3.1645e-26	5.6655e-23	Hypomethylated in EAC
cg03873281	PDLIM4	0.841573	0.453441	-0.388132	3.35189e-25	2.14825e-22	Hypomethylated in EAC
cg03875235	MUPCDH	0.782639	0.482814	-0.299825	5.67454e-24	1.74792e-21	Hypomethylated in EAC
cg03899737	TP73	0.431334	0.791879	0.360546	4.2516e-23	8.82584e-21	Hypermethylated in EAC
cg03900378		0.329831	0.751564	0.421733	1.11308e-25	1.02776e-22	Hypermethylated in EAC
cg03910793	C4A;C4B	0.48049	0.776528	0.296038	3.54727e-27	2.80687e-23	Hypermethylated in EAC
cg03938525	RASGRF1	0.857459	0.513418	-0.344041	1.75888e-23	4.33849e-21	Hypomethylated in EAC
cg03963198	IRX4	0.0643332	0.507911	0.443577	4.86664e-23	9.84534e-21	Hypermethylated in EAC
cg03967448		0.388631	0.670233	0.281602	1.4332e-23	3.69281e-21	Hypermethylated in EAC
cg03995857	DFNA5	0.0762012	0.554417	0.478216	3.03052e-23	6.70334e-21	Hypermethylated in EAC
cg04029455	TBCD	0.447472	0.883968	0.436496	1.32516e-26	3.85753e-23	Hypermethylated in EAC
cg04036593		0.778902	0.280672	-0.49823	3.2954e-27	2.77408e-23	Hypomethylated in EAC
cg04040861	ZC3H3	0.729104	0.422488	-0.306616	7.54127e-25	3.95026e-22	Hypomethylated in EAC
cg04043591	TWIST1	0.0771001	0.524772	0.447672	6.2924e-24	1.89537e-21	Hypermethylated in EAC
cg04049008		0.716424	0.3601	-0.356323	8.28503e-24	2.37729e-21	Hypomethylated in EAC
cg04064032	TCF7L2	0.808528	0.414718	-0.39381	5.11683e-24	1.60994e-21	Hypomethylated in EAC
cg04065304	ST18	0.497442	0.90992	0.412478	6.2924e-24	1.89537e-21	Hypermethylated in EAC
cg04084348	PLAU;C10orf55	0.391695	0.141405	-0.25029	2.26959e-25	1.63918e-22	Hypomethylated in EAC
cg04090392	BNC1	0.125694	0.543583	0.417889	1.18799e-26	3.75871e-23	Hypermethylated in EAC
cg04091768	NDST1	0.474372	0.750879	0.276507	1.68654e-24	7.0366e-22	Hypermethylated in EAC
cg04091816	PDK2	0.804992	0.502215	-0.302777	1.9482e-23	4.717e-21	Hypomethylated in EAC
cg04092803	LRCH1	0.864188	0.404707	-0.459481	2.90924e-25	1.96356e-22	Hypomethylated in EAC
cg04094640	NSMCE1	0.652981	0.338731	-0.314251	1.23176e-24	5.59855e-22	Hypomethylated in EAC
cg04096519	GPR44	0.769506	0.494096	-0.27541	8.08991e-25	4.11334e-22	Hypomethylated in EAC
cg04108706	QSOX1	0.749024	0.372305	-0.376718	1.68654e-24	7.0366e-22	Hypomethylated in EAC
cg04110544	GHR	0.0560791	0.503068	0.446988	9.64734e-26	9.40899e-23	Hypermethylated in EAC
cg04120686		0.681517	0.17551	-0.506007	3.47048e-23	7.45597e-21	Hypomethylated in EAC
cg04133293	C1orf106	0.909836	0.610033	-0.299803	6.97682e-24	2.06564e-21	Hypomethylated in EAC
cg04143736	MGC45800	0.0817513	0.468451	0.3867	2.01569e-23	4.85574e-21	Hypermethylated in EAC
cg04146405		0.419049	0.772345	0.353296	2.45662e-26	5.03659e-23	Hypermethylated in EAC
cg04146573	ANO1	0.314651	0.781259	0.466608	2.74469e-24	1.01127e-21	Hypermethylated in EAC
cg04156293	ACHE	0.111303	0.634664	0.523361	3.24312e-23	7.05897e-21	Hypermethylated in EAC
cg04184836	CPEB1	0.0180867	0.572853	0.554766	2.30712e-24	8.88683e-22	Hypermethylated in EAC
cg04205107	PLD5	0.0631439	0.420653	0.357509	6.10702e-25	3.40475e-22	Hypermethylated in EAC
cg04212021	MGAT1	0.25878	0.645978	0.387198	5.87351e-24	1.79759e-21	Hypermethylated in EAC
cg04218124	VIL1	0.667273	0.358802	-0.308471	2.08549e-23	4.99549e-21	Hypomethylated in EAC
cg04226138		0.653791	0.368516	-0.285275	9.18369e-24	2.6038e-21	Hypomethylated in EAC
cg04254916	KRT5	0.499341	0.812992	0.313651	1.42905e-25	1.20034e-22	Hypermethylated in EAC
cg04255616	SFRP1	0.142672	0.497228	0.354556	2.73722e-23	6.20947e-21	Hypermethylated in EAC
cg04260307	LGALS3	0.895602	0.582135	-0.313467	1.20799e-23	3.21013e-21	Hypomethylated in EAC
cg04260584	REV1	0.853955	0.506304	-0.347651	6.10702e-25	3.40475e-22	Hypomethylated in EAC
cg04275506	VPS13D	0.850072	0.39752	-0.452552	3.4726e-25	2.18883e-22	Hypomethylated in EAC
cg04303335	SEL1L	0.873075	0.488561	-0.384514	1.93875e-24	7.81527e-22	Hypomethylated in EAC
cg04320316		0.302104	0.584179	0.282075	1.8724e-24	7.59597e-22	Hypermethylated in EAC
cg04337594	AP2A2	0.894765	0.450316	-0.444449	8.87264e-27	3.41767e-23	Hypomethylated in EAC
cg04338871	ANO1	0.243444	0.691253	0.447809	3.40158e-26	5.81685e-23	Hypermethylated in EAC
cg04345366	SFRS8	0.589212	0.908878	0.319665	4.0741e-26	6.04521e-23	Hypermethylated in EAC
cg04352288	CA5A	0.407955	0.812539	0.404584	7.54127e-25	3.95026e-22	Hypermethylated in EAC
cg04361126	SLC40A1	0.620755	0.265821	-0.354934	4.94327e-24	1.56828e-21	Hypomethylated in EAC
cg04362112	MST1P9	0.780773	0.459136	-0.321638	2.30958e-23	5.41325e-21	Hypomethylated in EAC
cg04388901	MAP4	0.877511	0.536374	-0.341137	5.49484e-25	3.13214e-22	Hypomethylated in EAC
cg04401710	SCOC	0.0535567	0.497713	0.444156	2.08549e-23	4.99549e-21	Hypermethylated in EAC
cg04415176	HOXD13	0.21945	0.583828	0.364378	4.86664e-23	9.84534e-21	Hypermethylated in EAC
cg04420917	LGALS4	0.738413	0.304946	-0.433467	1.53275e-26	4.00341e-23	Hypomethylated in EAC
cg04427990	TMCO7	0.466607	0.847309	0.380701	3.71362e-23	7.87188e-21	Hypermethylated in EAC
cg04432660	FOXK1	0.617651	0.952735	0.335083	1.57291e-24	6.67201e-22	Hypermethylated in EAC
cg04438688	GPR89B	0.89876	0.529456	-0.369304	3.7271e-25	2.32999e-22	Hypomethylated in EAC
cg04442017	ABLIM2	0.576564	0.882935	0.306371	5.6332e-26	7.28191e-23	Hypermethylated in EAC
cg04454951	VWC2	0.112431	0.620547	0.508116	1.29352e-23	3.39252e-21	Hypermethylated in EAC
cg04479876	LIFR	0.861922	0.469316	-0.392605	1.96889e-25	1.49268e-22	Hypomethylated in EAC
cg04488647	ARHGEF16	0.413389	0.761423	0.348034	1.70772e-25	1.35108e-22	Hypermethylated in EAC
cg04496250	CDR2	0.925719	0.646397	-0.279322	2.56058e-24	9.55433e-22	Hypomethylated in EAC
cg04510153	DDR2	0.11212	0.420199	0.30808	1.8083e-24	7.37514e-22	Hypermethylated in EAC
cg04519387	OVOL1	0.793267	0.447186	-0.346082	1.41654e-24	6.21615e-22	Hypomethylated in EAC
cg04546097	HGD	0.7994	0.382286	-0.417114	4.87821e-26	6.86442e-23	Hypomethylated in EAC
cg04561261	HSD17B2	0.468595	0.862082	0.393487	1.18943e-24	5.47797e-22	Hypermethylated in EAC
cg04567731	TBX4	0.65355	0.264297	-0.389254	2.26959e-25	1.63918e-22	Hypomethylated in EAC
cg04573845		0.47019	0.80907	0.33888	1.58779e-23	3.99135e-21	Hypermethylated in EAC
cg04591034	COL23A1	0.175106	0.593726	0.41862	8.06578e-26	8.31299e-23	Hypermethylated in EAC
cg04592811	PIGL	0.736197	0.322886	-0.413311	2.92945e-23	6.52521e-21	Hypomethylated in EAC
cg04597312	IRF8	0.729685	0.27467	-0.455015	2.52459e-25	1.76324e-22	Hypomethylated in EAC
cg04602696	FAM38A	0.650754	0.289036	-0.361718	4.10967e-27	2.81122e-23	Hypomethylated in EAC
cg04625615	ITPKA	0.789313	0.466393	-0.32292	4.01784e-24	1.34518e-21	Hypomethylated in EAC
cg04681845	FMNL2	0.488484	0.805923	0.317439	1.62874e-24	6.86304e-22	Hypermethylated in EAC
cg04685534	NELL2	0.06016	0.543304	0.483144	3.13503e-23	6.89057e-21	Hypermethylated in EAC
cg04755857	EVC	0.852343	0.479393	-0.37295	2.23236e-23	5.2646e-21	Hypomethylated in EAC
cg04770195	CHD9	0.587951	0.897667	0.309716	1.03628e-25	9.73338e-23	Hypermethylated in EAC
cg04778178	HOXA3	0.816671	0.280041	-0.536631	2.47317e-24	9.33781e-22	Hypomethylated in EAC
cg04778236	SPSB1	0.414511	0.930577	0.516065	9.30857e-25	4.5803e-22	Hypermethylated in EAC
cg04779631	SH3GL3	0.0461424	0.53467	0.488528	5.6332e-26	7.28191e-23	Hypermethylated in EAC
cg04781339		0.212715	0.525878	0.313163	1.51898e-24	6.54515e-22	Hypermethylated in EAC
cg04801085	RCOR1	0.974149	0.542373	-0.431777	4.94352e-25	2.8958e-22	Hypomethylated in EAC
cg04817300	TP53AIP1	0.408333	0.753272	0.344939	4.61346e-24	1.49093e-21	Hypermethylated in EAC
cg04832557		0.461664	0.906966	0.445301	8.37888e-25	4.21531e-22	Hypermethylated in EAC
cg04847043	KIAA0182	0.900212	0.583057	-0.317156	4.29282e-25	2.61089e-22	Hypomethylated in EAC
cg04847110		0.443552	0.818814	0.375262	2.11632e-27	2.77408e-23	Hypermethylated in EAC
cg04851169		0.146807	0.45284	0.306033	3.3549e-23	7.24847e-21	Hypermethylated in EAC
cg04856292	NKAIN2	0.0792539	0.372352	0.293099	7.02952e-25	3.75966e-22	Hypermethylated in EAC
cg04874286	FGD6	0.894615	0.550897	-0.343718	1.29352e-23	3.39252e-21	Hypomethylated in EAC
cg04904331	VWC2	0.102253	0.711133	0.608879	1.58779e-23	3.99135e-21	Hypermethylated in EAC
cg04908077		0.262259	0.709194	0.446935	3.03052e-23	6.70334e-21	Hypermethylated in EAC
cg04917276	HNF1B	0.39859	0.0476494	-0.350941	5.67454e-24	1.74792e-21	Hypomethylated in EAC
cg04929599	GABRE	0.155856	0.666934	0.511077	4.11028e-23	8.59328e-21	Hypermethylated in EAC
cg04962621	MGRN1	0.650978	0.257277	-0.393701	1.42905e-25	1.20034e-22	Hypomethylated in EAC
cg04976330	PUM1	0.267797	0.665728	0.39793	6.5522e-25	3.56945e-22	Hypermethylated in EAC
cg05000339	RAB11FIP4	0.808389	0.363448	-0.44494	1.27778e-26	3.80677e-23	Hypomethylated in EAC
cg05002336	CD81	0.859236	0.483717	-0.375519	1.68654e-24	7.0366e-22	Hypomethylated in EAC
cg05006349	KIAA1026	0.0694855	0.507895	0.438409	8.37888e-25	4.21531e-22	Hypermethylated in EAC
cg05022059		0.241691	0.618818	0.377127	3.84143e-23	8.0978e-21	Hypermethylated in EAC
cg05057634	MGAT5B	0.110599	0.410474	0.299875	4.94327e-24	1.56828e-21	Hypermethylated in EAC
cg05064181	ABLIM1	0.880102	0.589335	-0.290767	9.83576e-24	2.74983e-21	Hypomethylated in EAC
cg05073386	SLC45A4	0.406868	0.816218	0.409349	9.18369e-24	2.6038e-21	Hypermethylated in EAC
cg05097887	ZMYND17	0.574073	0.89415	0.320076	2.92945e-23	6.52521e-21	Hypermethylated in EAC
cg05113898	RPTOR	0.408313	0.854107	0.445793	4.0741e-26	6.04521e-23	Hypermethylated in EAC
cg05120074	CACHD1	0.564209	0.883833	0.319624	1.01788e-23	2.8107e-21	Hypermethylated in EAC
cg05138702	CTBP2	0.922088	0.486532	-0.435556	1.23176e-24	5.59855e-22	Hypomethylated in EAC
cg05142677	ZFPM1	0.319239	0.886146	0.566906	9.99873e-26	9.48487e-23	Hypermethylated in EAC
cg05145233	ACSF3	0.885223	0.382049	-0.503174	2.52459e-25	1.76324e-22	Hypomethylated in EAC
cg05155595	ANXA4	0.760727	0.336613	-0.424114	1.74637e-24	7.21517e-22	Hypomethylated in EAC
cg05181041	ADAM12	0.128614	0.608598	0.479985	1.93875e-24	7.81527e-22	Hypermethylated in EAC
cg05184311	PKP1	0.308228	0.669466	0.361238	1.46687e-24	6.3783e-22	Hypermethylated in EAC
cg05198900	MUPCDH	0.809912	0.460345	-0.349567	3.4726e-25	2.18883e-22	Hypomethylated in EAC
cg05214690	ADAMTS2	0.0415502	0.507679	0.466129	1.483e-23	3.78531e-21	Hypermethylated in EAC
cg05215748	ALOX12	0.446824	0.848775	0.401951	1.75888e-23	4.33849e-21	Hypermethylated in EAC
cg05215806		0.0836686	0.452932	0.369263	2.00744e-24	8.01588e-22	Hypermethylated in EAC
cg05220069	WBSCR26	0.783867	0.474398	-0.309469	3.84143e-23	8.0978e-21	Hypomethylated in EAC
cg05235884	TRIM15	0.8476	0.434342	-0.413258	2.73839e-26	5.30081e-23	Hypomethylated in EAC
cg05237641	ADAM12	0.161961	0.592497	0.430536	1.074e-25	9.96496e-23	Hypermethylated in EAC
cg05242402	MICALL2	0.517224	0.944272	0.427048	1.46139e-27	2.77408e-23	Hypermethylated in EAC
cg05245650	CDC42EP3	0.493414	0.152883	-0.340532	1.88295e-23	4.58522e-21	Hypomethylated in EAC
cg05251593	MSI2	0.690314	0.408029	-0.282284	2.22828e-24	8.65309e-22	Hypomethylated in EAC
cg05256179	BAT5	0.801755	0.381163	-0.420592	5.83938e-26	7.37347e-23	Hypomethylated in EAC
cg05281894	PDPN	0.0421896	0.443863	0.401674	2.47206e-23	5.69604e-21	Hypermethylated in EAC
cg05290737	GPR81	0.579728	0.262975	-0.316753	4.94327e-24	1.56828e-21	Hypomethylated in EAC
cg05295297	FLRT2	0.0914794	0.388526	0.297046	1.16734e-23	3.12609e-21	Hypermethylated in EAC
cg05303999	KCNB1	0.494111	0.846475	0.352364	7.2432e-26	7.96001e-23	Hypermethylated in EAC
cg05322916	C6orf89	0.266752	0.655792	0.38904	9.99873e-26	9.48487e-23	Hypermethylated in EAC
cg05327192	KLHL35	0.828058	0.337099	-0.490959	1.8083e-24	7.37514e-22	Hypomethylated in EAC
cg05331472	BCAS4	0.322446	0.631991	0.309545	3.23534e-25	2.109e-22	Hypermethylated in EAC
cg05346841	PRDM2	0.0262199	0.543114	0.516894	2.30958e-23	5.41325e-21	Hypermethylated in EAC
cg05350411		0.0883961	0.466116	0.37772	1.47801e-26	3.96919e-23	Hypermethylated in EAC
cg05351785	TGM1	0.337979	0.701456	0.363477	6.74159e-26	7.72023e-23	Hypermethylated in EAC
cg05353415	GLI3	0.0662461	0.3898	0.323554	2.9419e-24	1.06338e-21	Hypermethylated in EAC
cg05398883	GUCA2A	0.921371	0.601022	-0.320348	4.45683e-24	1.45014e-21	Hypomethylated in EAC
cg05438837	CRYL1	0.447538	0.764169	0.316631	4.15919e-24	1.38039e-21	Hypermethylated in EAC
cg05463325	RAB4A	0.667423	0.397377	-0.270047	2.38871e-24	9.10002e-22	Hypomethylated in EAC
cg05483021		0.543866	0.0656992	-0.478167	1.10904e-24	5.22124e-22	Hypomethylated in EAC
cg05485379		0.386857	0.963053	0.576196	2.03949e-27	2.77408e-23	Hypermethylated in EAC
cg05503433	ARHGEF1	0.751546	0.385728	-0.365818	5.29642e-24	1.65417e-21	Hypomethylated in EAC
cg05517976	HOXA10	0.827107	0.408248	-0.418859	1.27558e-24	5.72271e-22	Hypomethylated in EAC
cg05556923	PDGFA	0.961463	0.402837	-0.558625	5.87351e-24	1.79759e-21	Hypomethylated in EAC
cg05576959	DGKZ	0.320906	0.61666	0.295755	1.47801e-26	3.96919e-23	Hypermethylated in EAC
cg05585149	DIP2C;C10orf108	0.810771	0.30598	-0.504791	6.98794e-26	7.88396e-23	Hypomethylated in EAC
cg05593162	SDCCAG8	0.806614	0.429704	-0.37691	1.09008e-23	2.97346e-21	Hypomethylated in EAC
cg05600609	ODZ2	0.761528	0.373264	-0.388265	3.62173e-24	1.24424e-21	Hypomethylated in EAC
cg05602642	CERK	0.50805	0.163253	-0.344797	8.00528e-24	2.30743e-21	Hypomethylated in EAC
cg05619587	SLC6A15	0.0481286	0.449278	0.40115	2.38871e-24	9.10002e-22	Hypermethylated in EAC
cg05652551	PLS1	0.913678	0.440106	-0.473572	9.54493e-27	3.46654e-23	Hypomethylated in EAC
cg05653887	CELSR1	0.892223	0.588594	-0.303629	3.3794e-24	1.17582e-21	Hypomethylated in EAC
cg05655953	TACC2	0.954104	0.505348	-0.448757	1.29352e-23	3.39252e-21	Hypomethylated in EAC
cg05658487		0.126274	0.52123	0.394955	6.62181e-27	2.97078e-23	Hypermethylated in EAC
cg05664039	TRIM15	0.957149	0.475274	-0.481875	7.2432e-26	7.96001e-23	Hypomethylated in EAC
cg05665651	ANKRD11	0.363186	0.847173	0.483986	4.42316e-27	2.81122e-23	Hypermethylated in EAC
cg05673137	UNC5CL	0.723927	0.352967	-0.37096	9.64064e-25	4.71328e-22	Hypomethylated in EAC
cg05673892	VILL	0.838115	0.467931	-0.370184	1.20799e-23	3.21013e-21	Hypomethylated in EAC
cg05679440	SOLH	0.702739	0.367715	-0.335024	9.98443e-25	4.81957e-22	Hypomethylated in EAC
cg05715123	PION	0.464897	0.820857	0.355961	1.9482e-23	4.717e-21	Hypermethylated in EAC
cg05728596	GPBAR1	0.879732	0.527526	-0.352205	6.07938e-24	1.85021e-21	Hypomethylated in EAC
cg05735432	B4GALT7	0.740265	0.446535	-0.29373	1.20799e-23	3.21013e-21	Hypomethylated in EAC
cg05738240	RBM19	0.406616	0.890976	0.48436	3.24312e-23	7.05897e-21	Hypermethylated in EAC
cg05749728	CTBP2	0.81552	0.372595	-0.442924	1.46687e-24	6.3783e-22	Hypomethylated in EAC
cg05772850	SOLH	0.952322	0.619443	-0.332879	1.33066e-25	1.14287e-22	Hypomethylated in EAC
cg05774672	FZD5	0.680847	0.292455	-0.388392	8.24733e-27	3.27608e-23	Hypomethylated in EAC
cg05800082	DST	0.388817	0.877911	0.489093	3.2954e-27	2.77408e-23	Hypermethylated in EAC
cg05804846		0.445115	0.817824	0.372709	6.50385e-26	7.63132e-23	Hypermethylated in EAC
cg05828925	FLJ14107;BIN3	0.57007	0.21377	-0.3563	2.15769e-23	5.11381e-21	Hypomethylated in EAC
cg05833518	CLCN5	0.882726	0.552295	-0.330431	3.71362e-23	7.87188e-21	Hypomethylated in EAC
cg05917797		0.880624	0.575123	-0.305502	3.47048e-23	7.45597e-21	Hypomethylated in EAC
cg05926640		0.609096	0.194589	-0.414507	3.35189e-25	2.14825e-22	Hypomethylated in EAC
cg05928186	HOXA6	0.596156	0.308876	-0.28728	5.29642e-24	1.65417e-21	Hypomethylated in EAC
cg05939149	PLEKHH2	0.417177	0.865549	0.448372	1.05337e-23	2.89194e-21	Hypermethylated in EAC
cg05941108	IRX4	0.080978	0.466729	0.385751	1.20799e-23	3.21013e-21	Hypermethylated in EAC
cg05961935	ZEB2	0.0689064	0.417595	0.348689	1.18943e-24	5.47797e-22	Hypermethylated in EAC
cg05984508	LRP5	0.660174	0.229215	-0.43096	4.87821e-26	6.86442e-23	Hypomethylated in EAC
cg05985988	JARID2	0.820841	0.467255	-0.353586	2.9419e-24	1.06338e-21	Hypomethylated in EAC
cg05991857		0.0377274	0.465398	0.427671	4.94352e-25	2.8958e-22	Hypermethylated in EAC
cg05997059	MET	0.896499	0.4491	-0.447399	4.22365e-26	6.17106e-23	Hypomethylated in EAC
cg06009448	C7orf50	0.378221	0.647602	0.269381	1.09008e-23	2.97346e-21	Hypermethylated in EAC
cg06033721	SLC44A3	0.46912	0.786526	0.317406	4.54884e-23	9.32611e-21	Hypermethylated in EAC
cg06061966	DGKZ	0.289082	0.65623	0.367148	4.10967e-27	2.81122e-23	Hypermethylated in EAC
cg06104877	MIR194-2;MIR192	0.530418	0.265591	-0.264827	3.47048e-23	7.45597e-21	Hypomethylated in EAC
cg06118584	SNN	0.361754	0.713807	0.352053	4.94352e-25	2.8958e-22	Hypermethylated in EAC
cg06147895	BNIP3	0.894466	0.489186	-0.40528	8.06578e-26	8.31299e-23	Hypomethylated in EAC
cg06193232	ERN1	0.71044	0.314254	-0.396187	2.00744e-24	8.01588e-22	Hypomethylated in EAC
cg06196755	TSHZ3	0.0842806	0.551999	0.467719	4.0741e-26	6.04521e-23	Hypermethylated in EAC
cg06206801	KCTD1	0.127062	0.634071	0.507009	1.8083e-24	7.37514e-22	Hypermethylated in EAC
cg06209035	CARD14	0.838699	0.433528	-0.405171	1.57291e-24	6.67201e-22	Hypomethylated in EAC
cg06226386	FLJ14107;BIN3	0.827239	0.443697	-0.383542	7.81082e-25	3.99273e-22	Hypomethylated in EAC
cg06226703	SPATS2L	0.759712	0.339707	-0.420005	6.27443e-26	7.54792e-23	Hypomethylated in EAC
cg06248767	LYN	0.112342	0.662731	0.550389	4.61346e-24	1.49093e-21	Hypermethylated in EAC
cg06332621	RBM47	0.799563	0.492671	-0.306892	3.03052e-23	6.70334e-21	Hypomethylated in EAC
cg06353098	KRT5	0.355093	0.741541	0.386448	7.81082e-25	3.99273e-22	Hypermethylated in EAC
cg06358171	SSBP3	0.773742	0.437754	-0.335988	2.73839e-26	5.30081e-23	Hypomethylated in EAC
cg06380725	TRAF3IP2	0.30624	0.71418	0.40794	9.89977e-27	3.49554e-23	Hypermethylated in EAC
cg06388418	NSMCE1	0.573808	0.299277	-0.274532	2.73722e-23	6.20947e-21	Hypomethylated in EAC
cg06394229	LGALS4	0.689068	0.294215	-0.394853	1.42905e-25	1.20034e-22	Hypomethylated in EAC
cg06444781	HNF1A	0.764759	0.42263	-0.342128	1.01788e-23	2.8107e-21	Hypomethylated in EAC
cg06464324	PDGFA	0.86905	0.478052	-0.390998	1.16734e-23	3.12609e-21	Hypomethylated in EAC
cg06479755	JAM2	0.0260042	0.33808	0.312076	4.54884e-23	9.32611e-21	Hypermethylated in EAC
cg06495401	EDAR	0.561116	0.886156	0.325041	1.483e-23	3.78531e-21	Hypermethylated in EAC
cg06510261	GCET2	0.0977742	0.546879	0.449105	2.73839e-26	5.30081e-23	Hypermethylated in EAC
cg06518271	ADH6	0.907935	0.489554	-0.418381	2.36923e-26	4.91024e-23	Hypomethylated in EAC
cg06520307	KRBA1	0.700023	0.420973	-0.27905	9.30857e-25	4.5803e-22	Hypomethylated in EAC
cg06523224	BNC1	0.0803741	0.654427	0.574053	1.97646e-26	4.54037e-23	Hypermethylated in EAC
cg06555468	MAD1L1	0.392152	0.792408	0.400256	4.29282e-25	2.61089e-22	Hypermethylated in EAC
cg06573088	CAP2	0.809283	0.525528	-0.283755	1.29352e-23	3.39252e-21	Hypomethylated in EAC
cg06585307	IFT140	0.394863	0.768621	0.373758	2.35162e-25	1.66685e-22	Hypermethylated in EAC
cg06600331	SGK2	0.63723	0.297373	-0.339857	1.57291e-24	6.67201e-22	Hypomethylated in EAC
cg06617528		0.406029	0.830045	0.424016	2.94381e-26	5.44949e-23	Hypermethylated in EAC
cg06640637	HNF4A	0.873039	0.414996	-0.458043	1.03628e-25	9.73338e-23	Hypomethylated in EAC
cg06646021	RAB4A	0.548877	0.290007	-0.258869	6.2924e-24	1.89537e-21	Hypomethylated in EAC
cg06650260	NR0B2	0.830129	0.389596	-0.440533	6.51281e-24	1.95251e-21	Hypomethylated in EAC
cg06652315		0.0834865	0.359588	0.276102	5.48225e-24	1.6983e-21	Hypermethylated in EAC
cg06679347	VEGFC	0.0659572	0.589814	0.523857	6.10702e-25	3.40475e-22	Hypermethylated in EAC
cg06682024	MERTK	0.180929	0.513333	0.332404	1.53451e-23	3.88817e-21	Hypermethylated in EAC
cg06704122	EN1	0.0902977	0.566426	0.476129	2.23236e-23	5.2646e-21	Hypermethylated in EAC
cg06707993	CARD14	0.863861	0.441144	-0.422717	1.33066e-25	1.14287e-22	Hypomethylated in EAC
cg06708255		0.379091	0.0386228	-0.340468	1.53451e-23	3.88817e-21	Hypomethylated in EAC
cg06757133		0.306447	0.587615	0.281168	1.9482e-23	4.717e-21	Hypermethylated in EAC
cg06812840	SOX15	0.229277	0.48201	0.252732	2.9419e-24	1.06338e-21	Hypermethylated in EAC
cg06833098	MSL1	0.835601	0.388327	-0.447274	1.6429e-23	4.10823e-21	Hypomethylated in EAC
cg06857116	ZSWIM7	0.54051	0.827187	0.286677	3.26433e-24	1.1473e-21	Hypermethylated in EAC
cg06888746	SH3PXD2A	0.146342	0.808511	0.662169	1.14548e-26	3.75871e-23	Hypermethylated in EAC
cg06892679	PLEKHH1	0.847012	0.329239	-0.517773	2.9419e-24	1.06338e-21	Hypomethylated in EAC
cg06958211	PAK6	0.435552	0.791418	0.355866	2.38871e-24	9.10002e-22	Hypermethylated in EAC
cg06985664	MET	0.847906	0.520422	-0.327484	6.5522e-25	3.56945e-22	Hypomethylated in EAC
cg07016258	BNC1	0.0903018	0.539228	0.448926	2.71016e-25	1.85546e-22	Hypermethylated in EAC
cg07022634		0.730925	0.46359	-0.267335	3.3549e-23	7.24847e-21	Hypomethylated in EAC
cg07039180	VWC2	0.128317	0.644869	0.516552	2.83172e-23	6.36703e-21	Hypermethylated in EAC
cg07053546	RBMS1	0.863361	0.46494	-0.39842	3.92981e-26	6.04521e-23	Hypomethylated in EAC
cg07054502	ANKRD11	0.671467	0.397724	-0.273743	3.1228e-25	2.05674e-22	Hypomethylated in EAC
cg07064544	HNF4A	0.959285	0.416213	-0.543071	4.61346e-24	1.49093e-21	Hypomethylated in EAC
cg07094785		0.896956	0.439354	-0.457602	2.95049e-27	2.77408e-23	Hypomethylated in EAC
cg07098502	KIAA0182	0.905294	0.489229	-0.416066	1.59032e-25	1.29584e-22	Hypomethylated in EAC
cg07099000	TBCD	0.879745	0.535427	-0.344317	5.87351e-24	1.79759e-21	Hypomethylated in EAC
cg07111719	CD81	0.820091	0.432471	-0.38762	7.02952e-25	3.75966e-22	Hypomethylated in EAC
cg07112556	OBFC1	0.660829	0.916402	0.255574	3.49849e-24	1.21283e-21	Hypermethylated in EAC
cg07117596	KIAA1804	0.900865	0.416602	-0.484263	1.23207e-26	3.75871e-23	Hypomethylated in EAC
cg07129392	WWC1	0.661736	0.324384	-0.337352	2.26959e-25	1.63918e-22	Hypomethylated in EAC
cg07156336	RAB7A	0.562378	0.200017	-0.362361	2.80795e-25	1.91212e-22	Hypomethylated in EAC
cg07164388	LTB4R2;LTB4R;CIDEB	0.403097	0.802011	0.398914	6.78671e-25	3.6606e-22	Hypermethylated in EAC
cg07168214	ZBTB4	0.410606	0.775972	0.365366	2.15212e-24	8.45199e-22	Hypermethylated in EAC
cg07175883	HOXD13	0.127737	0.492315	0.364578	9.18369e-24	2.6038e-21	Hypermethylated in EAC
cg07181257	AHDC1	0.86454	0.535217	-0.329322	2.43659e-25	1.71117e-22	Hypomethylated in EAC
cg07185041	SLC44A4	0.782807	0.375185	-0.407623	2.26959e-25	1.63918e-22	Hypomethylated in EAC
cg07191152		0.651875	0.343884	-0.307991	6.32573e-25	3.49602e-22	Hypomethylated in EAC
cg07197059	EFS	0.255414	0.580839	0.325425	3.24312e-23	7.05897e-21	Hypermethylated in EAC
cg07204724	TBC1D16	0.844525	0.447573	-0.396952	1.14548e-26	3.75871e-23	Hypomethylated in EAC
cg07219303	ADH6	0.81336	0.370568	-0.442792	7.28095e-25	3.85092e-22	Hypomethylated in EAC
cg07226481	TRAK2	0.869929	0.416887	-0.453042	4.6068e-25	2.74923e-22	Hypomethylated in EAC
cg07239613		0.458483	0.740592	0.282109	1.53451e-23	3.88817e-21	Hypermethylated in EAC
cg07249274	MCC	0.0308553	0.432179	0.401324	5.30461e-25	3.05568e-22	Hypermethylated in EAC
cg07336987	MUPCDH	0.739933	0.36459	-0.375343	3.4726e-25	2.18883e-22	Hypomethylated in EAC
cg07385974		0.821503	0.393598	-0.427905	3.62173e-24	1.24424e-21	Hypomethylated in EAC
cg07386859	HAGH	0.499535	0.825919	0.326384	1.16734e-23	3.12609e-21	Hypermethylated in EAC
cg07407754	UCP3	0.841655	0.460441	-0.381214	8.06578e-26	8.31299e-23	Hypomethylated in EAC
cg07421969	TRIM15	0.694232	0.341623	-0.352609	6.74159e-26	7.72023e-23	Hypomethylated in EAC
cg07428907	CARD14	0.242524	0.553478	0.310954	5.11683e-24	1.60994e-21	Hypermethylated in EAC
cg07479618	RNMTL1	0.403658	0.934002	0.530344	5.24225e-26	7.08894e-23	Hypermethylated in EAC
cg07481027	CAMK2G	0.88582	0.529667	-0.356153	4.86664e-23	9.84534e-21	Hypomethylated in EAC
cg07484739		0.230539	0.649189	0.418649	3.81821e-27	2.81122e-23	Hypermethylated in EAC
cg07505226	POLR2G	0.958839	0.64394	-0.314899	1.23176e-24	5.59855e-22	Hypomethylated in EAC
cg07516307	RXRB	0.906751	0.546274	-0.360477	3.71362e-23	7.87188e-21	Hypomethylated in EAC
cg07519816		0.0533187	0.515967	0.462648	9.83576e-24	2.74983e-21	Hypermethylated in EAC
cg07534267	BFAR	0.935107	0.639681	-0.295426	1.36792e-24	6.01663e-22	Hypomethylated in EAC
cg07565505		0.134817	0.668096	0.533279	3.79058e-26	6.04521e-23	Hypermethylated in EAC
cg07568117	PKD1	0.565739	0.934201	0.368462	3.3549e-23	7.24847e-21	Hypermethylated in EAC
cg07572927	RNASE4;ANG	0.794643	0.377923	-0.41672	1.14854e-24	5.36086e-22	Hypomethylated in EAC
cg07581623	DPYSL2	0.798278	0.461966	-0.336311	3.97361e-23	8.34413e-21	Hypomethylated in EAC
cg07589254		0.0682697	0.516777	0.448508	2.08549e-23	4.99549e-21	Hypermethylated in EAC
cg07589519	MACROD1	0.45	0.740174	0.290174	8.08991e-25	4.11334e-22	Hypermethylated in EAC
cg07594209	BASP1;LOC285696	0.0505068	0.529996	0.479489	2.38945e-23	5.55606e-21	Hypermethylated in EAC
cg07599136	AHRR	0.44352	0.830346	0.386826	2.8416e-24	1.04194e-21	Hypermethylated in EAC
cg07605285		0.313104	0.676594	0.36349	7.73489e-24	2.24306e-21	Hypermethylated in EAC
cg07613752		0.693808	0.173749	-0.520059	2.15769e-23	5.11381e-21	Hypomethylated in EAC
cg07705604	TULP4	0.401951	0.725394	0.323442	3.23534e-25	2.109e-22	Hypermethylated in EAC
cg07706776	CALML3	0.39502	0.813141	0.418121	7.95127e-27	3.27608e-23	Hypermethylated in EAC
cg07722360	BANF2	0.706274	0.325218	-0.381056	7.81082e-25	3.99273e-22	Hypomethylated in EAC
cg07739826	OSBP	0.864055	0.547586	-0.316469	2.22828e-24	8.65309e-22	Hypomethylated in EAC
cg07740599	RAB11FIP3	0.88619	0.414624	-0.471566	6.27443e-26	7.54792e-23	Hypomethylated in EAC
cg07765621	COL23A1	0.0817422	0.589297	0.507554	7.50771e-26	8.08754e-23	Hypermethylated in EAC
cg07815856	NEBL	0.700032	0.391178	-0.308854	4.39774e-23	9.06504e-21	Hypomethylated in EAC
cg07818422	WDFY2	0.905651	0.598559	-0.307092	1.6429e-23	4.10823e-21	Hypomethylated in EAC
cg07882671	IRX4	0.052462	0.651509	0.599047	5.29642e-24	1.65417e-21	Hypermethylated in EAC
cg07914282	CTBP2	0.877163	0.61657	-0.260593	1.74637e-24	7.21517e-22	Hypomethylated in EAC
cg07926491	STAT6	0.395868	0.761575	0.365707	7.28095e-25	3.85092e-22	Hypermethylated in EAC
cg07955887	KIAA0802	0.882673	0.471238	-0.411435	5.12092e-25	2.9678e-22	Hypomethylated in EAC
cg08015382		0.624977	0.26665	-0.358327	1.25003e-23	3.30803e-21	Hypomethylated in EAC
cg08017928	MNX1	0.438497	0.0646715	-0.373825	1.57291e-24	6.67201e-22	Hypomethylated in EAC
cg08062273	LIMD1	0.600409	0.318768	-0.281641	4.53925e-26	6.53207e-23	Hypomethylated in EAC
cg08071700	CMIP	0.447497	0.876686	0.429189	1.14548e-26	3.75871e-23	Hypermethylated in EAC
cg08079580	BNIP3	0.0395068	0.401609	0.362103	1.58779e-23	3.99135e-21	Hypermethylated in EAC
cg08119655	PPFIBP2	0.634642	0.307171	-0.327471	1.12806e-23	3.05304e-21	Hypomethylated in EAC
cg08155249		0.820901	0.379155	-0.441746	5.43424e-26	7.19546e-23	Hypomethylated in EAC
cg08170227	ACTN1	0.58041	0.250131	-0.330279	1.33066e-25	1.14287e-22	Hypomethylated in EAC
cg08174718	WNT5A	0.0315878	0.316822	0.285234	7.73489e-24	2.24306e-21	Hypermethylated in EAC
cg08178786	TFAP2A	0.293473	0.615443	0.32197	4.11028e-23	8.59328e-21	Hypermethylated in EAC
cg08198430	TGM1	0.36809	0.714289	0.346199	1.23207e-26	3.75871e-23	Hypermethylated in EAC
cg08219486	RPTOR	0.603174	0.871956	0.268782	1.38506e-23	3.58816e-21	Hypermethylated in EAC
cg08222053	BLOC1S1;RDH5	0.875936	0.562862	-0.313074	6.10702e-25	3.40475e-22	Hypomethylated in EAC
cg08237401	BCAR3	0.69535	0.283395	-0.411956	6.50385e-26	7.63132e-23	Hypomethylated in EAC
cg08239282	FHL2	0.361481	0.871699	0.510218	1.5166e-27	2.77408e-23	Hypermethylated in EAC
cg08281371		0.38712	0.112857	-0.274263	7.73489e-24	2.24306e-21	Hypomethylated in EAC
cg08319417		0.964616	0.523423	-0.441194	6.10702e-25	3.40475e-22	Hypomethylated in EAC
cg08324945	ADAMTS3	0.0539808	0.502286	0.448305	2.83172e-23	6.36703e-21	Hypermethylated in EAC
cg08330432	EHD2	0.567337	0.876491	0.309155	5.87351e-24	1.79759e-21	Hypermethylated in EAC
cg08393516	SLC26A1;IDUA	0.832325	0.501346	-0.330979	3.59001e-23	7.67385e-21	Hypomethylated in EAC
cg08415731		0.923085	0.579932	-0.343154	8.67807e-25	4.33722e-22	Hypomethylated in EAC
cg08428878	LASS3	0.816652	0.493773	-0.322879	1.8083e-24	7.37514e-22	Hypomethylated in EAC
cg08432452	MIR192;MIR194-2	0.724209	0.469178	-0.255031	2.00744e-24	8.01588e-22	Hypomethylated in EAC
cg08451325		0.477491	0.753317	0.275826	1.07089e-24	5.09828e-22	Hypermethylated in EAC
cg08469215	TMEM79	0.694559	0.307908	-0.386651	4.2516e-23	8.82584e-21	Hypomethylated in EAC
cg08474467	SOLH	0.952686	0.676273	-0.276413	1.25003e-23	3.30803e-21	Hypomethylated in EAC
cg08496276	COL23A1	0.0522049	0.445861	0.393656	9.30857e-25	4.5803e-22	Hypermethylated in EAC
cg08497772		0.764748	0.36533	-0.399418	5.11683e-24	1.60994e-21	Hypomethylated in EAC
cg08498787		0.0713669	0.504043	0.432676	2.07853e-24	8.23081e-22	Hypermethylated in EAC
cg08513472	GMDS	0.112467	0.575849	0.463382	3.13503e-23	6.89057e-21	Hypermethylated in EAC
cg08523727	TCF25	0.45182	0.793069	0.341249	8.66494e-26	8.7415e-23	Hypermethylated in EAC
cg08550785	RIMS2	0.0446982	0.5206	0.475902	1.01788e-23	2.8107e-21	Hypermethylated in EAC
cg08571304	DLG5	0.89534	0.566606	-0.328734	5.6332e-26	7.28191e-23	Hypomethylated in EAC
cg08573315		0.626953	0.23278	-0.394173	1.82522e-27	2.77408e-23	Hypomethylated in EAC
cg08602190	ADAM12	0.105456	0.527852	0.422396	2.38945e-23	5.55606e-21	Hypermethylated in EAC
cg08612137		0.0458139	0.405282	0.359468	3.03052e-23	6.70334e-21	Hypermethylated in EAC
cg08622401	UNKL	0.541879	0.940323	0.398444	1.09008e-23	2.97346e-21	Hypermethylated in EAC
cg08625590	PLXDC2	0.0928358	0.623251	0.530415	1.23899e-25	1.09878e-22	Hypermethylated in EAC
cg08625996	SND1	0.903067	0.558474	-0.344593	1.18943e-24	5.47797e-22	Hypomethylated in EAC
cg08627125	TMED6	0.816215	0.409066	-0.407149	1.30745e-27	2.77408e-23	Hypomethylated in EAC
cg08633249	BNC1	0.766373	0.321493	-0.44488	5.12303e-27	2.83133e-23	Hypomethylated in EAC
cg08641990	SSBP3	0.842221	0.410763	-0.431458	1.53451e-23	3.88817e-21	Hypomethylated in EAC
cg08644973	BAT5	0.728939	0.36073	-0.368209	1.29352e-23	3.39252e-21	Hypomethylated in EAC
cg08651590	SPRED2	0.382755	0.748641	0.365885	3.71362e-23	7.87188e-21	Hypermethylated in EAC
cg08659667	PLD5	0.0767457	0.435724	0.358978	2.9419e-24	1.06338e-21	Hypermethylated in EAC
cg08693490		0.188962	0.621373	0.432411	1.70772e-25	1.35108e-22	Hypermethylated in EAC
cg08705329	VPS25;WNK4	0.736023	0.427845	-0.308179	2.47206e-23	5.69604e-21	Hypomethylated in EAC
cg08729318	TMTC1	0.0549635	0.552865	0.497901	2.30958e-23	5.41325e-21	Hypermethylated in EAC
cg08768852		0.106136	0.727962	0.621826	4.86664e-23	9.84534e-21	Hypermethylated in EAC
cg08789739	MYH11	0.889014	0.580777	-0.308237	9.50419e-24	2.68072e-21	Hypomethylated in EAC
cg08796240	VAC14	0.486798	0.949435	0.462637	5.49484e-25	3.13214e-22	Hypermethylated in EAC
cg08816023	FGF1	0.373439	0.66211	0.288671	3.79058e-26	6.04521e-23	Hypermethylated in EAC
cg08824221	LGR4	0.801416	0.341215	-0.460201	6.32573e-25	3.49602e-22	Hypomethylated in EAC
cg08828787	GLI3	0.882571	0.482881	-0.39969	1.28401e-25	1.12562e-22	Hypomethylated in EAC
cg08830105	RAB11FIP3	0.883375	0.533853	-0.349523	6.51281e-24	1.95251e-21	Hypomethylated in EAC
cg08830157	SLC12A7	0.606233	0.299018	-0.307215	1.23176e-24	5.59855e-22	Hypomethylated in EAC
cg08842616	VAC14	0.446879	0.791557	0.344678	1.48092e-25	1.23304e-22	Hypermethylated in EAC
cg08847775		0.519938	0.165223	-0.354715	4.11028e-23	8.59328e-21	Hypomethylated in EAC
cg08890627	SEC14L1	0.293474	0.755714	0.462241	4.11028e-23	8.59328e-21	Hypermethylated in EAC
cg08890883	SH2D3A	0.847627	0.493001	-0.354626	1.59032e-25	1.29584e-22	Hypomethylated in EAC
cg08911275	HOXD13	0.111033	0.674198	0.563165	1.69991e-23	4.22584e-21	Hypermethylated in EAC
cg08939095	BNC1	0.0410422	0.507538	0.466496	3.79058e-26	6.04521e-23	Hypermethylated in EAC
cg08962682	RIMKLB	0.0214936	0.54268	0.521186	3.97361e-23	8.34413e-21	Hypermethylated in EAC
cg08970226	TSHZ3	0.125554	0.461521	0.335968	6.10702e-25	3.40475e-22	Hypermethylated in EAC
cg08988543	ADH6	0.817236	0.401171	-0.416065	1.01788e-23	2.8107e-21	Hypomethylated in EAC
cg09022422	SLC6A11	0.0860738	0.472425	0.386352	1.33852e-23	3.49131e-21	Hypermethylated in EAC
cg09029193	CTBP1	0.439482	0.728439	0.288957	5.30461e-25	3.05568e-22	Hypermethylated in EAC
cg09036996	SH2D3A	0.653315	0.316448	-0.336867	1.93875e-24	7.81527e-22	Hypomethylated in EAC
cg09049140	GPR64	0.866815	0.453378	-0.413437	2.64584e-23	6.04533e-21	Hypomethylated in EAC
cg09050160	SLC12A7	0.815701	0.420364	-0.395338	1.03404e-24	4.9725e-22	Hypomethylated in EAC
cg09060449	PDE3A	0.0514499	0.388994	0.337544	1.88295e-23	4.58522e-21	Hypermethylated in EAC
cg09095525	ZC3H7A	0.884326	0.518609	-0.365717	4.45683e-24	1.45014e-21	Hypomethylated in EAC
cg09109383	ABCC1	0.281909	0.671565	0.389656	3.24312e-23	7.05897e-21	Hypermethylated in EAC
cg09118932	PXDN	0.0811452	0.581326	0.50018	2.74469e-24	1.01127e-21	Hypermethylated in EAC
cg09123188		0.117783	0.543025	0.425242	4.86664e-23	9.84534e-21	Hypermethylated in EAC
cg09164898	EDARADD	0.0947334	0.586925	0.492192	4.01784e-24	1.34518e-21	Hypermethylated in EAC
cg09174162	MAD1L1	0.754092	0.431787	-0.322305	1.20799e-23	3.21013e-21	Hypomethylated in EAC
cg09180848	BNC1	0.0662945	0.475544	0.409249	6.27443e-26	7.54792e-23	Hypermethylated in EAC
cg09182455	CORO1C	0.424395	0.783806	0.359412	3.3549e-23	7.24847e-21	Hypermethylated in EAC
cg09187695	PDGFA	0.834135	0.379543	-0.454593	3.1228e-25	2.05674e-22	Hypomethylated in EAC
cg09201151	SH3GL3	0.0303838	0.613386	0.583002	2.47317e-24	9.33781e-22	Hypermethylated in EAC
cg09212118	GUCA2A	0.569517	0.245603	-0.323913	8.37888e-25	4.21531e-22	Hypomethylated in EAC
cg09231675		0.877962	0.586747	-0.291215	6.2924e-24	1.89537e-21	Hypomethylated in EAC
cg09235031	TRPM1	0.378968	0.739506	0.360538	2.38945e-23	5.55606e-21	Hypermethylated in EAC
cg09244707		0.756237	0.383126	-0.373111	8.8739e-24	2.52913e-21	Hypomethylated in EAC
cg09298971	SLC44A4	0.840753	0.540533	-0.30022	5.49484e-25	3.13214e-22	Hypomethylated in EAC
cg09303936	KCNQ5	0.0700327	0.471174	0.401141	2.52459e-25	1.76324e-22	Hypermethylated in EAC
cg09305161	PRDM1	0.778158	0.385995	-0.392162	3.15315e-24	1.11853e-21	Hypomethylated in EAC
cg09316122	WNT3A	0.0936301	0.488378	0.394748	3.03052e-23	6.70334e-21	Hypermethylated in EAC
cg09349409	MIR192	0.722919	0.419694	-0.303226	2.83926e-26	5.33362e-23	Hypomethylated in EAC
cg09355771		0.0536931	0.446095	0.392402	1.53275e-26	4.00341e-23	Hypermethylated in EAC
cg09391333		0.0543931	0.497337	0.442944	1.53451e-23	3.88817e-21	Hypermethylated in EAC
cg09396181	WNT7A	0.0679628	0.499754	0.431792	5.67454e-24	1.74792e-21	Hypermethylated in EAC
cg09405612	GLI3	0.0324417	0.490585	0.458144	1.38506e-23	3.58816e-21	Hypermethylated in EAC
cg09408143	RAB11FIP3	0.612552	0.245848	-0.366705	7.02952e-25	3.75966e-22	Hypomethylated in EAC
cg09470758	ZNRF2	0.504525	0.934118	0.429593	3.40158e-26	5.81685e-23	Hypermethylated in EAC
cg09493505	VWC2	0.109274	0.673512	0.564238	2.30958e-23	5.41325e-21	Hypermethylated in EAC
cg09502865	ZFPM1	0.393572	0.646819	0.253248	4.30546e-24	1.41173e-21	Hypermethylated in EAC
cg09507790	GATA6	0.744936	0.351284	-0.393652	9.30857e-25	4.5803e-22	Hypomethylated in EAC
cg09553380	ADAM23	0.0694304	0.550405	0.480975	3.59001e-23	7.67385e-21	Hypermethylated in EAC
cg09599740		0.845746	0.488808	-0.356938	3.23534e-25	2.109e-22	Hypomethylated in EAC
cg09605693	TSNARE1	0.478728	0.934367	0.455638	2.56058e-24	9.55433e-22	Hypermethylated in EAC
cg09618102	PXDN	0.107218	0.595831	0.488613	2.30712e-24	8.88683e-22	Hypermethylated in EAC
cg09645888	ME3	0.393709	0.040888	-0.352821	1.8083e-24	7.37514e-22	Hypomethylated in EAC
cg09654300	TRAK1	0.41484	0.881297	0.466457	1.96543e-27	2.77408e-23	Hypermethylated in EAC
cg09664216	HDAC4	0.899647	0.398277	-0.50137	2.84367e-27	2.77408e-23	Hypomethylated in EAC
cg09665320	EOMES	0.103044	0.386684	0.283639	4.61346e-24	1.49093e-21	Hypermethylated in EAC
cg09669853	TLL1	0.0838751	0.369067	0.285192	4.39774e-23	9.06504e-21	Hypermethylated in EAC
cg09686013	WWC1	0.825991	0.483966	-0.342025	3.28092e-26	5.76565e-23	Hypomethylated in EAC
cg09734011	PCDH24	0.748295	0.437968	-0.310327	3.88126e-24	1.31797e-21	Hypomethylated in EAC
cg09769113	TRIM15	0.94289	0.481618	-0.461271	2.12515e-26	4.63089e-23	Hypomethylated in EAC
cg09799658	TWIST1	0.106373	0.563219	0.456846	1.32095e-24	5.85735e-22	Hypermethylated in EAC
cg09820150		0.093026	0.403877	0.310851	2.55749e-23	5.8716e-21	Hypermethylated in EAC
cg09843049	VWA1	0.701346	0.43681	-0.264536	2.35162e-25	1.66685e-22	Hypomethylated in EAC
cg09854011	ARHGEF10L	0.853724	0.404815	-0.448909	1.96889e-25	1.49268e-22	Hypomethylated in EAC
cg09861583	RAMP1	0.844107	0.415715	-0.428392	2.92945e-23	6.52521e-21	Hypomethylated in EAC
cg09867546		0.877914	0.504212	-0.373701	4.94327e-24	1.56828e-21	Hypomethylated in EAC
cg09890699	SSBP3	0.630658	0.276261	-0.354396	1.19552e-25	1.07778e-22	Hypomethylated in EAC
cg09895029	ZNF3	0.87875	0.52753	-0.351219	2.38871e-24	9.10002e-22	Hypomethylated in EAC
cg09930496	H2AFY2	0.0544575	0.317049	0.262592	4.2516e-23	8.82584e-21	Hypermethylated in EAC
cg09934926	ELOVL6	0.868844	0.499605	-0.369238	7.54127e-25	3.95026e-22	Hypomethylated in EAC
cg09936426		0.135631	0.561142	0.425511	2.61575e-25	1.81032e-22	Hypermethylated in EAC
cg09962952	SH2D3A	0.813895	0.394477	-0.419418	9.99873e-26	9.48487e-23	Hypomethylated in EAC
cg09967647	FZD5	0.743117	0.371102	-0.372015	2.36923e-26	4.91024e-23	Hypomethylated in EAC
cg10013716	GNB4	0.063225	0.529294	0.466069	3.13503e-23	6.89057e-21	Hypermethylated in EAC
cg10018933	HDAC4	0.775741	0.374948	-0.400793	4.77555e-24	1.53292e-21	Hypomethylated in EAC
cg10020890		0.716989	0.341326	-0.375663	9.18369e-24	2.6038e-21	Hypomethylated in EAC
cg10024876		0.057757	0.440577	0.38282	1.64798e-25	1.32303e-22	Hypermethylated in EAC
cg10062193	ATP10D	0.0890271	0.614395	0.525368	2.54568e-27	2.77408e-23	Hypermethylated in EAC
cg10082398	CLDN20;TFB1M	0.441439	0.838569	0.39713	1.75888e-23	4.33849e-21	Hypermethylated in EAC
cg10092394		0.862978	0.45538	-0.407598	3.15315e-24	1.11853e-21	Hypomethylated in EAC
cg10093739	SCRN2	0.666758	0.33621	-0.330548	1.32516e-26	3.85753e-23	Hypomethylated in EAC
cg10096645	KCTD1	0.146822	0.54371	0.396888	6.50385e-26	7.63132e-23	Hypermethylated in EAC
cg10099209	ADH6	0.87768	0.487474	-0.390206	4.0741e-26	6.04521e-23	Hypomethylated in EAC
cg10101600	THADA	0.348495	0.703343	0.354849	4.9384e-27	2.83133e-23	Hypermethylated in EAC
cg10107292	TMEM51	0.755687	0.407931	-0.347756	6.5522e-25	3.56945e-22	Hypomethylated in EAC
cg10141008		0.377206	0.07286	-0.304346	1.01788e-23	2.8107e-21	Hypomethylated in EAC
cg10194536	NXN	0.245626	0.741664	0.496038	3.65625e-26	5.95844e-23	Hypermethylated in EAC
cg10205753	RGS20	0.0471132	0.459066	0.411953	9.83576e-24	2.74983e-21	Hypermethylated in EAC
cg10219223	ACOT7	0.773983	0.449044	-0.324939	1.0462e-27	2.77408e-23	Hypomethylated in EAC
cg10235741	DNASE1L3	0.563302	0.918213	0.354911	1.7696e-25	1.39138e-22	Hypermethylated in EAC
cg10237442		0.778358	0.376583	-0.401775	1.57291e-24	6.67201e-22	Hypomethylated in EAC
cg10283871		0.868641	0.521162	-0.347479	4.01784e-24	1.34518e-21	Hypomethylated in EAC
cg10305451		0.049302	0.473391	0.424089	8.06578e-26	8.31299e-23	Hypermethylated in EAC
cg10319512	ZEB2	0.0858368	0.44378	0.357943	4.2516e-23	8.82584e-21	Hypermethylated in EAC
cg10321723	PDZK1	0.840143	0.448525	-0.391618	4.39774e-23	9.06504e-21	Hypomethylated in EAC
cg10330955	ZSCAN2	0.880898	0.484264	-0.396634	3.3794e-24	1.17582e-21	Hypomethylated in EAC
cg10366093	YPEL4	0.107526	0.576541	0.469014	3.47048e-23	7.45597e-21	Hypermethylated in EAC
cg10398682	BNC1	0.14224	0.534316	0.392076	5.05699e-26	7.01248e-23	Hypermethylated in EAC
cg10406295	SFRP1	0.146049	0.610033	0.463983	6.2924e-24	1.89537e-21	Hypermethylated in EAC
cg10426951	SSBP3	0.612386	0.201086	-0.411299	1.28401e-25	1.12562e-22	Hypomethylated in EAC
cg10437245	VAX1	0.183847	0.580621	0.396775	1.33852e-23	3.49131e-21	Hypermethylated in EAC
cg10440877		0.268641	0.687417	0.418776	1.15357e-25	1.0449e-22	Hypermethylated in EAC
cg10473369	SOX15	0.476109	0.814763	0.338654	8.37888e-25	4.21531e-22	Hypermethylated in EAC
cg10505610	SH3PXD2B	0.84435	0.411558	-0.432793	4.39774e-23	9.06504e-21	Hypomethylated in EAC
cg10512203	COL9A2	0.207106	0.536831	0.329726	1.77254e-26	4.33294e-23	Hypermethylated in EAC
cg10524687	COBL	0.471925	0.853944	0.382019	9.98443e-25	4.81957e-22	Hypermethylated in EAC
cg10527010	SLC6A11	0.135364	0.509532	0.374169	3.03052e-23	6.70334e-21	Hypermethylated in EAC
cg10530280	MPZL1	0.396976	0.703502	0.306526	1.9482e-23	4.717e-21	Hypermethylated in EAC
cg10560561	CLASP1	0.878051	0.535988	-0.342063	2.83172e-23	6.36703e-21	Hypomethylated in EAC
cg10581876	SLC45A3	0.855955	0.553251	-0.302703	3.49849e-24	1.21283e-21	Hypomethylated in EAC
cg10583473	MICALL2	0.555598	0.858331	0.302733	2.84367e-27	2.77408e-23	Hypermethylated in EAC
cg10600178	RUNDC3B;ABCB1	0.0723046	0.560658	0.488354	1.12806e-23	3.05304e-21	Hypermethylated in EAC
cg10639811	MBNL1	0.814615	0.421937	-0.392677	3.74927e-24	1.28113e-21	Hypomethylated in EAC
cg10644072	DSCAM	0.068135	0.418777	0.350642	4.70509e-23	9.5846e-21	Hypermethylated in EAC
cg10668926		0.532587	0.0483126	-0.484274	6.50385e-26	7.63132e-23	Hypomethylated in EAC
cg10720966	CUX1	0.402554	0.828407	0.425853	5.71901e-27	2.90785e-23	Hypermethylated in EAC
cg10724867	HOXA10	0.822506	0.465067	-0.35744	4.94327e-24	1.56828e-21	Hypomethylated in EAC
cg10730712	COL23A1	0.0976811	0.634433	0.536752	1.33066e-25	1.14287e-22	Hypermethylated in EAC
cg10791035		0.491134	0.197663	-0.29347	3.71362e-23	7.87188e-21	Hypomethylated in EAC
cg10828561		0.587127	0.304175	-0.282951	4.39774e-23	9.06504e-21	Hypomethylated in EAC
cg10845380		0.897241	0.418089	-0.479153	1.33066e-25	1.14287e-22	Hypomethylated in EAC
cg10862018	ADPGK	0.689696	0.378849	-0.310847	6.07938e-24	1.85021e-21	Hypomethylated in EAC
cg10862567	TBCD	0.299141	0.856432	0.557291	4.76036e-27	2.83133e-23	Hypermethylated in EAC
cg10951325	SLC44A4	0.497896	0.773562	0.275666	1.18943e-24	5.47797e-22	Hypermethylated in EAC
cg10969178	SLC44A4	0.448856	0.93032	0.481464	2.12515e-26	4.63089e-23	Hypermethylated in EAC
cg11097249	ODZ2	0.841842	0.463899	-0.377944	2.26959e-25	1.63918e-22	Hypomethylated in EAC
cg11103296		0.448322	0.860106	0.411784	7.22095e-24	2.12145e-21	Hypermethylated in EAC
cg11114242	MAP7	0.910036	0.59843	-0.311606	4.86664e-23	9.84534e-21	Hypomethylated in EAC
cg11189837	ADAMTS1	0.0604051	0.518322	0.457917	2.9419e-24	1.06338e-21	Hypermethylated in EAC
cg11198851	LOC285768	0.825729	0.464972	-0.360758	5.67454e-24	1.74792e-21	Hypomethylated in EAC
cg11199770	TSHZ3	0.0649701	0.695942	0.630972	1.23176e-24	5.59855e-22	Hypermethylated in EAC
cg11243196	ADAMTS3	0.0492813	0.561186	0.511905	1.9482e-23	4.717e-21	Hypermethylated in EAC
cg11256387	COL23A1	0.0542683	0.53269	0.478421	4.00006e-25	2.4603e-22	Hypermethylated in EAC
cg11300208	KCNMB2	0.633579	0.283156	-0.350424	6.74086e-24	2.00982e-21	Hypomethylated in EAC
cg11320318	ELOVL6	0.899877	0.572242	-0.327635	1.8083e-24	7.37514e-22	Hypomethylated in EAC
cg11346669	ACOT7	0.907598	0.517729	-0.389868	2.1904e-25	1.60324e-22	Hypomethylated in EAC
cg11364256	GLI3	0.731657	0.428323	-0.303334	3.35189e-25	2.14825e-22	Hypomethylated in EAC
cg11398623		0.526019	0.880477	0.354458	8.06578e-26	8.31299e-23	Hypermethylated in EAC
cg11406388	DNAH17	0.936361	0.482946	-0.453415	7.50771e-26	8.08754e-23	Hypomethylated in EAC
cg11447186	LMNB2	0.514049	0.77234	0.258291	2.30958e-23	5.41325e-21	Hypermethylated in EAC
cg11510131	PXN	0.456638	0.772681	0.316043	1.23207e-26	3.75871e-23	Hypermethylated in EAC
cg11524039	TBCD	0.35742	0.90162	0.5442	5.24225e-26	7.08894e-23	Hypermethylated in EAC
cg11542165	HNF4A	0.939975	0.431742	-0.508232	6.2924e-24	1.89537e-21	Hypomethylated in EAC
cg11587191	ARHGEF16	0.398044	0.661336	0.263293	3.3549e-23	7.24847e-21	Hypermethylated in EAC
cg11600991	ADAP1	0.718092	0.381446	-0.336645	1.27558e-24	5.72271e-22	Hypomethylated in EAC
cg11606461	MCC	0.0394472	0.440574	0.401127	2.15769e-23	5.11381e-21	Hypermethylated in EAC
cg11640015	SLC44A4	0.421404	0.788035	0.366631	9.30819e-26	9.19581e-23	Hypermethylated in EAC
cg11644370	LLGL2	0.790101	0.387079	-0.403022	2.30712e-24	8.88683e-22	Hypomethylated in EAC
cg11658060	NUAK1	0.828102	0.427085	-0.401017	7.81082e-25	3.99273e-22	Hypomethylated in EAC
cg11668923	ADAM12	0.147446	0.633047	0.485601	2.30712e-24	8.88683e-22	Hypermethylated in EAC
cg11676189		0.160605	0.490302	0.329697	2.71016e-25	1.85546e-22	Hypermethylated in EAC
cg11691093	MYH9	0.0443771	0.338947	0.29457	1.81987e-23	4.46008e-21	Hypermethylated in EAC
cg11693019	AKR1B10	0.405144	0.814609	0.409465	6.5522e-25	3.56945e-22	Hypermethylated in EAC
cg11696165	PXN	0.625652	0.290171	-0.335481	4.30546e-24	1.41173e-21	Hypomethylated in EAC
cg11722581	DIP2C;C10orf108	0.731331	0.270506	-0.460825	3.52664e-26	5.89845e-23	Hypomethylated in EAC
cg11729934		0.559688	0.159964	-0.399724	2.61575e-25	1.81032e-22	Hypomethylated in EAC
cg11730559	TRPS1	0.352239	0.847448	0.495208	6.05303e-26	7.4701e-23	Hypermethylated in EAC
cg11734367		0.676742	0.927829	0.251087	1.8083e-24	7.37514e-22	Hypermethylated in EAC
cg11759172	COBL	0.708671	0.311361	-0.397311	2.01569e-23	4.85574e-21	Hypomethylated in EAC
cg11787780	STARD4	0.853209	0.578317	-0.274892	2.9419e-24	1.06338e-21	Hypomethylated in EAC
cg11797092	SH3GL3	0.0256277	0.358826	0.333198	1.16734e-23	3.12609e-21	Hypermethylated in EAC
cg11802442	ELF3	0.829023	0.496875	-0.332147	5.48225e-24	1.6983e-21	Hypomethylated in EAC
cg11809342	TANC1	0.904645	0.540536	-0.364108	9.99873e-26	9.48487e-23	Hypomethylated in EAC
cg11809668	KIAA0922	0.46688	0.784416	0.317537	3.71362e-23	7.87188e-21	Hypermethylated in EAC
cg11814235	DSC3	0.0915229	0.568149	0.476627	1.53465e-25	1.26672e-22	Hypermethylated in EAC
cg11862993	HNF1B	0.368628	0.0621005	-0.306527	1.09008e-23	2.97346e-21	Hypomethylated in EAC
cg11883836		0.901513	0.334858	-0.566655	2.11632e-27	2.77408e-23	Hypomethylated in EAC
cg11943056	SLC44A4	0.825768	0.425402	-0.400367	5.11683e-24	1.60994e-21	Hypomethylated in EAC
cg11975980	TINAG	0.882072	0.488059	-0.394013	4.01784e-24	1.34518e-21	Hypomethylated in EAC
cg12016746	LRP5	0.67321	0.288383	-0.384827	1.483e-23	3.78531e-21	Hypomethylated in EAC
cg12017722	ISG20	0.82914	0.439646	-0.389494	3.47048e-23	7.45597e-21	Hypomethylated in EAC
cg12024236	GTF2I	0.567869	0.868205	0.300336	1.70772e-25	1.35108e-22	Hypermethylated in EAC
cg12030550	ME3	0.525282	0.23277	-0.292512	1.25003e-23	3.30803e-21	Hypomethylated in EAC
cg12034383	EN2	0.109133	0.615304	0.506171	3.15315e-24	1.11853e-21	Hypermethylated in EAC
cg12067547		0.704591	0.355038	-0.349553	9.99873e-26	9.48487e-23	Hypomethylated in EAC
cg12077754	HK2	0.87478	0.408968	-0.465812	1.32095e-24	5.85735e-22	Hypomethylated in EAC
cg12105183	GBP6	0.452517	0.869196	0.416679	8.37888e-25	4.21531e-22	Hypermethylated in EAC
cg12110750	TSHZ3	0.125456	0.409837	0.284381	9.50419e-24	2.68072e-21	Hypermethylated in EAC
cg12128696		0.750493	0.407202	-0.343291	2.47206e-23	5.69604e-21	Hypomethylated in EAC
cg12140977	ST3GAL1	0.540653	0.255559	-0.285094	2.00744e-24	8.01588e-22	Hypomethylated in EAC
cg12141052	HMGA2	0.401764	0.805411	0.403647	2.04014e-25	1.52846e-22	Hypermethylated in EAC
cg12164955		0.91793	0.605823	-0.312107	3.7271e-25	2.32999e-22	Hypomethylated in EAC
cg12169536	CDH2	0.106167	0.545291	0.439124	2.56058e-24	9.55433e-22	Hypermethylated in EAC
cg12184012	ZDHHC11	0.394212	0.804576	0.410364	4.94327e-24	1.56828e-21	Hypermethylated in EAC
cg12201544		0.947735	0.468833	-0.478902	1.7696e-25	1.39138e-22	Hypomethylated in EAC
cg12221621	SPSB1	0.44514	0.819149	0.374009	8.67807e-25	4.33722e-22	Hypermethylated in EAC
cg12231969	EN1	0.136175	0.51589	0.379716	3.59001e-23	7.67385e-21	Hypermethylated in EAC
cg12244647	PLXNB2	0.626285	0.315652	-0.310633	3.24312e-23	7.05897e-21	Hypomethylated in EAC
cg12382846	LAMA5	0.418193	0.900683	0.48249	7.22095e-24	2.12145e-21	Hypermethylated in EAC
cg12407645	LYG1	0.52879	0.848546	0.319757	3.35189e-25	2.14825e-22	Hypermethylated in EAC
cg12425180	PABPC4;SNORA55	0.867399	0.549126	-0.318274	3.01415e-25	2.00596e-22	Hypomethylated in EAC
cg12437148	EDARADD	0.0455838	0.469878	0.424294	1.68654e-24	7.0366e-22	Hypermethylated in EAC
cg12467435	PRKCA	0.337388	0.759108	0.42172	2.04014e-25	1.52846e-22	Hypermethylated in EAC
cg12494301	LOC100093631;GTF2IP1	0.464613	0.816384	0.351771	5.12092e-25	2.9678e-22	Hypermethylated in EAC
cg12497374		0.300865	0.635555	0.334691	8.24733e-27	3.27608e-23	Hypermethylated in EAC
cg12509665	CERK	0.792315	0.37476	-0.417556	1.20799e-23	3.21013e-21	Hypomethylated in EAC
cg12528056	GPR44	0.968673	0.501303	-0.46737	1.14548e-26	3.75871e-23	Hypomethylated in EAC
cg12563178	PLXDC2	0.0746954	0.608162	0.533466	3.1228e-25	2.05674e-22	Hypermethylated in EAC
cg12651173		0.407449	0.788998	0.381549	1.51898e-24	6.54515e-22	Hypermethylated in EAC
cg12663550	IL1RL2	0.851804	0.35469	-0.497114	5.51308e-27	2.90785e-23	Hypomethylated in EAC
cg12665669	AJAP1	0.0712887	0.481943	0.410654	2.38945e-23	5.55606e-21	Hypermethylated in EAC
cg12676149	TRIM15	0.128365	0.541268	0.412903	3.03052e-23	6.70334e-21	Hypermethylated in EAC
cg12689888	CCDC18	0.886583	0.488954	-0.397629	2.43659e-25	1.71117e-22	Hypomethylated in EAC
cg12726213	WWP1	0.816518	0.401907	-0.414612	1.36792e-24	6.01663e-22	Hypomethylated in EAC
cg12743248	EFCAB1	0.704849	0.262317	-0.442531	1.62874e-24	6.86304e-22	Hypomethylated in EAC
cg12752647	SPOCK2	0.774972	0.420282	-0.35469	3.03052e-23	6.70334e-21	Hypomethylated in EAC
cg12753366	DIP2C;C10orf108	0.948764	0.456539	-0.492224	4.14388e-25	2.53648e-22	Hypomethylated in EAC
cg12770414	GPR153	0.930951	0.548317	-0.382634	1.51898e-24	6.54515e-22	Hypomethylated in EAC
cg12788467	HNF1B	0.527058	0.0885996	-0.438459	3.96128e-27	2.81122e-23	Hypomethylated in EAC
cg12800915	CORO2A	0.750532	0.416628	-0.333904	1.46687e-24	6.3783e-22	Hypomethylated in EAC
cg12837296	GRN	0.533566	0.793342	0.259775	4.15919e-24	1.38039e-21	Hypermethylated in EAC
cg12845432	CD81	0.831097	0.479855	-0.351242	4.94327e-24	1.56828e-21	Hypomethylated in EAC
cg12873919	BCL2L1	0.652312	0.215275	-0.437037	3.84143e-23	8.0978e-21	Hypomethylated in EAC
cg12884495	WBP2;UNC13D	0.712963	0.399592	-0.313371	1.29352e-23	3.39252e-21	Hypomethylated in EAC
cg12888521		0.827902	0.400423	-0.427478	1.10904e-24	5.22124e-22	Hypomethylated in EAC
cg12893030	CHST3	0.280208	0.608928	0.32872	6.78671e-25	3.6606e-22	Hypermethylated in EAC
cg12904880	TRIM15	0.144908	0.669829	0.524921	8.98086e-26	9.01253e-23	Hypermethylated in EAC
cg12910851	IL1R2	0.816585	0.331635	-0.48495	1.48092e-25	1.23304e-22	Hypomethylated in EAC
cg12926104	TWIST1	0.0600405	0.404363	0.344322	2.01569e-23	4.85574e-21	Hypermethylated in EAC
cg12932675	MAD1L1	0.596186	0.930959	0.334772	2.54568e-27	2.77408e-23	Hypermethylated in EAC
cg12937580	CCDC88C	0.429479	0.709548	0.280069	1.14854e-24	5.36086e-22	Hypermethylated in EAC
cg12964881	IQCE	0.941083	0.559048	-0.382035	2.71016e-25	1.85546e-22	Hypomethylated in EAC
cg12986271	TSHZ3	0.09172	0.584729	0.493009	1.70772e-25	1.35108e-22	Hypermethylated in EAC
cg13011388	EFS	0.0849558	0.555076	0.47012	3.52664e-26	5.89845e-23	Hypermethylated in EAC
cg13019092	PDZK1	0.837304	0.418567	-0.418737	1.41654e-24	6.21615e-22	Hypomethylated in EAC
cg13042288	ANPEP	0.890869	0.502534	-0.388335	6.97682e-24	2.06564e-21	Hypomethylated in EAC
cg13049471	ST6GALNAC1	0.898039	0.554318	-0.343721	6.2924e-24	1.89537e-21	Hypomethylated in EAC
cg13055665	NELL2	0.0463803	0.340017	0.293637	4.11028e-23	8.59328e-21	Hypermethylated in EAC
cg13092487	MIR192;MIR194-2	0.810353	0.38001	-0.430344	2.20361e-26	4.77457e-23	Hypomethylated in EAC
cg13092806		0.058437	0.693025	0.634588	4.26356e-27	2.81122e-23	Hypermethylated in EAC
cg13096278		0.893724	0.391197	-0.502526	4.9384e-27	2.83133e-23	Hypomethylated in EAC
cg13149307	PLXDC2	0.0748993	0.476029	0.40113	7.28095e-25	3.85092e-22	Hypermethylated in EAC
cg13155549	RCOR1	0.833238	0.482505	-0.350734	8.66494e-26	8.7415e-23	Hypomethylated in EAC
cg13186559	ZMIZ1	0.503291	0.206451	-0.296839	4.87821e-26	6.86442e-23	Hypomethylated in EAC
cg13197078	C4B;C4A	0.532353	0.813091	0.280737	9.98443e-25	4.81957e-22	Hypermethylated in EAC
cg13197521	SPSB1	0.329173	0.822125	0.492952	6.27443e-26	7.54792e-23	Hypermethylated in EAC
cg13230606	HNF1B	0.430983	0.0590746	-0.371909	1.53275e-26	4.00341e-23	Hypomethylated in EAC
cg13238876		0.523624	0.865656	0.342032	1.4332e-23	3.69281e-21	Hypermethylated in EAC
cg13247398	DGKZ	0.300748	0.639134	0.338386	1.70931e-26	4.20535e-23	Hypermethylated in EAC
cg13247967	GRAMD1B	0.344637	0.769641	0.425004	5.83938e-26	7.37347e-23	Hypermethylated in EAC
cg13302217	ZFPM1	0.462903	0.786006	0.323103	2.07853e-24	8.23081e-22	Hypermethylated in EAC
cg13320558		0.70855	0.317086	-0.391465	1.15357e-25	1.0449e-22	Hypomethylated in EAC
cg13362794	WWC1	0.363891	0.759468	0.395577	5.24225e-26	7.08894e-23	Hypermethylated in EAC
cg13390059		0.766571	0.372175	-0.394395	2.22828e-24	8.65309e-22	Hypomethylated in EAC
cg13405887	C9orf50	0.0602061	0.534686	0.47448	1.33066e-25	1.14287e-22	Hypermethylated in EAC
cg13420383	RECQL5;LOC100130933	0.757817	0.331064	-0.426753	2.54719e-26	5.1394e-23	Hypomethylated in EAC
cg13452215	GUCA2A	0.810311	0.455057	-0.355254	1.93875e-24	7.81527e-22	Hypomethylated in EAC
cg13469034	KIAA1026	0.876819	0.506029	-0.37079	5.48225e-24	1.6983e-21	Hypomethylated in EAC
cg13483263	SOX15	0.22043	0.715526	0.495096	2.73722e-23	6.20947e-21	Hypermethylated in EAC
cg13488201	ADAM12	0.180518	0.581833	0.401314	2.1904e-25	1.60324e-22	Hypermethylated in EAC
cg13494954	FBP1	0.975615	0.589659	-0.385957	6.2924e-24	1.89537e-21	Hypomethylated in EAC
cg13495928	PRSS3	0.910032	0.640007	-0.270025	1.58779e-23	3.99135e-21	Hypomethylated in EAC
cg13510651	RXRA	0.75669	0.506476	-0.250215	1.6429e-23	4.10823e-21	Hypomethylated in EAC
cg13531259	TIFA	0.505204	0.866518	0.361315	1.18943e-24	5.47797e-22	Hypermethylated in EAC
cg13537416	DAB2IP	0.742441	0.343264	-0.399177	3.59001e-23	7.67385e-21	Hypomethylated in EAC
cg13544006	FER1L4	0.0620401	0.558433	0.496393	1.10904e-24	5.22124e-22	Hypermethylated in EAC
cg13566610	RELN	0.0592877	0.426267	0.366979	5.29642e-24	1.65417e-21	Hypermethylated in EAC
cg13568950		0.0408593	0.433832	0.392972	2.64584e-23	6.04533e-21	Hypermethylated in EAC
cg13569342	TMEM117	0.368285	0.756906	0.388621	4.29282e-25	2.61089e-22	Hypermethylated in EAC
cg13569431	TJP3	0.670888	0.9733	0.302412	6.10702e-25	3.40475e-22	Hypermethylated in EAC
cg13596497	COL4A1;COL4A2	0.127834	0.492757	0.364923	2.30958e-23	5.41325e-21	Hypermethylated in EAC
cg13599131	BNIP3	0.5097	0.928852	0.419151	1.074e-25	9.96496e-23	Hypermethylated in EAC
cg13626676	RALGAPA2	0.48142	0.920237	0.438817	2.30712e-24	8.88683e-22	Hypermethylated in EAC
cg13628006	PARD3	0.457614	0.833199	0.375585	5.11683e-24	1.60994e-21	Hypermethylated in EAC
cg13634681	TLN2	0.358669	0.717004	0.358335	2.04014e-25	1.52846e-22	Hypermethylated in EAC
cg13657659	FZD5	0.908505	0.606244	-0.302261	5.87351e-24	1.79759e-21	Hypomethylated in EAC
cg13659914	NOTCH1	0.679893	0.384377	-0.295516	8.37888e-25	4.21531e-22	Hypomethylated in EAC
cg13668207		0.826619	0.363998	-0.462621	2.73722e-23	6.20947e-21	Hypomethylated in EAC
cg13677571	EN2	0.0960042	0.47273	0.376726	3.62173e-24	1.24424e-21	Hypermethylated in EAC
cg13679772	FOXN3	0.325954	0.699769	0.373815	3.71362e-23	7.87188e-21	Hypermethylated in EAC
cg13689699	RXRA	0.85379	0.47787	-0.37592	1.81987e-23	4.46008e-21	Hypomethylated in EAC
cg13702536	GPR81	0.784859	0.28421	-0.500649	9.83576e-24	2.74983e-21	Hypomethylated in EAC
cg13715502	PTPN3	0.368075	0.794825	0.42675	1.96543e-27	2.77408e-23	Hypermethylated in EAC
cg13720048		0.916505	0.500063	-0.416442	1.23899e-25	1.09878e-22	Hypomethylated in EAC
cg13724311	CLDN7	0.885042	0.56512	-0.319923	2.92945e-23	6.52521e-21	Hypomethylated in EAC
cg13725899	NOTCH1	0.839986	0.404431	-0.435555	2.64584e-23	6.04533e-21	Hypomethylated in EAC
cg13758712	ADAMTS1	0.0555781	0.416701	0.361122	5.48225e-24	1.6983e-21	Hypermethylated in EAC
cg13791254	FOXE1	0.0968368	0.717656	0.620819	2.73839e-26	5.30081e-23	Hypermethylated in EAC
cg13823234		0.7806	0.439102	-0.341498	1.27558e-24	5.72271e-22	Hypomethylated in EAC
cg13827859	FOXE1	0.0749446	0.353113	0.278168	2.23236e-23	5.2646e-21	Hypermethylated in EAC
cg13868216	BAIAP2L2	0.588842	0.900203	0.311361	7.2432e-26	7.96001e-23	Hypermethylated in EAC
cg13874466	WNT5A	0.0442686	0.376155	0.331886	1.09008e-23	2.97346e-21	Hypermethylated in EAC
cg13904481		0.422866	0.835213	0.412347	6.74159e-26	7.72023e-23	Hypermethylated in EAC
cg13909534	ADAMTS2	0.0351946	0.400734	0.36554	4.30546e-24	1.41173e-21	Hypermethylated in EAC
cg13937462	MUPCDH	0.913065	0.62828	-0.284786	3.92981e-26	6.04521e-23	Hypomethylated in EAC
cg13953735	EHD2	0.517605	0.955736	0.438131	1.8337e-25	1.42999e-22	Hypermethylated in EAC
cg13966575		0.33649	0.702612	0.366122	8.36004e-26	8.47877e-23	Hypermethylated in EAC
cg13997553	TNC	0.831262	0.418689	-0.412573	6.2924e-24	1.89537e-21	Hypomethylated in EAC
cg14003853	AKAP13	0.594694	0.142927	-0.451767	3.62173e-24	1.24424e-21	Hypomethylated in EAC
cg14015706	C9orf50	0.0532474	0.498725	0.445478	2.15212e-24	8.45199e-22	Hypermethylated in EAC
cg14032465		0.376387	0.723204	0.346817	3.26433e-24	1.1473e-21	Hypermethylated in EAC
cg14035749		0.35958	0.677362	0.317782	7.47355e-24	2.18221e-21	Hypermethylated in EAC
cg14036479	EN2	0.0831016	0.358463	0.275362	3.3794e-24	1.17582e-21	Hypermethylated in EAC
cg14038339	EFCAB2	0.399227	0.815341	0.416115	6.10702e-25	3.40475e-22	Hypermethylated in EAC
cg14045872	VWC2	0.103415	0.638922	0.535507	4.01784e-24	1.34518e-21	Hypermethylated in EAC
cg14050824	EHMT1	0.968973	0.483474	-0.485499	1.33066e-25	1.14287e-22	Hypomethylated in EAC
cg14062050		0.128311	0.616692	0.488381	6.50385e-26	7.63132e-23	Hypermethylated in EAC
cg14068301	PFKP	0.937254	0.515126	-0.422128	4.45683e-24	1.45014e-21	Hypomethylated in EAC
cg14078687	CEL	0.427902	0.883031	0.455129	3.65625e-26	5.95844e-23	Hypermethylated in EAC
cg14081251	ST6GALNAC4	0.861671	0.473481	-0.38819	1.483e-23	3.78531e-21	Hypomethylated in EAC
cg14101638	HNF1A	0.667102	0.376667	-0.290435	1.32095e-24	5.85735e-22	Hypomethylated in EAC
cg14121234	DIP2C;C10orf108	0.948225	0.45335	-0.494875	1.36792e-24	6.01663e-22	Hypomethylated in EAC
cg14121282	RXRA	0.282437	0.716637	0.434201	6.05303e-26	7.4701e-23	Hypermethylated in EAC
cg14125604	FLRT2	0.0474828	0.317518	0.270035	8.08991e-25	4.11334e-22	Hypermethylated in EAC
cg14131755		0.102989	0.515134	0.412146	4.15919e-24	1.38039e-21	Hypermethylated in EAC
cg14136420	PBX3	0.581837	0.888756	0.30692	4.70509e-23	9.5846e-21	Hypermethylated in EAC
cg14138540		0.29256	0.65823	0.36567	4.54884e-23	9.32611e-21	Hypermethylated in EAC
cg14149701	MUPCDH	0.791034	0.487117	-0.303917	3.01415e-25	2.00596e-22	Hypomethylated in EAC
cg14150115		0.290208	0.727915	0.437707	8.00528e-24	2.30743e-21	Hypermethylated in EAC
cg14178380	ANXA11	0.776906	0.421149	-0.355756	5.24225e-26	7.08894e-23	Hypomethylated in EAC
cg14193097	ALAD	0.745981	0.35421	-0.391772	5.43424e-26	7.19546e-23	Hypomethylated in EAC
cg14200470		0.694733	0.344307	-0.350426	2.83172e-23	6.36703e-21	Hypomethylated in EAC
cg14219543		0.680827	0.264151	-0.416675	1.15357e-25	1.0449e-22	Hypomethylated in EAC
cg14252519	COL5A1	0.0684848	0.565871	0.497387	1.81987e-23	4.46008e-21	Hypermethylated in EAC
cg14255417	TRIM8	0.397757	0.0782445	-0.319512	6.97682e-24	2.06564e-21	Hypomethylated in EAC
cg14258285	GUCA2B	0.783394	0.458522	-0.324872	1.68654e-24	7.0366e-22	Hypomethylated in EAC
cg14276698	OR13J1	0.515422	0.863914	0.348492	8.06578e-26	8.31299e-23	Hypermethylated in EAC
cg14282850	TACC2	0.636955	0.264051	-0.372904	2.61575e-25	1.81032e-22	Hypomethylated in EAC
cg14294658	SERGEF	0.321606	0.585401	0.263795	1.01788e-23	2.8107e-21	Hypermethylated in EAC
cg14302625	SH3BP4	0.891168	0.480506	-0.410662	4.0741e-26	6.04521e-23	Hypomethylated in EAC
cg14324370		0.0746291	0.553417	0.478787	4.30546e-24	1.41173e-21	Hypermethylated in EAC
cg14324800		0.789274	0.380708	-0.408565	3.84143e-23	8.0978e-21	Hypomethylated in EAC
cg14335349	PSMB7	0.893302	0.459913	-0.43339	2.83926e-26	5.33362e-23	Hypomethylated in EAC
cg14337614		0.198839	0.559428	0.360588	3.04571e-24	1.09159e-21	Hypermethylated in EAC
cg14370314	EFS	0.0490352	0.556661	0.507625	9.99873e-26	9.48487e-23	Hypermethylated in EAC
cg14375632	C9orf3	0.867222	0.447027	-0.420195	5.48225e-24	1.6983e-21	Hypomethylated in EAC
cg14385245	BNC1	0.086553	0.525692	0.439139	1.27778e-26	3.80677e-23	Hypermethylated in EAC
cg14400498	FLRT2	0.0349364	0.368722	0.333785	7.22095e-24	2.12145e-21	Hypermethylated in EAC
cg14409024	MED27	0.398331	0.806687	0.408356	4.2516e-23	8.82584e-21	Hypermethylated in EAC
cg14431006	BNC1	0.106987	0.473593	0.366607	7.47355e-24	2.18221e-21	Hypermethylated in EAC
cg14439622	GATA6	0.752546	0.339462	-0.413084	9.64734e-26	9.40899e-23	Hypomethylated in EAC
cg14449051	SLC6A15	0.10805	0.549861	0.441811	5.48225e-24	1.6983e-21	Hypermethylated in EAC
cg14459021	EHMT1	0.977226	0.497798	-0.479428	7.81082e-25	3.99273e-22	Hypomethylated in EAC
cg14471455		0.462799	0.776123	0.313324	3.84143e-23	8.0978e-21	Hypermethylated in EAC
cg14474791	DAB2IP	0.851822	0.439705	-0.412118	1.8337e-25	1.42999e-22	Hypomethylated in EAC
cg14496282	PDGFA	0.921753	0.266266	-0.655487	3.74927e-24	1.28113e-21	Hypomethylated in EAC
cg14507560	IRX4	0.0589035	0.647602	0.588699	2.15769e-23	5.11381e-21	Hypermethylated in EAC
cg14509967	LOC404266;HOXB6	0.429582	0.0726548	-0.356928	2.9419e-24	1.06338e-21	Hypomethylated in EAC
cg14510812	SLC6A15	0.0535003	0.495128	0.441627	1.9482e-23	4.717e-21	Hypermethylated in EAC
cg14511866	MAP4K4	0.891132	0.548774	-0.342358	4.44707e-25	2.6833e-22	Hypomethylated in EAC
cg14520214	MICALL2	0.328308	0.817503	0.489195	1.96543e-27	2.77408e-23	Hypermethylated in EAC
cg14527029	HGD	0.799479	0.375858	-0.423621	2.83926e-26	5.33362e-23	Hypomethylated in EAC
cg14528451		0.351844	0.864608	0.512764	1.074e-25	9.96496e-23	Hypermethylated in EAC
cg14530382	SH2D3A	0.520463	0.133469	-0.386994	1.48092e-25	1.23304e-22	Hypomethylated in EAC
cg14546394	MSC	0.0978993	0.50433	0.40643	3.24312e-23	7.05897e-21	Hypermethylated in EAC
cg14592638		0.447903	0.806457	0.358553	8.98785e-25	4.46861e-22	Hypermethylated in EAC
cg14594111	DAB2IP	0.406833	0.715397	0.308564	4.70509e-23	9.5846e-21	Hypermethylated in EAC
cg14603085		0.739338	0.350036	-0.389303	1.57291e-24	6.67201e-22	Hypomethylated in EAC
cg14603605	MICAL2	0.822551	0.455149	-0.367401	4.6068e-25	2.74923e-22	Hypomethylated in EAC
cg14611152	DAB2IP	0.141595	0.457357	0.315762	3.1645e-26	5.6655e-23	Hypermethylated in EAC
cg14621053	ADAM12	0.12622	0.536845	0.410625	2.1904e-25	1.60324e-22	Hypermethylated in EAC
cg14632485	TTC12	0.387825	0.918043	0.530218	2.95049e-27	2.77408e-23	Hypermethylated in EAC
cg14647880		0.328555	0.761646	0.433091	1.16734e-23	3.12609e-21	Hypermethylated in EAC
cg14670266	INPP4A	0.547453	0.892284	0.344831	6.74159e-26	7.72023e-23	Hypermethylated in EAC
cg14691671	RECQL5;LOC100130933	0.756056	0.261044	-0.495012	5.43424e-26	7.19546e-23	Hypomethylated in EAC
cg14740771	C4BPB	0.809643	0.421494	-0.38815	4.54884e-23	9.32611e-21	Hypomethylated in EAC
cg14750778	PIGS	0.594487	0.290267	-0.30422	1.88295e-23	4.58522e-21	Hypomethylated in EAC
cg14830740	IQSEC3	0.359273	0.757988	0.398715	1.97646e-26	4.54037e-23	Hypermethylated in EAC
cg14836490	MEIS1	0.929774	0.592447	-0.337327	1.15357e-25	1.0449e-22	Hypomethylated in EAC
cg14845609	ATP11A	0.843619	0.432769	-0.41085	3.01415e-25	2.00596e-22	Hypomethylated in EAC
cg14872657	HECW1	0.0383395	0.482782	0.444443	6.97682e-24	2.06564e-21	Hypermethylated in EAC
cg14883291	ME3	0.624291	0.24252	-0.381772	1.53451e-23	3.88817e-21	Hypomethylated in EAC
cg14893129	CARD14	0.849801	0.527681	-0.32212	4.39774e-23	9.06504e-21	Hypomethylated in EAC
cg14898779	STK31	0.891844	0.497095	-0.394749	4.30546e-24	1.41173e-21	Hypomethylated in EAC
cg14898822	WHAMM	0.0207463	0.283167	0.262421	2.15769e-23	5.11381e-21	Hypermethylated in EAC
cg14921884		0.335169	0.713816	0.378647	3.71362e-23	7.87188e-21	Hypermethylated in EAC
cg14939765		0.821657	0.508316	-0.313342	3.15315e-24	1.11853e-21	Hypomethylated in EAC
cg14970666		0.0972642	0.414532	0.317268	1.88295e-23	4.58522e-21	Hypermethylated in EAC
cg14973798		0.445086	0.834317	0.389231	3.35189e-25	2.14825e-22	Hypermethylated in EAC
cg14981637	SLC44A3	0.795119	0.378511	-0.416608	4.77555e-24	1.53292e-21	Hypomethylated in EAC
cg14996810	HNF1A	0.808162	0.434837	-0.373325	6.74086e-24	2.00982e-21	Hypomethylated in EAC
cg15051960	WNT5A	0.0596828	0.441267	0.381584	7.28095e-25	3.85092e-22	Hypermethylated in EAC
cg15078211	GLI3	0.829864	0.332629	-0.497234	2.03949e-27	2.77408e-23	Hypomethylated in EAC
cg15093997	CHST3	0.339322	0.706483	0.367161	2.22828e-24	8.65309e-22	Hypermethylated in EAC
cg15094236	LOC285768	0.614181	0.171658	-0.442523	4.94327e-24	1.56828e-21	Hypomethylated in EAC
cg15095622	MOV10	0.863845	0.499561	-0.364284	1.64833e-26	4.13534e-23	Hypomethylated in EAC
cg15115728	LOC642587	0.269659	0.77379	0.504131	7.81082e-25	3.99273e-22	Hypermethylated in EAC
cg15124540		0.598252	0.871908	0.273656	1.10904e-24	5.22124e-22	Hypermethylated in EAC
cg15129144	EPAS1	0.881458	0.405356	-0.476102	5.24225e-26	7.08894e-23	Hypomethylated in EAC
cg15158106	MACF1	0.67806	0.378024	-0.300036	2.9419e-24	1.06338e-21	Hypomethylated in EAC
cg15204874	SSBP3	0.596197	0.307974	-0.288223	2.11395e-25	1.56835e-22	Hypomethylated in EAC
cg15208375	TSHZ3	0.083262	0.658512	0.575251	2.07853e-24	8.23081e-22	Hypermethylated in EAC
cg15221831	ARHGEF1	0.930046	0.513476	-0.416569	2.1904e-25	1.60324e-22	Hypomethylated in EAC
cg15223066		0.825114	0.397382	-0.427732	2.54719e-26	5.1394e-23	Hypomethylated in EAC
cg15228928		0.0785546	0.553802	0.475248	1.05337e-23	2.89194e-21	Hypermethylated in EAC
cg15289899	CD81	0.919243	0.455973	-0.46327	4.0741e-26	6.04521e-23	Hypomethylated in EAC
cg15293629	ZAK	0.374682	0.740106	0.365424	3.3549e-23	7.24847e-21	Hypermethylated in EAC
cg15308664	EOMES	0.0386596	0.364395	0.325735	4.39774e-23	9.06504e-21	Hypermethylated in EAC
cg15335334	RECQL5;LOC100130933	0.644052	0.16933	-0.474722	3.52664e-26	5.89845e-23	Hypomethylated in EAC
cg15347348	KCNK10	0.372787	0.651828	0.279041	2.38871e-24	9.10002e-22	Hypermethylated in EAC
cg15357118	UGGT1	0.764229	0.365702	-0.398526	9.64064e-25	4.71328e-22	Hypomethylated in EAC
cg15377933	TBC1D16	0.88289	0.548203	-0.334688	2.73722e-23	6.20947e-21	Hypomethylated in EAC
cg15384589		0.378485	0.716834	0.33835	4.86664e-23	9.84534e-21	Hypermethylated in EAC
cg15424989	GATA6	0.837601	0.336365	-0.501236	1.32095e-24	5.85735e-22	Hypomethylated in EAC
cg15440026		0.696016	0.384865	-0.311151	1.12806e-23	3.05304e-21	Hypomethylated in EAC
cg15476528	SLC22A17	0.0530776	0.518278	0.465201	4.70509e-23	9.5846e-21	Hypermethylated in EAC
cg15481493		0.380641	0.758108	0.377467	2.15769e-23	5.11381e-21	Hypermethylated in EAC
cg15522517		0.56697	0.309843	-0.257128	4.61346e-24	1.49093e-21	Hypomethylated in EAC
cg15527515	SLC7A8	0.286729	0.718317	0.431587	9.98443e-25	4.81957e-22	Hypermethylated in EAC
cg15538809	DSC2	0.339745	0.724378	0.384633	1.23176e-24	5.59855e-22	Hypermethylated in EAC
cg15579822		0.521302	0.198221	-0.323081	3.15315e-24	1.11853e-21	Hypomethylated in EAC
cg15585843	PA2G4	0.51267	0.884068	0.371398	2.35162e-25	1.66685e-22	Hypermethylated in EAC
cg15627145	ANK3	0.900948	0.536236	-0.364712	1.01788e-23	2.8107e-21	Hypomethylated in EAC
cg15636879	TP53INP2	0.847004	0.551683	-0.295321	4.94327e-24	1.56828e-21	Hypomethylated in EAC
cg15657225	PLXDC2	0.420464	0.823111	0.402647	3.62173e-24	1.24424e-21	Hypermethylated in EAC
cg15677293	EDARADD	0.12442	0.489359	0.364939	1.05337e-23	2.89194e-21	Hypermethylated in EAC
cg15679064	DBP	0.568595	0.225907	-0.342688	1.81987e-23	4.46008e-21	Hypomethylated in EAC
cg15698066		0.051497	0.501343	0.449846	1.01788e-23	2.8107e-21	Hypermethylated in EAC
cg15701047	PLXDC2	0.103446	0.612635	0.509189	4.30546e-24	1.41173e-21	Hypermethylated in EAC
cg15711268		0.0608126	0.648383	0.587571	1.483e-23	3.78531e-21	Hypermethylated in EAC
cg15714846	FZD5	0.710633	0.153717	-0.556916	4.76036e-27	2.83133e-23	Hypomethylated in EAC
cg15717808	KCNQ5	0.0205183	0.365185	0.344667	1.32095e-24	5.85735e-22	Hypermethylated in EAC
cg15732079		0.31748	0.873802	0.556323	1.5166e-27	2.77408e-23	Hypermethylated in EAC
cg15792338	TSHZ3	0.0954954	0.554083	0.458588	1.23176e-24	5.59855e-22	Hypermethylated in EAC
cg15802898	FOXE1	0.0645537	0.480344	0.41579	2.92945e-23	6.52521e-21	Hypermethylated in EAC
cg15806880	MUPCDH	0.800879	0.450855	-0.350023	5.24225e-26	7.08894e-23	Hypomethylated in EAC
cg15808943	HOXD8	0.110619	0.608712	0.498092	6.74086e-24	2.00982e-21	Hypermethylated in EAC
cg15825104		0.513451	0.918985	0.405534	6.86877e-27	3.01073e-23	Hypermethylated in EAC
cg15827101	KLHDC2	0.78462	0.424521	-0.360099	8.37888e-25	4.21531e-22	Hypomethylated in EAC
cg15841063	FOXD3	0.0925859	0.533199	0.440614	1.12806e-23	3.05304e-21	Hypermethylated in EAC
cg15848095		0.859403	0.459804	-0.399599	1.12806e-23	3.05304e-21	Hypomethylated in EAC
cg15874092	CDH4	0.14645	0.520772	0.374322	3.86119e-25	2.38643e-22	Hypermethylated in EAC
cg15901963	PDGFA	0.622721	0.288257	-0.334464	2.56058e-24	9.55433e-22	Hypomethylated in EAC
cg15917625	CREB3L1	0.464308	0.112263	-0.352046	6.97682e-24	2.06564e-21	Hypomethylated in EAC
cg15944459	PLA2G6;BAIAP2L2	0.857706	0.454313	-0.403393	3.1645e-26	5.6655e-23	Hypomethylated in EAC
cg15958289	DCPS	0.181008	0.653238	0.47223	2.73839e-26	5.30081e-23	Hypermethylated in EAC
cg16018474		0.0682286	0.578242	0.510014	1.88295e-23	4.58522e-21	Hypermethylated in EAC
cg16043144	CPEB1	0.0676399	0.433392	0.365752	2.1904e-25	1.60324e-22	Hypermethylated in EAC
cg16047868	LRTOMT	0.390496	0.777861	0.387365	1.62874e-24	6.86304e-22	Hypermethylated in EAC
cg16071713	C21orf96;RUNX1	0.603896	0.22999	-0.373906	1.28401e-25	1.12562e-22	Hypomethylated in EAC
cg16080876	NEFL	0.135079	0.509315	0.374236	1.10904e-24	5.22124e-22	Hypermethylated in EAC
cg16097772	LYZ	0.754104	0.337675	-0.41643	3.3794e-24	1.17582e-21	Hypomethylated in EAC
cg16116949	LRRC41	0.892821	0.639874	-0.252947	2.01569e-23	4.85574e-21	Hypomethylated in EAC
cg16148454	TMED6	0.898984	0.460554	-0.43843	1.69493e-27	2.77408e-23	Hypomethylated in EAC
cg16163756		0.398113	0.816289	0.418176	3.24312e-23	7.05897e-21	Hypermethylated in EAC
cg16175725	HNF1A	0.736317	0.47859	-0.257727	2.38945e-23	5.55606e-21	Hypomethylated in EAC
cg16203203	STL	0.145189	0.593927	0.448738	2.38945e-23	5.55606e-21	Hypermethylated in EAC
cg16204205	GATA6	0.884908	0.391377	-0.493532	4.39774e-23	9.06504e-21	Hypomethylated in EAC
cg16206090	C18orf45	0.406728	0.851326	0.444598	3.92981e-26	6.04521e-23	Hypermethylated in EAC
cg16210447	CASS4	0.537151	0.225017	-0.312134	1.12806e-23	3.05304e-21	Hypomethylated in EAC
cg16217908	C3orf52	0.558615	0.182496	-0.376119	2.30712e-24	8.88683e-22	Hypomethylated in EAC
cg16218705	MAML3	0.879226	0.472562	-0.406664	1.12806e-23	3.05304e-21	Hypomethylated in EAC
cg16218980	RGMA	0.0411665	0.418331	0.377165	7.47355e-24	2.18221e-21	Hypermethylated in EAC
cg16221634	KCNQ5	0.0227927	0.288618	0.265825	6.27443e-26	7.54792e-23	Hypermethylated in EAC
cg16223976	STARD13	0.608116	0.89793	0.289815	4.15919e-24	1.38039e-21	Hypermethylated in EAC
cg16230352		0.223502	0.594356	0.370854	3.92981e-26	6.04521e-23	Hypermethylated in EAC
cg16236157	THADA	0.918919	0.547692	-0.371227	7.50771e-26	8.08754e-23	Hypomethylated in EAC
cg16243756	TUSC3	0.144167	0.51858	0.374413	6.05303e-26	7.4701e-23	Hypermethylated in EAC
cg16257029	ADAM12	0.281916	0.559868	0.277952	1.483e-23	3.78531e-21	Hypermethylated in EAC
cg16292016	GHR	0.0831396	0.580592	0.497452	1.07089e-24	5.09828e-22	Hypermethylated in EAC
cg16297435	KLC4;MRPL2	0.767443	0.356851	-0.410592	1.483e-23	3.78531e-21	Hypomethylated in EAC
cg16313026	EN2	0.0737112	0.427339	0.353628	2.15212e-24	8.45199e-22	Hypermethylated in EAC
cg16341690		0.870754	0.43597	-0.434785	1.51898e-24	6.54515e-22	Hypomethylated in EAC
cg16349331	HDAC1	0.633347	0.372905	-0.260442	1.46687e-24	6.3783e-22	Hypomethylated in EAC
cg16356013	H2AFY	0.486555	0.836479	0.349924	1.07089e-24	5.09828e-22	Hypermethylated in EAC
cg16430687	PROCR	0.778169	0.334071	-0.444098	1.27558e-24	5.72271e-22	Hypomethylated in EAC
cg16435571	SLC6A11	0.0850595	0.499761	0.414701	4.2516e-23	8.82584e-21	Hypermethylated in EAC
cg16436762	PIWIL4	0.254669	0.655761	0.401092	1.05337e-23	2.89194e-21	Hypermethylated in EAC
cg16438525	NISCH	0.451201	0.864537	0.413335	1.83808e-26	4.35362e-23	Hypermethylated in EAC
cg16442712	KIAA1217;PRINS	0.433554	0.858894	0.42534	7.73489e-24	2.24306e-21	Hypermethylated in EAC
cg16445423	TMEM131	0.33365	0.691611	0.357961	4.86664e-23	9.84534e-21	Hypermethylated in EAC
cg16461139	TBC1D16	0.861182	0.478193	-0.382989	1.18943e-24	5.47797e-22	Hypomethylated in EAC
cg16505233	EDEM1	0.204417	0.692994	0.488577	8.36004e-26	8.47877e-23	Hypermethylated in EAC
cg16511076	OCIAD2	0.430676	0.854761	0.424086	8.67807e-25	4.33722e-22	Hypermethylated in EAC
cg16519399	MACROD1	0.894343	0.544832	-0.349512	3.1645e-26	5.6655e-23	Hypomethylated in EAC
cg16519772	CCHCR1	0.854961	0.492179	-0.362782	2.22828e-24	8.65309e-22	Hypomethylated in EAC
cg16522557	COL4A2	0.796224	0.339011	-0.457213	3.13503e-23	6.89057e-21	Hypomethylated in EAC
cg16528345		0.373343	0.841027	0.467685	6.05303e-26	7.4701e-23	Hypermethylated in EAC
cg16556605	MGAT1	0.749348	0.466126	-0.283221	1.36792e-24	6.01663e-22	Hypomethylated in EAC
cg16563187		0.397563	0.807523	0.40996	4.53925e-26	6.53207e-23	Hypermethylated in EAC
cg16577208	GLI3	0.905038	0.515039	-0.389999	1.42905e-25	1.20034e-22	Hypomethylated in EAC
cg16583315	MAX	0.40988	0.767468	0.357589	3.88126e-24	1.31797e-21	Hypermethylated in EAC
cg16583536		0.427083	0.758452	0.331368	1.58779e-23	3.99135e-21	Hypermethylated in EAC
cg16585972	EFS	0.102133	0.548857	0.446724	4.0741e-26	6.04521e-23	Hypermethylated in EAC
cg16596691	SNRPA	0.753721	0.366563	-0.387158	1.23176e-24	5.59855e-22	Hypomethylated in EAC
cg16619425	CDH4	0.125441	0.512059	0.386617	8.36004e-26	8.47877e-23	Hypermethylated in EAC
cg16623157	KIAA0146	0.916626	0.375055	-0.541572	3.06128e-27	2.77408e-23	Hypomethylated in EAC
cg16630369	MAST4	0.34734	0.732798	0.385458	2.12515e-26	4.63089e-23	Hypermethylated in EAC
cg16636756	ITPRIP	0.140476	0.499267	0.358791	5.12092e-25	2.9678e-22	Hypermethylated in EAC
cg16702815	AGR3	0.810121	0.342599	-0.467523	7.81082e-25	3.99273e-22	Hypomethylated in EAC
cg16703466	ZNF672	0.390433	0.830924	0.440491	1.8337e-25	1.42999e-22	Hypermethylated in EAC
cg16719466		0.0941207	0.553092	0.458971	2.74469e-24	1.01127e-21	Hypermethylated in EAC
cg16728323	RAB20	0.701107	0.332554	-0.368553	2.9419e-24	1.06338e-21	Hypomethylated in EAC
cg16731016	LGALS4	0.84025	0.446309	-0.393941	9.64734e-26	9.40899e-23	Hypomethylated in EAC
cg16738984	CD97	0.63631	0.350812	-0.285498	2.38871e-24	9.10002e-22	Hypomethylated in EAC
cg16741041	SPG20	0.0721193	0.567134	0.495015	2.73722e-23	6.20947e-21	Hypermethylated in EAC
cg16747247	PLXDC2	0.0494406	0.511806	0.462365	1.8083e-24	7.37514e-22	Hypermethylated in EAC
cg16753939	MUPCDH	0.726075	0.38862	-0.337455	6.5522e-25	3.56945e-22	Hypomethylated in EAC
cg16754788	PGCP	0.468148	0.831602	0.363454	1.16734e-23	3.12609e-21	Hypermethylated in EAC
cg16759976	RTP1	0.381213	0.880875	0.499662	1.02677e-26	3.55953e-23	Hypermethylated in EAC
cg16765487	ANKRD11	0.48181	0.839518	0.357708	1.20799e-23	3.21013e-21	Hypermethylated in EAC
cg16773899	EDIL3	0.0711175	0.436641	0.365524	1.29352e-23	3.39252e-21	Hypermethylated in EAC
cg16775939	BDH1	0.954753	0.67409	-0.280663	3.04571e-24	1.09159e-21	Hypomethylated in EAC
cg16778809	ADAM23	0.0837029	0.500376	0.416673	1.14854e-24	5.36086e-22	Hypermethylated in EAC
cg16784234		0.372831	0.72311	0.350279	1.96889e-25	1.49268e-22	Hypermethylated in EAC
cg16818993	SFMBT2	0.11136	0.502458	0.391099	1.01788e-23	2.8107e-21	Hypermethylated in EAC
cg16840978	RAB11FIP1	0.83427	0.507489	-0.326782	3.24312e-23	7.05897e-21	Hypomethylated in EAC
cg16845136	CELSR1	0.783268	0.409658	-0.373611	7.22095e-24	2.12145e-21	Hypomethylated in EAC
cg16856722	CIDEC	0.885922	0.435051	-0.45087	7.02952e-25	3.75966e-22	Hypomethylated in EAC
cg16895493		0.8434	0.440827	-0.402573	2.35162e-25	1.66685e-22	Hypomethylated in EAC
cg16935065	ST6GAL2	0.140816	0.623399	0.482583	1.33852e-23	3.49131e-21	Hypermethylated in EAC
cg16969274	C3orf34	0.40844	0.879586	0.471145	6.27443e-26	7.54792e-23	Hypermethylated in EAC
cg16970851	ST8SIA1	0.0320175	0.397027	0.36501	3.26433e-24	1.1473e-21	Hypermethylated in EAC
cg16987638		0.666757	0.270526	-0.396231	9.18369e-24	2.6038e-21	Hypomethylated in EAC
cg17003293	INSM2	0.0242697	0.476094	0.451825	2.08549e-23	4.99549e-21	Hypermethylated in EAC
cg17005319	DEAF1	0.960067	0.41098	-0.549087	2.94381e-26	5.44949e-23	Hypomethylated in EAC
cg17020464	CTBP2	0.647977	0.338752	-0.309225	7.2432e-26	7.96001e-23	Hypomethylated in EAC
cg17041511		0.75343	0.361379	-0.392051	1.53451e-23	3.88817e-21	Hypomethylated in EAC
cg17046586	LIMA1	0.849473	0.449305	-0.400168	1.75888e-23	4.33849e-21	Hypomethylated in EAC
cg17051321	BNC1	0.103103	0.451663	0.348559	4.58869e-27	2.82234e-23	Hypermethylated in EAC
cg17065850		0.449689	0.877446	0.427757	6.74159e-26	7.72023e-23	Hypermethylated in EAC
cg17079833	ST8SIA1	0.0495538	0.51032	0.460766	1.57291e-24	6.67201e-22	Hypermethylated in EAC
cg17094593	RNMTL1	0.359397	0.886426	0.527029	5.51308e-27	2.90785e-23	Hypermethylated in EAC
cg17094624	EFCAB2	0.394518	0.851083	0.456565	9.30857e-25	4.5803e-22	Hypermethylated in EAC
cg17110400	WNK4	0.551887	0.297497	-0.25439	1.20799e-23	3.21013e-21	Hypomethylated in EAC
cg17121205	PHLDB3	0.812285	0.513293	-0.298992	2.15769e-23	5.11381e-21	Hypomethylated in EAC
cg17122475	DIP2C	0.356867	0.621485	0.264618	1.47801e-26	3.96919e-23	Hypermethylated in EAC
cg17124224	BNC1	0.0539316	0.554398	0.500466	2.12515e-26	4.63089e-23	Hypermethylated in EAC
cg17130544		0.473647	0.889689	0.416042	3.96128e-27	2.81122e-23	Hypermethylated in EAC
cg17135822		0.477099	0.907642	0.430543	2.36445e-27	2.77408e-23	Hypermethylated in EAC
cg17140381	MST1P9	0.875951	0.483196	-0.392755	1.18943e-24	5.47797e-22	Hypomethylated in EAC
cg17153045		0.826669	0.426421	-0.400249	2.95049e-27	2.77408e-23	Hypomethylated in EAC
cg17170262	EDEM3	0.724213	0.326677	-0.397535	4.15919e-24	1.38039e-21	Hypomethylated in EAC
cg17198320	DIP2C;C10orf108	0.777981	0.354553	-0.423428	2.22828e-24	8.65309e-22	Hypomethylated in EAC
cg17205324	EFS	0.152811	0.463024	0.310212	3.26433e-24	1.1473e-21	Hypermethylated in EAC
cg17222500	SLC6A15	0.0589805	0.451492	0.392512	5.49484e-25	3.13214e-22	Hypermethylated in EAC
cg17250770	FLJ14107;BIN3	0.812939	0.411741	-0.401198	7.28095e-25	3.85092e-22	Hypomethylated in EAC
cg17283169	CALML3	0.293824	0.870762	0.576938	8.67807e-25	4.33722e-22	Hypermethylated in EAC
cg17300353		0.0775269	0.521938	0.444411	6.51281e-24	1.95251e-21	Hypermethylated in EAC
cg17306339	ATP6V0A2	0.792293	0.438956	-0.353336	4.39774e-23	9.06504e-21	Hypomethylated in EAC
cg17319788	EGFR	0.418606	0.838756	0.42015	2.03949e-27	2.77408e-23	Hypermethylated in EAC
cg17346500	GOLIM4	0.845222	0.432804	-0.412418	1.93875e-24	7.81527e-22	Hypomethylated in EAC
cg17390301	POU2AF1	0.0999902	0.507351	0.407361	1.23176e-24	5.59855e-22	Hypermethylated in EAC
cg17419815	C12orf71	0.497953	0.857205	0.359252	4.61346e-24	1.49093e-21	Hypermethylated in EAC
cg17440386		0.343059	0.699926	0.356866	9.18369e-24	2.6038e-21	Hypermethylated in EAC
cg17457560	NRG1	0.0469957	0.470388	0.423392	7.22095e-24	2.12145e-21	Hypermethylated in EAC
cg17463527	SGK2	0.773269	0.357852	-0.415417	4.6068e-25	2.74923e-22	Hypomethylated in EAC
cg17475110		0.161317	0.480419	0.319102	3.13503e-23	6.89057e-21	Hypermethylated in EAC
cg17480554	ITGA2	0.378466	0.79754	0.419074	4.22365e-26	6.17106e-23	Hypermethylated in EAC
cg17520681	SCG5	0.38787	0.83595	0.44808	2.04947e-26	4.63089e-23	Hypermethylated in EAC
cg17545652	PFKFB3	0.359942	0.675105	0.315163	3.28092e-26	5.76565e-23	Hypermethylated in EAC
cg17571266	ZNF385A	0.649317	0.286917	-0.3624	2.36923e-26	4.91024e-23	Hypomethylated in EAC
cg17575314	HK1	0.618103	0.944397	0.326294	2.07853e-24	8.23081e-22	Hypermethylated in EAC
cg17582100	GPR87;MED12L	0.373794	0.854422	0.480627	2.74068e-27	2.77408e-23	Hypermethylated in EAC
cg17587456		0.666187	0.222332	-0.443856	7.47355e-24	2.18221e-21	Hypomethylated in EAC
cg17603206	PLXDC2	0.0851524	0.550946	0.465794	3.92981e-26	6.04521e-23	Hypermethylated in EAC
cg17606785	EFS	0.0996233	0.449034	0.349411	7.54127e-25	3.95026e-22	Hypermethylated in EAC
cg17635294	TSNARE1	0.493832	0.881425	0.387594	1.18943e-24	5.47797e-22	Hypermethylated in EAC
cg17645677	PPARGC1B	0.255345	0.59303	0.337686	1.51898e-24	6.54515e-22	Hypermethylated in EAC
cg17657814	MCC	0.928067	0.670508	-0.25756	5.11683e-24	1.60994e-21	Hypomethylated in EAC
cg17666096	SCOC	0.0301826	0.513699	0.483516	1.05337e-23	2.89194e-21	Hypermethylated in EAC
cg17705334	ZMIZ1	0.0932365	0.461295	0.368058	6.78671e-25	3.6606e-22	Hypermethylated in EAC
cg17739643	GUCA2A	0.719933	0.383701	-0.336232	8.00528e-24	2.30743e-21	Hypomethylated in EAC
cg17741689	AJAP1	0.0757163	0.460503	0.384787	2.74469e-24	1.01127e-21	Hypermethylated in EAC
cg17803868	EN2	0.0403904	0.471306	0.430916	3.26433e-24	1.1473e-21	Hypermethylated in EAC
cg17816908	SFRP1	0.136587	0.57783	0.441242	1.8724e-24	7.59597e-22	Hypermethylated in EAC
cg17839237	TWIST1	0.0542761	0.603451	0.549175	3.86119e-25	2.38643e-22	Hypermethylated in EAC
cg17852791		0.417466	0.133997	-0.283469	1.74637e-24	7.21517e-22	Hypomethylated in EAC
cg17853216	ZMIZ1	0.0784742	0.606899	0.528424	3.59762e-25	2.26389e-22	Hypermethylated in EAC
cg17882867	THSD4	0.694934	0.243349	-0.451585	4.6068e-25	2.74923e-22	Hypomethylated in EAC
cg17919004		0.244757	0.742137	0.497381	2.47206e-23	5.69604e-21	Hypermethylated in EAC
cg17928883		0.127365	0.588314	0.46095	3.03052e-23	6.70334e-21	Hypermethylated in EAC
cg17942750	EHMT1	0.884705	0.35724	-0.527465	8.36004e-26	8.47877e-23	Hypomethylated in EAC
cg17953816	CTNNBIP1	0.511754	0.245249	-0.266504	3.15315e-24	1.11853e-21	Hypomethylated in EAC
cg17958315	FBN2	0.0488943	0.419843	0.370949	1.53451e-23	3.88817e-21	Hypermethylated in EAC
cg17966344		0.209331	0.591828	0.382498	1.74637e-24	7.21517e-22	Hypermethylated in EAC
cg18009496	IRX4	0.0260059	0.506566	0.48056	3.26433e-24	1.1473e-21	Hypermethylated in EAC
cg18011364	RELN	0.0584845	0.503118	0.444633	1.69991e-23	4.22584e-21	Hypermethylated in EAC
cg18023283	SLC6A15	0.118935	0.717795	0.59886	3.7271e-25	2.32999e-22	Hypermethylated in EAC
cg18024859		0.513432	0.897693	0.384261	2.36923e-26	4.91024e-23	Hypermethylated in EAC
cg18052778	PRR15L	0.760252	0.387881	-0.37237	2.04947e-26	4.63089e-23	Hypomethylated in EAC
cg18068664	VEGFC	0.128948	0.53764	0.408692	5.43424e-26	7.19546e-23	Hypermethylated in EAC
cg18092028	CDH4	0.08262	0.569946	0.487326	1.37899e-25	1.17907e-22	Hypermethylated in EAC
cg18100008	GLI3	0.701013	0.295415	-0.405598	1.37428e-26	3.88199e-23	Hypomethylated in EAC
cg18109941	PLXDC2	0.0762071	0.48209	0.405883	3.35189e-25	2.14825e-22	Hypermethylated in EAC
cg18110535	LPIN2	0.31312	0.0454454	-0.267675	4.77222e-25	2.83023e-22	Hypomethylated in EAC
cg18127823	ADAP1	0.861875	0.438711	-0.423164	3.47048e-23	7.45597e-21	Hypomethylated in EAC
cg18144710	EXT1	0.449398	0.849588	0.40019	2.07853e-24	8.23081e-22	Hypermethylated in EAC
cg18145877	TUSC3	0.0382936	0.555261	0.516967	4.77555e-24	1.53292e-21	Hypermethylated in EAC
cg18160072	GHR	0.135374	0.442921	0.307547	5.29642e-24	1.65417e-21	Hypermethylated in EAC
cg18162350	PABPC4;SNORA55	0.855915	0.406207	-0.449707	4.42316e-27	2.81122e-23	Hypomethylated in EAC
cg18165251	PCDH21	0.782409	0.463196	-0.319213	4.01784e-24	1.34518e-21	Hypomethylated in EAC
cg18203466	C10orf81	0.906494	0.473549	-0.432944	6.78671e-25	3.6606e-22	Hypomethylated in EAC
cg18206027	VWC2	0.0888749	0.56171	0.472835	1.05337e-23	2.89194e-21	Hypermethylated in EAC
cg18218190	ELF3	0.743815	0.408631	-0.335184	4.70509e-23	9.5846e-21	Hypomethylated in EAC
cg18224262		0.352399	0.697059	0.34466	6.07938e-24	1.85021e-21	Hypermethylated in EAC
cg18231025		0.399001	0.833124	0.434122	2.45662e-26	5.03659e-23	Hypermethylated in EAC
cg18261223	NPR3	0.0488693	0.397957	0.349088	7.73489e-24	2.24306e-21	Hypermethylated in EAC
cg18290624	SLC6A11	0.144539	0.601249	0.45671	2.01569e-23	4.85574e-21	Hypermethylated in EAC
cg18294109	TMEM184A	0.485415	0.829242	0.343826	3.01415e-25	2.00596e-22	Hypermethylated in EAC
cg18303581	PRAGMIN	0.893375	0.583878	-0.309497	3.84143e-23	8.0978e-21	Hypomethylated in EAC
cg18317531	ENAH	0.869593	0.481054	-0.388538	4.54884e-23	9.32611e-21	Hypomethylated in EAC
cg18320111	TWSG1	0.433542	0.823678	0.390135	3.4726e-25	2.18883e-22	Hypermethylated in EAC
cg18331515	ADAMTS2	0.0459318	0.482916	0.436985	2.64584e-23	6.04533e-21	Hypermethylated in EAC
cg18342703	FOXP1	0.919899	0.568421	-0.351479	3.52664e-26	5.89845e-23	Hypomethylated in EAC
cg18352516		0.116819	0.465393	0.348574	4.77555e-24	1.53292e-21	Hypermethylated in EAC
cg18359596	FOXN3	0.428094	0.886668	0.458574	2.36445e-27	2.77408e-23	Hypermethylated in EAC
cg18360755		0.392057	0.704799	0.312742	2.47206e-23	5.69604e-21	Hypermethylated in EAC
cg18363143	C14orf182	0.901954	0.612219	-0.289735	2.83172e-23	6.36703e-21	Hypomethylated in EAC
cg18367631	PRKAR1B	0.285491	0.879593	0.594101	2.74068e-27	2.77408e-23	Hypermethylated in EAC
cg18368125	TMED6	0.907354	0.395047	-0.512308	2.6414e-27	2.77408e-23	Hypomethylated in EAC
cg18383680	NOS1AP	0.542922	0.922463	0.379541	4.94327e-24	1.56828e-21	Hypermethylated in EAC
cg18396403	TMEM184B	0.582048	0.246755	-0.335293	5.83938e-26	7.37347e-23	Hypomethylated in EAC
cg18430152	HOXA3	0.763239	0.325376	-0.437862	3.15315e-24	1.11853e-21	Hypomethylated in EAC
cg18454133	EFS	0.419236	0.895797	0.476561	1.03628e-25	9.73338e-23	Hypermethylated in EAC
cg18560204	BNC1	0.125855	0.579989	0.454134	8.24733e-27	3.27608e-23	Hypermethylated in EAC
cg18560264	GLYCTK	0.912341	0.410558	-0.501784	1.40818e-27	2.77408e-23	Hypomethylated in EAC
cg18592964	CAST	0.832856	0.558195	-0.274661	6.07938e-24	1.85021e-21	Hypomethylated in EAC
cg18614510	CERK	0.732048	0.306868	-0.42518	2.07853e-24	8.23081e-22	Hypomethylated in EAC
cg18681028		0.812893	0.538427	-0.274466	3.3794e-24	1.17582e-21	Hypomethylated in EAC
cg18703502		0.58447	0.902283	0.317813	8.98785e-25	4.46861e-22	Hypermethylated in EAC
cg18720486	SHQ1	0.745445	0.274455	-0.470989	4.6068e-25	2.74923e-22	Hypomethylated in EAC
cg18723560	CLEC11A	0.0647218	0.462299	0.397577	1.48092e-25	1.23304e-22	Hypermethylated in EAC
cg18748062	DAPK3	0.874137	0.451507	-0.422629	4.6068e-25	2.74923e-22	Hypomethylated in EAC
cg18779078	PLXDC2	0.0546448	0.43003	0.375385	1.36792e-24	6.01663e-22	Hypermethylated in EAC
cg18787420	BCL2L1	0.705365	0.229148	-0.476218	7.47355e-24	2.18221e-21	Hypomethylated in EAC
cg18790325		0.185201	0.455594	0.270393	4.00006e-25	2.4603e-22	Hypermethylated in EAC
cg18809076	EGFR	0.425218	0.816258	0.391041	3.97361e-23	8.34413e-21	Hypermethylated in EAC
cg18814699		0.316239	0.66235	0.34611	2.47206e-23	5.69604e-21	Hypermethylated in EAC
cg18816996	COL23A1	0.306518	0.720789	0.414271	9.54493e-27	3.46654e-23	Hypermethylated in EAC
cg18844382	EFS	0.0417931	0.576429	0.534636	2.56058e-24	9.55433e-22	Hypermethylated in EAC
cg18857467	HDAC1	0.564588	0.143926	-0.420662	7.22095e-24	2.12145e-21	Hypomethylated in EAC
cg18877506	PDPN	0.0772677	0.498015	0.420748	1.23899e-25	1.09878e-22	Hypermethylated in EAC
cg18947209		0.536945	0.236856	-0.300089	1.01788e-23	2.8107e-21	Hypomethylated in EAC
cg18949666	SH3RF1	0.798468	0.482213	-0.316256	4.86664e-23	9.84534e-21	Hypomethylated in EAC
cg18952647	BNC1	0.0678784	0.567046	0.499168	7.39039e-27	3.09698e-23	Hypermethylated in EAC
cg18953011	CACNG1	0.432723	0.77533	0.342607	1.38506e-23	3.58816e-21	Hypermethylated in EAC
cg18991321	AGFG2	0.7532	0.353205	-0.399995	3.71362e-23	7.87188e-21	Hypomethylated in EAC
cg19032799	MIR874;KLHL3	0.563504	0.916295	0.352791	1.29352e-23	3.39252e-21	Hypermethylated in EAC
cg19062258	C7orf50	0.361107	0.67135	0.310243	3.04571e-24	1.09159e-21	Hypermethylated in EAC
cg19087039	EHHADH	0.471596	0.858535	0.386939	5.11683e-24	1.60994e-21	Hypermethylated in EAC
cg19091779	KIAA1467	0.85151	0.402708	-0.448802	3.26433e-24	1.1473e-21	Hypomethylated in EAC
cg19115272	TRIM15	0.0642388	0.390064	0.325825	4.11028e-23	8.59328e-21	Hypermethylated in EAC
cg19117051	SLC44A4	0.67776	0.366929	-0.310831	1.75888e-23	4.33849e-21	Hypomethylated in EAC
cg19126910	POU2AF1	0.284774	0.619371	0.334597	2.73839e-26	5.30081e-23	Hypermethylated in EAC
cg19139727		0.415457	0.910618	0.495161	6.50385e-26	7.63132e-23	Hypermethylated in EAC
cg19142141	TOM1L2	0.46231	0.812992	0.350682	4.44707e-25	2.6833e-22	Hypermethylated in EAC
cg19144684		0.0569235	0.446658	0.389734	2.15769e-23	5.11381e-21	Hypermethylated in EAC
cg19162158	NRG1	0.124807	0.507	0.382193	4.94327e-24	1.56828e-21	Hypermethylated in EAC
cg19168338	CORO7	0.460495	0.17348	-0.287014	2.15769e-23	5.11381e-21	Hypomethylated in EAC
cg19177125	GATA6	0.829662	0.363768	-0.465894	1.57291e-24	6.67201e-22	Hypomethylated in EAC
cg19207017	SUFU	0.398121	0.842468	0.444347	2.11395e-25	1.56835e-22	Hypermethylated in EAC
cg19208079	GLI3	0.048721	0.458009	0.409288	6.98794e-26	7.88396e-23	Hypermethylated in EAC
cg19265289	ARRB2	0.64771	0.295732	-0.351978	6.74086e-24	2.00982e-21	Hypomethylated in EAC
cg19292008	FOXE1	0.0442206	0.501067	0.456847	2.35162e-25	1.66685e-22	Hypermethylated in EAC
cg19333286	C11orf95	0.863031	0.556367	-0.306664	7.81082e-25	3.99273e-22	Hypomethylated in EAC
cg19350360		0.179702	0.651626	0.471924	2.47206e-23	5.69604e-21	Hypermethylated in EAC
cg19378036	HNF1B	0.577393	0.0574408	-0.519952	4.37863e-26	6.34885e-23	Hypomethylated in EAC
cg19402624	FMNL2	0.499804	0.906099	0.406295	5.12303e-27	2.83133e-23	Hypermethylated in EAC
cg19419519	LGALS4	0.820354	0.313963	-0.506391	3.40158e-26	5.81685e-23	Hypomethylated in EAC
cg19437852	EPN1	0.790305	0.336677	-0.453628	1.75888e-23	4.33849e-21	Hypomethylated in EAC
cg19439399	ELOVL4	0.0561526	0.408743	0.35259	1.69991e-23	4.22584e-21	Hypermethylated in EAC
cg19468528	LOC100130933;RECQL5	0.733326	0.307164	-0.426161	9.99873e-26	9.48487e-23	Hypomethylated in EAC
cg19483007	WWTR1	0.57632	0.14355	-0.43277	2.12515e-26	4.63089e-23	Hypomethylated in EAC
cg19522644	KIAA0802	0.87525	0.556155	-0.319095	9.83576e-24	2.74983e-21	Hypomethylated in EAC
cg19540471	SEMA6A	0.900968	0.550857	-0.350111	1.42905e-25	1.20034e-22	Hypomethylated in EAC
cg19554037	TOLLIP	0.987267	0.625955	-0.361312	3.28092e-26	5.76565e-23	Hypomethylated in EAC
cg19554281		0.813362	0.471174	-0.342188	4.70509e-23	9.5846e-21	Hypomethylated in EAC
cg19560701		0.0631217	0.45957	0.396448	8.98785e-25	4.46861e-22	Hypermethylated in EAC
cg19563365		0.734077	0.333205	-0.400872	3.04571e-24	1.09159e-21	Hypomethylated in EAC
cg19584660	PKD1	0.770939	0.410673	-0.360266	4.45683e-24	1.45014e-21	Hypomethylated in EAC
cg19587904		0.407664	0.04109	-0.366574	4.94327e-24	1.56828e-21	Hypomethylated in EAC
cg19600528		0.812187	0.507011	-0.305176	2.74469e-24	1.01127e-21	Hypomethylated in EAC
cg19618483	NPR3	0.0298865	0.395455	0.365568	2.73722e-23	6.20947e-21	Hypermethylated in EAC
cg19622138	PCCA	0.907373	0.472661	-0.434712	1.57291e-24	6.67201e-22	Hypomethylated in EAC
cg19622874	FLRT2	0.0807045	0.537562	0.456858	1.14854e-24	5.36086e-22	Hypermethylated in EAC
cg19626253	KIAA1026	0.707124	0.250841	-0.456283	1.38506e-23	3.58816e-21	Hypomethylated in EAC
cg19640166	ITPRIP	0.0916153	0.597643	0.506028	1.23899e-25	1.09878e-22	Hypermethylated in EAC
cg19645320	CAPN12	0.704888	0.383195	-0.321693	2.90924e-25	1.96356e-22	Hypomethylated in EAC
cg19665362	CPEB1	0.0273754	0.486369	0.458993	9.99873e-26	9.48487e-23	Hypermethylated in EAC
cg19670883	KCNQ1	0.267978	0.760963	0.492986	5.12303e-27	2.83133e-23	Hypermethylated in EAC
cg19673484	NAV2	0.393606	0.833382	0.439776	1.074e-25	9.96496e-23	Hypermethylated in EAC
cg19708418		0.921087	0.594111	-0.326977	1.33852e-23	3.49131e-21	Hypomethylated in EAC
cg19731541	NRP2	0.668131	0.253765	-0.414365	2.04014e-25	1.52846e-22	Hypomethylated in EAC
cg19737787		0.562563	0.119583	-0.44298	6.5522e-25	3.56945e-22	Hypomethylated in EAC
cg19744498	FZD5	0.647504	0.334481	-0.313022	2.22828e-24	8.65309e-22	Hypomethylated in EAC
cg19764295	CALD1	0.711689	0.379882	-0.331807	9.98443e-25	4.81957e-22	Hypomethylated in EAC
cg19769760	POU3F1	0.0515171	0.472767	0.421249	1.29352e-23	3.39252e-21	Hypermethylated in EAC
cg19777001	RCOR1	0.952076	0.55637	-0.395706	1.74637e-24	7.21517e-22	Hypomethylated in EAC
cg19787727		0.128793	0.474116	0.345323	5.87351e-24	1.79759e-21	Hypermethylated in EAC
cg19799702		0.633627	0.226197	-0.40743	5.49484e-25	3.13214e-22	Hypomethylated in EAC
cg19807237	RRP15	0.924925	0.585826	-0.339099	8.08991e-25	4.11334e-22	Hypomethylated in EAC
cg19807685	HSD17B2	0.708134	0.334905	-0.373228	3.84143e-23	8.0978e-21	Hypomethylated in EAC
cg19817912	HOXA3	0.722409	0.305397	-0.417011	3.3794e-24	1.17582e-21	Hypomethylated in EAC
cg19837259		0.445335	0.0561632	-0.389172	7.12485e-27	3.0528e-23	Hypomethylated in EAC
cg19850333	CCRL2	0.452292	0.135898	-0.316395	2.74469e-24	1.01127e-21	Hypomethylated in EAC
cg19853440	SLC44A4	0.43284	0.726414	0.293574	3.49849e-24	1.21283e-21	Hypermethylated in EAC
cg19859290		0.0932954	0.620624	0.527329	1.81987e-23	4.46008e-21	Hypermethylated in EAC
cg19861914	LMO7	0.869731	0.487142	-0.382589	3.62173e-24	1.24424e-21	Hypomethylated in EAC
cg19883066	EXT1	0.871908	0.598162	-0.273745	4.61346e-24	1.49093e-21	Hypomethylated in EAC
cg19929194	RAPGEF5	0.654384	0.240646	-0.413738	2.15769e-23	5.11381e-21	Hypomethylated in EAC
cg19938199		0.169186	0.465388	0.296202	1.01788e-23	2.8107e-21	Hypermethylated in EAC
cg19952015	ATXN7L1	0.33741	0.662543	0.325133	1.23176e-24	5.59855e-22	Hypermethylated in EAC
cg19952303	SLC6A15	0.0512145	0.438764	0.387549	3.04571e-24	1.09159e-21	Hypermethylated in EAC
cg19957162	FZD5	0.542848	0.257976	-0.284872	6.15402e-27	2.93295e-23	Hypomethylated in EAC
cg19963589	SSBP3	0.629202	0.20223	-0.426972	9.30819e-26	9.19581e-23	Hypomethylated in EAC
cg19967492	DSC3	0.0651969	0.37377	0.308573	5.48225e-24	1.6983e-21	Hypermethylated in EAC
cg19988449	BNC1	0.115757	0.585064	0.469307	1.83808e-26	4.35362e-23	Hypermethylated in EAC
cg19989043	CD2AP	0.827251	0.370488	-0.456763	1.96889e-25	1.49268e-22	Hypomethylated in EAC
cg20006618	SORBS2	0.216652	0.762983	0.54633	6.05303e-26	7.4701e-23	Hypermethylated in EAC
cg20025630	BAT5	0.93318	0.64631	-0.28687	1.57291e-24	6.67201e-22	Hypomethylated in EAC
cg20029347	DGKZ	0.240589	0.579667	0.339079	4.44707e-25	2.6833e-22	Hypermethylated in EAC
cg20029745	DSC3	0.157851	0.686374	0.528523	1.37428e-26	3.88199e-23	Hypermethylated in EAC
cg20041612	EGFR	0.772158	0.394139	-0.378019	2.15212e-24	8.45199e-22	Hypomethylated in EAC
cg20075683	CCNI2	0.802013	0.490826	-0.311187	6.07938e-24	1.85021e-21	Hypomethylated in EAC
cg20129213	RIMS2	0.0440169	0.656355	0.612338	9.83576e-24	2.74983e-21	Hypermethylated in EAC
cg20140110	TMTC1	0.105199	0.516216	0.411017	1.25003e-23	3.30803e-21	Hypermethylated in EAC
cg20144002	TSSC1	0.457849	0.797004	0.339155	3.84143e-23	8.0978e-21	Hypermethylated in EAC
cg20155035		0.721364	0.245872	-0.475493	1.46687e-24	6.3783e-22	Hypomethylated in EAC
cg20191066		0.105289	0.375415	0.270126	3.03052e-23	6.70334e-21	Hypermethylated in EAC
cg20198393		0.448016	0.903906	0.45589	1.64833e-26	4.13534e-23	Hypermethylated in EAC
cg20219457	DCLK1	0.0386863	0.591821	0.553135	2.55749e-23	5.8716e-21	Hypermethylated in EAC
cg20240791	TMEM63A	0.782743	0.397155	-0.385588	2.90924e-25	1.96356e-22	Hypomethylated in EAC
cg20255272	VWA1	0.646242	0.337395	-0.308847	7.73489e-24	2.24306e-21	Hypomethylated in EAC
cg20265805	HNF4A	0.697662	0.272963	-0.424699	3.92981e-26	6.04521e-23	Hypomethylated in EAC
cg20267521	SLC8A3	0.0816129	0.517018	0.435405	4.54884e-23	9.32611e-21	Hypermethylated in EAC
cg20299663	SFMBT2	0.141354	0.641492	0.500138	3.59001e-23	7.67385e-21	Hypermethylated in EAC
cg20311839		0.41148	0.833041	0.421561	4.45683e-24	1.45014e-21	Hypermethylated in EAC
cg20319253		0.411863	0.813211	0.401347	1.16734e-23	3.12609e-21	Hypermethylated in EAC
cg20366110	ANXA13	0.203124	0.502441	0.299317	2.23236e-23	5.2646e-21	Hypermethylated in EAC
cg20366601	SCOC	0.0512375	0.526426	0.475189	3.3549e-23	7.24847e-21	Hypermethylated in EAC
cg20384898	GMDS	0.085949	0.503224	0.417275	1.09008e-23	2.97346e-21	Hypermethylated in EAC
cg20419072	ELOVL5	0.0694394	0.517652	0.448212	8.00528e-24	2.30743e-21	Hypermethylated in EAC
cg20422505	NELL2	0.0721371	0.580605	0.508468	1.483e-23	3.78531e-21	Hypermethylated in EAC
cg20445283	SLC7A9	0.76448	0.485273	-0.279207	3.13503e-23	6.89057e-21	Hypomethylated in EAC
cg20498685	TWIST1	0.112718	0.567753	0.455035	7.22095e-24	2.12145e-21	Hypermethylated in EAC
cg20541039		0.832713	0.375908	-0.456805	3.71362e-23	7.87188e-21	Hypomethylated in EAC
cg20546002	COL23A1	0.0345227	0.41706	0.382537	1.69991e-23	4.22584e-21	Hypermethylated in EAC
cg20559385		0.130308	0.542109	0.411801	1.57291e-24	6.67201e-22	Hypermethylated in EAC
cg20566840	GPR81	0.813565	0.414543	-0.399022	4.86664e-23	9.84534e-21	Hypomethylated in EAC
cg20623503	CARD14	0.87499	0.406664	-0.468326	5.30461e-25	3.05568e-22	Hypomethylated in EAC
cg20666386	DGKZ	0.277412	0.601255	0.323844	8.36004e-26	8.47877e-23	Hypermethylated in EAC
cg20683151	TM4SF20	0.901278	0.561635	-0.339643	1.15357e-25	1.0449e-22	Hypomethylated in EAC
cg20688917	HOXA3	0.822196	0.329517	-0.492679	1.19552e-25	1.07778e-22	Hypomethylated in EAC
cg20691436	CALML3	0.309727	0.937373	0.627646	3.4726e-25	2.18883e-22	Hypermethylated in EAC
cg20732160	PFKFB4	0.759354	0.498655	-0.260698	4.01784e-24	1.34518e-21	Hypomethylated in EAC
cg20767111	EN2	0.0340057	0.495951	0.461945	1.33852e-23	3.49131e-21	Hypermethylated in EAC
cg20770512	GFOD1	0.640247	0.259587	-0.38066	2.90924e-25	1.96356e-22	Hypomethylated in EAC
cg20800509	RIMS2	0.0362752	0.648087	0.611812	1.29352e-23	3.39252e-21	Hypermethylated in EAC
cg20803931	VPS13D	0.554612	0.911046	0.356435	1.9001e-25	1.46975e-22	Hypermethylated in EAC
cg20825472	UST	0.502787	0.88533	0.382543	4.77222e-25	2.83023e-22	Hypermethylated in EAC
cg20848979	HNF4A	0.871092	0.424661	-0.446431	8.06578e-26	8.31299e-23	Hypomethylated in EAC
cg20856504	IL1R2	0.840943	0.507443	-0.3335	6.5522e-25	3.56945e-22	Hypomethylated in EAC
cg20869257	PKP1	0.208919	0.547516	0.338597	3.47048e-23	7.45597e-21	Hypermethylated in EAC
cg20915632		0.0730264	0.471742	0.398715	1.8724e-24	7.59597e-22	Hypermethylated in EAC
cg20921890	GATA6	0.855538	0.354473	-0.501065	1.7696e-25	1.39138e-22	Hypomethylated in EAC
cg20941110	BNC1	0.0834894	0.338502	0.255013	1.483e-23	3.78531e-21	Hypermethylated in EAC
cg20942223	EN2	0.122165	0.413922	0.291756	2.15212e-24	8.45199e-22	Hypermethylated in EAC
cg20972167	DNM3;MIR214	0.464365	0.853744	0.389379	1.07089e-24	5.09828e-22	Hypermethylated in EAC
cg21003380	TMEM79	0.600317	0.241764	-0.358553	1.58779e-23	3.99135e-21	Hypomethylated in EAC
cg21007971	PLA2G6;BAIAP2L2	0.81212	0.483925	-0.328195	1.32095e-24	5.85735e-22	Hypomethylated in EAC
cg21013395	HN1	0.438953	0.880978	0.442025	2.35162e-25	1.66685e-22	Hypermethylated in EAC
cg21013866	EFS	0.0500528	0.517027	0.466974	1.64798e-25	1.32303e-22	Hypermethylated in EAC
cg21058973	HNF4A	0.966076	0.456905	-0.509171	9.83576e-24	2.74983e-21	Hypomethylated in EAC
cg21145136	SH3GL3	0.0163359	0.511857	0.495521	4.30546e-24	1.41173e-21	Hypermethylated in EAC
cg21173150		0.813047	0.459771	-0.353276	3.62173e-24	1.24424e-21	Hypomethylated in EAC
cg21176127	C14orf68	0.852061	0.461976	-0.390085	5.49484e-25	3.13214e-22	Hypomethylated in EAC
cg21183461	DUOX1	0.541082	0.217837	-0.323245	8.8739e-24	2.52913e-21	Hypomethylated in EAC
cg21207418	ACP5	0.368908	0.671806	0.302898	2.8416e-24	1.04194e-21	Hypermethylated in EAC
cg21229079	COL4A2	0.8681	0.545419	-0.322681	1.75888e-23	4.33849e-21	Hypomethylated in EAC
cg21234032	AIG1	0.349833	0.782406	0.432573	9.2027e-27	3.46654e-23	Hypermethylated in EAC
cg21282282	KIAA1324	0.157579	0.452427	0.294848	3.84143e-23	8.0978e-21	Hypermethylated in EAC
cg21319053	GDNF	0.174613	0.623562	0.448949	3.24312e-23	7.05897e-21	Hypermethylated in EAC
cg21384645	HOXD13	0.0871028	0.449455	0.362352	8.28503e-24	2.37729e-21	Hypermethylated in EAC
cg21393885		0.764304	0.332821	-0.431483	6.74159e-26	7.72023e-23	Hypomethylated in EAC
cg21417130		0.450506	0.749644	0.299138	1.29352e-23	3.39252e-21	Hypermethylated in EAC
cg21428990		0.129731	0.580769	0.451038	1.69991e-23	4.22584e-21	Hypermethylated in EAC
cg21437596	DMAP1	0.505266	0.866403	0.361137	1.32095e-24	5.85735e-22	Hypermethylated in EAC
cg21517947	SFRP1	0.114389	0.635497	0.521108	5.67454e-24	1.74792e-21	Hypermethylated in EAC
cg21526750		0.569349	0.0774834	-0.491866	2.15212e-24	8.45199e-22	Hypomethylated in EAC
cg21556223	SLC22A23	0.717268	0.399617	-0.317651	1.12806e-23	3.05304e-21	Hypomethylated in EAC
cg21559386	HNF4A	0.642326	0.252625	-0.3897	6.10702e-25	3.40475e-22	Hypomethylated in EAC
cg21561712	SLC37A4	0.63227	0.371991	-0.260278	5.12092e-25	2.9678e-22	Hypomethylated in EAC
cg21562208	CIDEC	0.851687	0.466084	-0.385603	9.98443e-25	4.81957e-22	Hypomethylated in EAC
cg21571160	C4BPB	0.756627	0.291206	-0.465422	1.32095e-24	5.85735e-22	Hypomethylated in EAC
cg21614684	WWC1	0.826297	0.449776	-0.37652	1.16734e-23	3.12609e-21	Hypomethylated in EAC
cg21617903	VGLL4	0.391074	0.71636	0.325285	2.22828e-24	8.65309e-22	Hypermethylated in EAC
cg21626540	NOL10	0.462007	0.829992	0.367985	1.9001e-25	1.46975e-22	Hypermethylated in EAC
cg21684845	GATA6	0.901657	0.448443	-0.453214	1.59032e-25	1.29584e-22	Hypomethylated in EAC
cg21686171		0.437811	0.888662	0.450851	5.43424e-26	7.19546e-23	Hypermethylated in EAC
cg21735668	SMAD6	0.676899	0.370389	-0.30651	3.97361e-23	8.34413e-21	Hypomethylated in EAC
cg21735670	CRYGC	0.694875	0.361992	-0.332883	2.47317e-24	9.33781e-22	Hypomethylated in EAC
cg21762589	BNIP3	0.326132	0.660735	0.334603	4.2516e-23	8.82584e-21	Hypermethylated in EAC
cg21769117	CLIC1	0.689097	0.324834	-0.364263	3.4726e-25	2.18883e-22	Hypomethylated in EAC
cg21810305	ATP2A2	0.579345	0.872902	0.293557	1.16734e-23	3.12609e-21	Hypermethylated in EAC
cg21819468	PDPN	0.0322093	0.547244	0.515035	8.06578e-26	8.31299e-23	Hypermethylated in EAC
cg21834684	STON2	0.388476	0.82152	0.433043	1.15357e-25	1.0449e-22	Hypermethylated in EAC
cg21863326	NUP62CL	0.832511	0.396492	-0.436019	2.83172e-23	6.36703e-21	Hypomethylated in EAC
cg21894914	LRP5	0.572394	0.261478	-0.310916	4.2516e-23	8.82584e-21	Hypomethylated in EAC
cg21898046	MGAT1	0.176306	0.505556	0.32925	1.10904e-24	5.22124e-22	Hypermethylated in EAC
cg21915863	CDYL	0.493092	0.885224	0.392132	1.93875e-24	7.81527e-22	Hypermethylated in EAC
cg21917084	LOC401463	0.0806121	0.488793	0.40818	1.81987e-23	4.46008e-21	Hypermethylated in EAC
cg21926118		0.90884	0.507561	-0.401279	2.11395e-25	1.56835e-22	Hypomethylated in EAC
cg21938148	COL4A1;COL4A2	0.0593131	0.572347	0.513034	2.47206e-23	5.69604e-21	Hypermethylated in EAC
cg21988950	TRIM15	0.908887	0.49013	-0.418757	5.6332e-26	7.28191e-23	Hypomethylated in EAC
cg21998869	NGEF	0.82562	0.444071	-0.381549	1.64833e-26	4.13534e-23	Hypomethylated in EAC
cg22016949	TRIM15	0.111323	0.543268	0.431945	6.98794e-26	7.88396e-23	Hypermethylated in EAC
cg22032528		0.88594	0.488014	-0.397926	9.99873e-26	9.48487e-23	Hypomethylated in EAC
cg22076676	THADA	0.570878	0.263158	-0.30772	7.78179e-26	8.31299e-23	Hypomethylated in EAC
cg22095263		0.426523	0.773949	0.347427	2.15769e-23	5.11381e-21	Hypermethylated in EAC
cg22107147		0.807685	0.464248	-0.343437	4.86664e-23	9.84534e-21	Hypomethylated in EAC
cg22112035	ANO1	0.344261	0.891275	0.547014	2.54568e-27	2.77408e-23	Hypermethylated in EAC
cg22123387	CLDN4	0.878948	0.531804	-0.347144	3.03052e-23	6.70334e-21	Hypomethylated in EAC
cg22125433	TSNARE1	0.356984	0.800922	0.443939	1.9482e-23	4.717e-21	Hypermethylated in EAC
cg22148827		0.269858	0.704654	0.434796	5.87351e-24	1.79759e-21	Hypermethylated in EAC
cg22153994	ARHGAP27	0.801432	0.373802	-0.42763	9.54493e-27	3.46654e-23	Hypomethylated in EAC
cg22173632	WDFY3	0.656111	0.320177	-0.335934	1.09008e-23	2.97346e-21	Hypomethylated in EAC
cg22186291	APLP2	0.902402	0.578268	-0.324134	4.30546e-24	1.41173e-21	Hypomethylated in EAC
cg22209929	NCEH1	0.281282	0.654434	0.373152	1.4332e-23	3.69281e-21	Hypermethylated in EAC
cg22229828		0.440389	0.727651	0.287262	7.28095e-25	3.85092e-22	Hypermethylated in EAC
cg22232327		0.0505841	0.528047	0.477463	4.30546e-24	1.41173e-21	Hypermethylated in EAC
cg22242764	RGMA	0.0584648	0.471904	0.413439	1.53451e-23	3.88817e-21	Hypermethylated in EAC
cg22243439	FAT1	0.917255	0.605219	-0.312036	4.39774e-23	9.06504e-21	Hypomethylated in EAC
cg22247188	H2AFY2	0.0835581	0.406358	0.3228	1.16734e-23	3.12609e-21	Hypermethylated in EAC
cg22262260	RGL2	0.584851	0.86232	0.277469	2.38945e-23	5.55606e-21	Hypermethylated in EAC
cg22289115	MUPCDH	0.727746	0.44147	-0.286275	1.20799e-23	3.21013e-21	Hypomethylated in EAC
cg22289434	FER1L4	0.145133	0.487558	0.342425	2.08549e-23	4.99549e-21	Hypermethylated in EAC
cg22307444	ERICH1	0.41874	0.829384	0.410644	4.54884e-23	9.32611e-21	Hypermethylated in EAC
cg22338446	ARHGEF1	0.685944	0.336352	-0.349592	6.27443e-26	7.54792e-23	Hypomethylated in EAC
cg22372849		0.607748	0.339265	-0.268483	1.27558e-24	5.72271e-22	Hypomethylated in EAC
cg22405226		0.476484	0.855777	0.379293	2.38871e-24	9.10002e-22	Hypermethylated in EAC
cg22418909	SFRP1	0.184116	0.544905	0.360789	7.47355e-24	2.18221e-21	Hypermethylated in EAC
cg22512779		0.71569	0.356082	-0.359608	3.1228e-25	2.05674e-22	Hypomethylated in EAC
cg22523050	CREB3L2	0.256036	0.684974	0.428938	6.50385e-26	7.63132e-23	Hypermethylated in EAC
cg22534509	GPR81	0.624883	0.247019	-0.377864	1.75888e-23	4.33849e-21	Hypomethylated in EAC
cg22609576	SPG20	0.0460564	0.371962	0.325905	3.03052e-23	6.70334e-21	Hypermethylated in EAC
cg22656048	DIP2C;C10orf108	0.816328	0.436289	-0.380039	6.98794e-26	7.88396e-23	Hypomethylated in EAC
cg22679728	PLD5	0.169784	0.574914	0.40513	2.64584e-23	6.04533e-21	Hypermethylated in EAC
cg22694931		0.804106	0.445393	-0.358713	2.92945e-23	6.52521e-21	Hypomethylated in EAC
cg22715764	PEX14	0.358251	0.83525	0.476999	1.23207e-26	3.75871e-23	Hypermethylated in EAC
cg22804362		0.793212	0.481603	-0.311608	4.77222e-25	2.83023e-22	Hypomethylated in EAC
cg22891862		0.545647	0.218892	-0.326755	4.70509e-23	9.5846e-21	Hypomethylated in EAC
cg22906709	RASA3	0.355154	0.873262	0.518108	5.67454e-24	1.74792e-21	Hypermethylated in EAC
cg22945824	DCUN1D2	0.546446	0.877505	0.33106	1.15357e-25	1.0449e-22	Hypermethylated in EAC
cg22946150	SH3GL3	0.0810269	0.506197	0.42517	3.04571e-24	1.09159e-21	Hypermethylated in EAC
cg22954008		0.848076	0.580193	-0.267884	1.483e-23	3.78531e-21	Hypomethylated in EAC
cg22958104	HNF4A	0.753014	0.414328	-0.338686	6.5522e-25	3.56945e-22	Hypomethylated in EAC
cg22958315	SOS1	0.499032	0.863259	0.364227	9.54493e-27	3.46654e-23	Hypermethylated in EAC
cg22961459	ZNF385A	0.706057	0.387952	-0.318104	1.5895e-26	4.09553e-23	Hypomethylated in EAC
cg22968966		0.120857	0.511554	0.390697	1.68654e-24	7.0366e-22	Hypermethylated in EAC
cg22973468		0.653054	0.172675	-0.480379	7.54127e-25	3.95026e-22	Hypomethylated in EAC
cg22978087	NEFL	0.0661673	0.49742	0.431253	4.01784e-24	1.34518e-21	Hypermethylated in EAC
cg22997040	ZHX2	0.33881	0.858556	0.519746	1.18799e-26	3.75871e-23	Hypermethylated in EAC
cg23000806	PRKDC	0.454026	0.807704	0.353678	8.00528e-24	2.30743e-21	Hypermethylated in EAC
cg23022313	PC	0.386738	0.726627	0.339888	2.73722e-23	6.20947e-21	Hypermethylated in EAC
cg23036678	ANO1	0.309881	0.790049	0.480169	1.53275e-26	4.00341e-23	Hypermethylated in EAC
cg23038074	RIPK3	0.404135	0.134808	-0.269327	2.47317e-24	9.33781e-22	Hypomethylated in EAC
cg23042148	DNMT3A	0.177003	0.429979	0.252976	1.8083e-24	7.37514e-22	Hypermethylated in EAC
cg23055236	SERPINE2	0.8488	0.416848	-0.431952	7.22095e-24	2.12145e-21	Hypomethylated in EAC
cg23060618		0.482719	0.809124	0.326406	1.42905e-25	1.20034e-22	Hypermethylated in EAC
cg23091984	TSHZ3	0.0329094	0.335007	0.302097	4.94352e-25	2.8958e-22	Hypermethylated in EAC
cg23096144	EPHX1	0.692481	0.397528	-0.294953	2.92945e-23	6.52521e-21	Hypomethylated in EAC
cg23102632	ZFP64	0.375712	0.827681	0.45197	3.24312e-23	7.05897e-21	Hypermethylated in EAC
cg23121993	IRX4	0.0458475	0.639744	0.593897	3.3794e-24	1.17582e-21	Hypermethylated in EAC
cg23129930	HOXA6	0.730409	0.360685	-0.369724	3.13503e-23	6.89057e-21	Hypomethylated in EAC
cg23151649	PRKAG2	0.369034	0.753936	0.384902	1.38506e-23	3.58816e-21	Hypermethylated in EAC
cg23172911		0.789578	0.368355	-0.421223	2.47317e-24	9.33781e-22	Hypomethylated in EAC
cg23204908	SBF2	0.270766	0.680639	0.409873	4.01784e-24	1.34518e-21	Hypermethylated in EAC
cg23213449		0.351142	0.656018	0.304876	2.00744e-24	8.01588e-22	Hypermethylated in EAC
cg23250795	ST14	0.897489	0.386294	-0.511195	2.15769e-23	5.11381e-21	Hypomethylated in EAC
cg23258615	ANXA11	0.618353	0.336189	-0.282164	1.8083e-24	7.37514e-22	Hypomethylated in EAC
cg23266943	MIR194-2	0.665342	0.351506	-0.313836	2.73722e-23	6.20947e-21	Hypomethylated in EAC
cg23280730	C1orf100	0.369083	0.802174	0.433091	3.05218e-26	5.59576e-23	Hypermethylated in EAC
cg23343073	KCNK7	0.396201	0.735345	0.339144	4.14388e-25	2.53648e-22	Hypermethylated in EAC
cg23346408	ZMIZ1	0.0899432	0.483023	0.39308	9.18369e-24	2.6038e-21	Hypermethylated in EAC
cg23363263	WDFY1	0.435063	0.843359	0.408296	3.41904e-27	2.77408e-23	Hypermethylated in EAC
cg23382741	PPP1R14D	0.834552	0.483795	-0.350757	1.57291e-24	6.67201e-22	Hypomethylated in EAC
cg23386212		0.395972	0.872518	0.476546	1.96889e-25	1.49268e-22	Hypermethylated in EAC
cg23415219	LOC285768	0.33248	0.775382	0.442901	6.5522e-25	3.56945e-22	Hypermethylated in EAC
cg23437733	COL23A1	0.0160331	0.524043	0.50801	4.39774e-23	9.06504e-21	Hypermethylated in EAC
cg23471798		0.362958	0.791033	0.428075	2.47206e-23	5.69604e-21	Hypermethylated in EAC
cg23486701	SPTBN1	0.861812	0.441414	-0.420398	7.50771e-26	8.08754e-23	Hypomethylated in EAC
cg23496260	BASP1;LOC285696	0.0750953	0.52427	0.449174	3.13503e-23	6.89057e-21	Hypermethylated in EAC
cg23505823	GPR81	0.748158	0.215468	-0.53269	4.70509e-23	9.5846e-21	Hypomethylated in EAC
cg23509896	SOX18	0.0470008	0.455532	0.408531	2.83172e-23	6.36703e-21	Hypermethylated in EAC
cg23531257	DUOX1;DUOXA1	0.382799	0.771032	0.388233	9.98443e-25	4.81957e-22	Hypermethylated in EAC
cg23551120	ATP11A	0.748857	0.35424	-0.394617	6.10702e-25	3.40475e-22	Hypomethylated in EAC
cg23601374	HDAC4	0.350566	0.680023	0.329458	5.48225e-24	1.6983e-21	Hypermethylated in EAC
cg23625458	AKR7L	0.793575	0.421032	-0.372543	9.30819e-26	9.19581e-23	Hypomethylated in EAC
cg23640664		0.631011	0.323563	-0.307448	2.38945e-23	5.55606e-21	Hypomethylated in EAC
cg23641852	TSHZ3	0.0789468	0.555438	0.476491	5.12092e-25	2.9678e-22	Hypermethylated in EAC
cg23652814		0.47525	0.875613	0.400363	3.05218e-26	5.59576e-23	Hypermethylated in EAC
cg23657099	C7orf50	0.341413	0.763889	0.422475	1.4332e-23	3.69281e-21	Hypermethylated in EAC
cg23678058	BCL11A	0.831171	0.383832	-0.447339	3.3549e-23	7.24847e-21	Hypomethylated in EAC
cg23702727	RECQL5;LOC100130933	0.550901	0.220294	-0.330607	1.27778e-26	3.80677e-23	Hypomethylated in EAC
cg23762633	ODC1	0.424258	0.0569542	-0.367304	2.83172e-23	6.36703e-21	Hypomethylated in EAC
cg23778358	TRIM15	0.9579	0.485982	-0.471919	7.2432e-26	7.96001e-23	Hypomethylated in EAC
cg23782145	ATF6B	0.85085	0.405802	-0.445048	4.42316e-27	2.81122e-23	Hypomethylated in EAC
cg23792485	HNF4A	0.909572	0.397939	-0.511633	1.5895e-26	4.09553e-23	Hypomethylated in EAC
cg23813012	PRDM2	0.051578	0.527774	0.476196	1.53451e-23	3.88817e-21	Hypermethylated in EAC
cg23842941	PROCR	0.79616	0.437594	-0.358566	2.00744e-24	8.01588e-22	Hypomethylated in EAC
cg23881119	KIAA1217	0.793483	0.416839	-0.376644	4.94327e-24	1.56828e-21	Hypomethylated in EAC
cg23895495	TNS3	0.636167	0.194765	-0.441403	1.37428e-26	3.88199e-23	Hypomethylated in EAC
cg23906612		0.678498	0.36486	-0.313639	2.23236e-23	5.2646e-21	Hypomethylated in EAC
cg23924737	MRPS23	0.657855	0.29293	-0.364926	4.39774e-23	9.06504e-21	Hypomethylated in EAC
cg23937633	ARHGAP26	0.838531	0.472425	-0.366105	7.81082e-25	3.99273e-22	Hypomethylated in EAC
cg23939182		0.469746	0.813942	0.344195	4.15919e-24	1.38039e-21	Hypermethylated in EAC
cg23957643	EPS8L3	0.708717	0.358162	-0.350555	2.55749e-23	5.8716e-21	Hypomethylated in EAC
cg23959311	RAB4A	0.665133	0.341725	-0.323408	5.48225e-24	1.6983e-21	Hypomethylated in EAC
cg23989963	BNC1	0.0572784	0.476537	0.419258	1.18799e-26	3.75871e-23	Hypermethylated in EAC
cg23990303	GSDMC	0.754294	0.409079	-0.345215	3.97361e-23	8.34413e-21	Hypomethylated in EAC
cg23992194	CTBP2	0.742734	0.330871	-0.411863	3.92981e-26	6.04521e-23	Hypomethylated in EAC
cg23994061		0.727325	0.344281	-0.383044	1.58779e-23	3.99135e-21	Hypomethylated in EAC
cg24000873	NEFL	0.122466	0.516773	0.394307	4.94352e-25	2.8958e-22	Hypermethylated in EAC
cg24019371	AJAP1	0.0820149	0.445714	0.363699	5.11683e-24	1.60994e-21	Hypermethylated in EAC
cg24022375	PLXDC2	0.0596499	0.56115	0.5015	1.62874e-24	6.86304e-22	Hypermethylated in EAC
cg24024214	BTNL8	0.786022	0.349083	-0.436939	1.27558e-24	5.72271e-22	Hypomethylated in EAC
cg24033742		0.441305	0.874768	0.433463	6.38367e-27	2.93295e-23	Hypermethylated in EAC
cg24036039	ARHGEF16	0.84473	0.503623	-0.341107	7.2432e-26	7.96001e-23	Hypomethylated in EAC
cg24120696		0.0944751	0.520153	0.425678	5.48225e-24	1.6983e-21	Hypermethylated in EAC
cg24136780	MAD1L1	0.40469	0.840694	0.436004	1.32516e-26	3.85753e-23	Hypermethylated in EAC
cg24144574	PRKAR1B	0.399984	0.752114	0.352129	1.69991e-23	4.22584e-21	Hypermethylated in EAC
cg24178676	ERGIC1	0.515292	0.209563	-0.305729	3.74927e-24	1.28113e-21	Hypomethylated in EAC
cg24247231	MAP2K5	0.669784	0.290541	-0.379243	2.35162e-25	1.66685e-22	Hypomethylated in EAC
cg24247370	STK24	0.804878	0.434299	-0.370579	1.03404e-24	4.9725e-22	Hypomethylated in EAC
cg24262066	ADAMTS1	0.02872	0.489637	0.460917	2.80795e-25	1.91212e-22	Hypermethylated in EAC
cg24281668	TPCN1	0.330388	0.0480038	-0.282384	1.96889e-25	1.49268e-22	Hypomethylated in EAC
cg24296761	ARHGEF1	0.91478	0.449321	-0.465459	2.15212e-24	8.45199e-22	Hypomethylated in EAC
cg24299913	ARHGEF1	0.815564	0.402035	-0.413529	9.64064e-25	4.71328e-22	Hypomethylated in EAC
cg24319902	SFRP1	0.147168	0.520587	0.373419	4.70509e-23	9.5846e-21	Hypermethylated in EAC
cg24353272	RRP15	0.929658	0.634422	-0.295237	4.0741e-26	6.04521e-23	Hypomethylated in EAC
cg24371155	MYO16	0.640327	0.963008	0.322682	1.58779e-23	3.99135e-21	Hypermethylated in EAC
cg24377150	SKI	0.892519	0.447206	-0.445313	2.07853e-24	8.23081e-22	Hypomethylated in EAC
cg24416513	HOXD8	0.153208	0.748984	0.595776	2.01569e-23	4.85574e-21	Hypermethylated in EAC
cg24434959	EOMES	0.0436145	0.59239	0.548775	4.01784e-24	1.34518e-21	Hypermethylated in EAC
cg24446429	MBP	0.254927	0.707692	0.452764	6.32573e-25	3.49602e-22	Hypermethylated in EAC
cg24446548	TWIST1	0.0596299	0.657267	0.597637	2.35162e-25	1.66685e-22	Hypermethylated in EAC
cg24453438		0.829143	0.506339	-0.322804	2.15769e-23	5.11381e-21	Hypomethylated in EAC
cg24455236	PLEKHH3	0.563427	0.906905	0.343478	1.07089e-24	5.09828e-22	Hypermethylated in EAC
cg24459563	CACNG1	0.483233	0.850949	0.367716	4.45683e-24	1.45014e-21	Hypermethylated in EAC
cg24469729	HOXA3	0.694306	0.311257	-0.383049	1.8337e-25	1.42999e-22	Hypomethylated in EAC
cg24502027	DIP2C	0.312403	0.67839	0.365987	9.64064e-25	4.71328e-22	Hypermethylated in EAC
cg24506324	BTBD11	0.0850663	0.383518	0.298451	9.50419e-24	2.68072e-21	Hypermethylated in EAC
cg24556395	MYO10	0.859868	0.38951	-0.470358	1.47801e-26	3.96919e-23	Hypomethylated in EAC
cg24580782	NR0B2	0.899259	0.5447	-0.35456	9.30857e-25	4.5803e-22	Hypomethylated in EAC
cg24597774	SPSB1	0.308202	0.884877	0.576675	7.54127e-25	3.95026e-22	Hypermethylated in EAC
cg24606701		0.887987	0.548348	-0.339639	5.11683e-24	1.60994e-21	Hypomethylated in EAC
cg24645679	IQCE	0.936265	0.510596	-0.42567	5.93256e-27	2.93295e-23	Hypomethylated in EAC
cg24658737	IARS2;MIR194-1;MIR215	0.876107	0.488019	-0.388088	4.45683e-24	1.45014e-21	Hypomethylated in EAC
cg24671344	PDPN	0.0332941	0.498493	0.465199	6.97682e-24	2.06564e-21	Hypermethylated in EAC
cg24680415		0.507571	0.860423	0.352852	2.15769e-23	5.11381e-21	Hypermethylated in EAC
cg24686189		0.386258	0.134823	-0.251435	3.26433e-24	1.1473e-21	Hypomethylated in EAC
cg24686551		0.186579	0.594935	0.408356	1.69991e-23	4.22584e-21	Hypermethylated in EAC
cg24702713	USP3	0.885984	0.630827	-0.255157	1.01788e-23	2.8107e-21	Hypomethylated in EAC
cg24734575	SLC7A9	0.904012	0.599403	-0.304609	1.14854e-24	5.36086e-22	Hypomethylated in EAC
cg24753061	GATA6	0.684878	0.348967	-0.335911	7.2432e-26	7.96001e-23	Hypomethylated in EAC
cg24775496	FLRT2	0.0819124	0.445142	0.36323	1.074e-25	9.96496e-23	Hypermethylated in EAC
cg24803202	MIR194-2;MIR192	0.774865	0.358628	-0.416237	1.59032e-25	1.29584e-22	Hypomethylated in EAC
cg24831879	CALML3	0.492707	0.818499	0.325793	8.8739e-24	2.52913e-21	Hypermethylated in EAC
cg24869815	RECQL5;LOC100130933	0.592045	0.29088	-0.301165	5.83938e-26	7.37347e-23	Hypomethylated in EAC
cg24876960	IRX4	0.0409987	0.52876	0.487761	2.8416e-24	1.04194e-21	Hypermethylated in EAC
cg24884444		0.204554	0.860973	0.656419	4.70571e-26	6.74614e-23	Hypermethylated in EAC
cg24907814		0.153391	0.45277	0.299379	3.3549e-23	7.24847e-21	Hypermethylated in EAC
cg24937747	IRX4	0.129984	0.537367	0.407383	1.4332e-23	3.69281e-21	Hypermethylated in EAC
cg24942186	WNT5A	0.0821046	0.452395	0.37029	6.78671e-25	3.6606e-22	Hypermethylated in EAC
cg24982682	ZMIZ1	0.524753	0.202346	-0.322407	1.83808e-26	4.35362e-23	Hypomethylated in EAC
cg24989193	SH3PXD2A	0.378495	0.69834	0.319845	1.90602e-26	4.48668e-23	Hypermethylated in EAC
cg25010146	GHR	0.0380494	0.515249	0.477199	1.42521e-26	3.96708e-23	Hypermethylated in EAC
cg25090514		0.0657899	0.519414	0.453624	3.79058e-26	6.04521e-23	Hypermethylated in EAC
cg25098793	DHCR24	0.822172	0.469843	-0.352329	2.74469e-24	1.01127e-21	Hypomethylated in EAC
cg25103850	TCF4	0.0446006	0.403812	0.359211	1.16734e-23	3.12609e-21	Hypermethylated in EAC
cg25104105	KIAA1026	0.0828217	0.632176	0.549354	7.47355e-24	2.18221e-21	Hypermethylated in EAC
cg25117091	RBM47	0.629583	0.367907	-0.261676	3.59001e-23	7.67385e-21	Hypomethylated in EAC
cg25122433	CAB39	0.777222	0.46925	-0.307972	4.39774e-23	9.06504e-21	Hypomethylated in EAC
cg25149125	KRT5	0.45609	0.848172	0.392082	4.0741e-26	6.04521e-23	Hypermethylated in EAC
cg25203113	WAC	0.938751	0.684802	-0.253949	4.00006e-25	2.4603e-22	Hypomethylated in EAC
cg25230917	LRIG1	0.823177	0.44039	-0.382787	4.29282e-25	2.61089e-22	Hypomethylated in EAC
cg25287071	ITPKB	0.160456	0.712186	0.55173	1.70931e-26	4.20535e-23	Hypermethylated in EAC
cg25310676	PEX14	0.246903	0.50431	0.257408	2.92945e-23	6.52521e-21	Hypermethylated in EAC
cg25347419		0.0561857	0.397938	0.341753	1.01788e-23	2.8107e-21	Hypermethylated in EAC
cg25348940		0.501646	0.787688	0.286042	4.01784e-24	1.34518e-21	Hypermethylated in EAC
cg25356678		0.332323	0.863208	0.530884	8.37888e-25	4.21531e-22	Hypermethylated in EAC
cg25358853	CCRL2	0.386707	0.112332	-0.274375	1.81987e-23	4.46008e-21	Hypomethylated in EAC
cg25386707	EBF3	0.0698036	0.550223	0.480419	4.45683e-24	1.45014e-21	Hypermethylated in EAC
cg25402422	PRKAR1B	0.540881	0.810122	0.269241	2.07853e-24	8.23081e-22	Hypermethylated in EAC
cg25406699	SSBP3	0.617715	0.35464	-0.263075	8.57446e-24	2.45111e-21	Hypomethylated in EAC
cg25410746		0.565412	0.853558	0.288145	4.2516e-23	8.82584e-21	Hypermethylated in EAC
cg25431916	SF3A2	0.864797	0.571088	-0.293709	7.50771e-26	8.08754e-23	Hypomethylated in EAC
cg25437410	COL23A1	0.0215784	0.519046	0.497468	5.29642e-24	1.65417e-21	Hypermethylated in EAC
cg25447806		0.74858	0.322069	-0.426512	5.71901e-27	2.90785e-23	Hypomethylated in EAC
cg25450266	GRAMD1A	0.44683	0.0828472	-0.363983	4.77222e-25	2.83023e-22	Hypomethylated in EAC
cg25457886		0.217736	0.727626	0.509889	5.31451e-27	2.89519e-23	Hypermethylated in EAC
cg25461775	ZNF608	0.85995	0.5757	-0.28425	6.51281e-24	1.95251e-21	Hypomethylated in EAC
cg25462303	GCET2	0.119163	0.608775	0.489612	2.54568e-27	2.77408e-23	Hypermethylated in EAC
cg25462669		0.816797	0.408792	-0.408006	2.26959e-25	1.63918e-22	Hypomethylated in EAC
cg25477769	HNF1A	0.811788	0.474803	-0.336985	6.05303e-26	7.4701e-23	Hypomethylated in EAC
cg25521254	RNMTL1	0.264184	0.88884	0.624656	5.6332e-26	7.28191e-23	Hypermethylated in EAC
cg25539628	PRAGMIN	0.671573	0.314006	-0.357567	1.33066e-25	1.14287e-22	Hypomethylated in EAC
cg25552843	ITPRIP	0.0910088	0.543413	0.452404	8.06578e-26	8.31299e-23	Hypermethylated in EAC
cg25588935	PTPRN2	0.437435	0.809888	0.372454	1.68654e-24	7.0366e-22	Hypermethylated in EAC
cg25595084		0.515127	0.885936	0.370809	2.35162e-25	1.66685e-22	Hypermethylated in EAC
cg25600103	SLC44A4	0.412241	0.703477	0.291235	1.53465e-25	1.26672e-22	Hypermethylated in EAC
cg25601829		0.847544	0.526386	-0.321159	1.74637e-24	7.21517e-22	Hypomethylated in EAC
cg25611057		0.354508	0.837851	0.483343	1.89404e-27	2.77408e-23	Hypermethylated in EAC
cg25612145	STK31	0.939741	0.546317	-0.393424	9.99873e-26	9.48487e-23	Hypomethylated in EAC
cg25634000	TOP1MT	0.434559	0.797574	0.363015	3.17621e-27	2.77408e-23	Hypermethylated in EAC
cg25673591		0.316077	0.671532	0.355455	3.1645e-26	5.6655e-23	Hypermethylated in EAC
cg25673784		0.645727	0.289129	-0.356599	5.69182e-25	3.22994e-22	Hypomethylated in EAC
cg25688060	BTBD3	0.828418	0.406987	-0.42143	1.33852e-23	3.49131e-21	Hypomethylated in EAC
cg25709050	RAB11FIP4	0.763615	0.34559	-0.418024	3.68027e-27	2.80687e-23	Hypomethylated in EAC
cg25724283	DCLK1	0.0788712	0.483566	0.404695	2.83172e-23	6.36703e-21	Hypermethylated in EAC
cg25726664	GLI3	0.0785972	0.676039	0.597442	1.62874e-24	6.86304e-22	Hypermethylated in EAC
cg25754195	ARHGAP25	0.453953	0.900179	0.446225	2.83926e-26	5.33362e-23	Hypermethylated in EAC
cg25758828	PAX8;LOC440839	0.903485	0.445658	-0.457828	7.2432e-26	7.96001e-23	Hypomethylated in EAC
cg25792593	PRAM1	0.17422	0.456937	0.282717	2.64584e-23	6.04533e-21	Hypermethylated in EAC
cg25823926	CRADD	0.469262	0.147881	-0.32138	2.92945e-23	6.52521e-21	Hypomethylated in EAC
cg25885803	MADD;NR1H3	0.458667	0.20052	-0.258147	4.44707e-25	2.6833e-22	Hypomethylated in EAC
cg25932290	LOC254559	0.332459	0.698289	0.365831	5.29642e-24	1.65417e-21	Hypermethylated in EAC
cg25934581	PGM2	0.555833	0.878839	0.323005	1.46687e-24	6.3783e-22	Hypermethylated in EAC
cg25941751	EPAS1	0.293608	0.750876	0.457268	8.55432e-27	3.363e-23	Hypermethylated in EAC
cg25970832	DSC3	0.0437411	0.401226	0.357485	6.74086e-24	2.00982e-21	Hypermethylated in EAC
cg26103369	KIAA0317	0.937486	0.517836	-0.41965	3.40158e-26	5.81685e-23	Hypomethylated in EAC
cg26117023	LOXL3;DOK1	0.435535	0.0214249	-0.41411	1.6429e-23	4.10823e-21	Hypomethylated in EAC
cg26159750	GRTP1	0.535636	0.855192	0.319556	4.2516e-23	8.82584e-21	Hypermethylated in EAC
cg26162554	GHR	0.0725965	0.502411	0.429815	3.3794e-24	1.17582e-21	Hypermethylated in EAC
cg26178664	CALML3	0.421304	0.774902	0.353598	2.83926e-26	5.33362e-23	Hypermethylated in EAC
cg26199857	ZNF385A	0.566188	0.276577	-0.289612	4.86664e-23	9.84534e-21	Hypomethylated in EAC
cg26205890	ACOX1	0.790262	0.398188	-0.392074	1.16734e-23	3.12609e-21	Hypomethylated in EAC
cg26206466		0.424645	0.796574	0.37193	2.08549e-23	4.99549e-21	Hypermethylated in EAC
cg26215967	SH3GL3	0.0626966	0.508864	0.446167	6.05303e-26	7.4701e-23	Hypermethylated in EAC
cg26224223	TSHZ3	0.0193862	0.285264	0.265878	3.4726e-25	2.18883e-22	Hypermethylated in EAC
cg26234658		0.320092	0.762582	0.44249	4.37863e-26	6.34885e-23	Hypermethylated in EAC
cg26244646	BCAS3	0.281407	0.748162	0.466755	1.64798e-25	1.32303e-22	Hypermethylated in EAC
cg26290716	CCDC88C	0.37544	0.723015	0.347575	1.36792e-24	6.01663e-22	Hypermethylated in EAC
cg26297005	HOXA3	0.697467	0.273864	-0.423603	3.88126e-24	1.31797e-21	Hypomethylated in EAC
cg26301788	VEGFC	0.101645	0.493262	0.391617	3.28092e-26	5.76565e-23	Hypermethylated in EAC
cg26306869	S100A3	0.399411	0.669724	0.270313	3.62173e-24	1.24424e-21	Hypermethylated in EAC
cg26319827		0.813339	0.444752	-0.368587	2.8416e-24	1.04194e-21	Hypomethylated in EAC
cg26334507	ZBTB17	0.361455	0.708352	0.346897	1.81987e-23	4.46008e-21	Hypermethylated in EAC
cg26347632	CDC42EP1	0.753664	0.367585	-0.386079	5.05699e-26	7.01248e-23	Hypomethylated in EAC
cg26379012	TBC1D16	0.940782	0.485713	-0.455069	3.86119e-25	2.38643e-22	Hypomethylated in EAC
cg26394191	MYLK	0.404862	0.794479	0.389617	2.00744e-24	8.01588e-22	Hypermethylated in EAC
cg26394282		0.499353	0.860307	0.360954	3.88126e-24	1.31797e-21	Hypermethylated in EAC
cg26407558	C4BPB	0.732871	0.279155	-0.453716	2.47317e-24	9.33781e-22	Hypomethylated in EAC
cg26414000	C1orf52	0.789341	0.515801	-0.27354	2.92945e-23	6.52521e-21	Hypomethylated in EAC
cg26427777	ZHX2	0.436254	0.851161	0.414908	3.65625e-26	5.95844e-23	Hypermethylated in EAC
cg26429655	ADAMTS2	0.0730684	0.5083	0.435232	2.22828e-24	8.65309e-22	Hypermethylated in EAC
cg26429925	BNC1	0.106222	0.622163	0.515941	6.38367e-27	2.93295e-23	Hypermethylated in EAC
cg26441910	SOLH	0.979626	0.540746	-0.43888	2.73839e-26	5.30081e-23	Hypomethylated in EAC
cg26457013	TMEM86B	0.728753	0.417357	-0.311396	7.2432e-26	7.96001e-23	Hypomethylated in EAC
cg26475094	MIR138-2	0.902974	0.595665	-0.307309	4.70509e-23	9.5846e-21	Hypomethylated in EAC
cg26509250		0.747488	0.422997	-0.324491	8.28503e-24	2.37729e-21	Hypomethylated in EAC
cg26514793	CHST3	0.322164	0.696168	0.374004	2.73722e-23	6.20947e-21	Hypermethylated in EAC
cg26539736		0.553768	0.974516	0.420748	6.62181e-27	2.97078e-23	Hypermethylated in EAC
cg26544665	PPAP2A	0.862189	0.52274	-0.339449	2.47317e-24	9.33781e-22	Hypomethylated in EAC
cg26562921	USP10	0.657511	0.317704	-0.339807	7.54127e-25	3.95026e-22	Hypomethylated in EAC
cg26624576	CDH11	0.0557141	0.47824	0.422526	9.83576e-24	2.74983e-21	Hypermethylated in EAC
cg26649504		0.387623	0.872953	0.48533	4.58869e-27	2.82234e-23	Hypermethylated in EAC
cg26650846	ADAMTS2	0.0480622	0.47395	0.425888	4.01784e-24	1.34518e-21	Hypermethylated in EAC
cg26654798	BNC1	0.0860699	0.569504	0.483434	3.40158e-26	5.81685e-23	Hypermethylated in EAC
cg26654807	ZMIZ1	0.0780348	0.527973	0.449939	7.28095e-25	3.85092e-22	Hypermethylated in EAC
cg26660461		0.494174	0.857828	0.363654	8.00528e-24	2.30743e-21	Hypermethylated in EAC
cg26667699	COL23A1	0.0662616	0.455785	0.389524	1.8083e-24	7.37514e-22	Hypermethylated in EAC
cg26691059	PXMP2	0.773963	0.359527	-0.414436	1.96889e-25	1.49268e-22	Hypomethylated in EAC
cg26704078	KCTD1	0.142233	0.605579	0.463346	1.64798e-25	1.32303e-22	Hypermethylated in EAC
cg26725502		0.761808	0.39608	-0.365728	3.74927e-24	1.28113e-21	Hypomethylated in EAC
cg26728709	ARSJ	0.805819	0.282562	-0.523257	5.93256e-27	2.93295e-23	Hypomethylated in EAC
cg26734696	HS3ST4	0.0479901	0.517491	0.469501	7.73489e-24	2.24306e-21	Hypermethylated in EAC
cg26751513	TELO2	0.726681	0.422312	-0.304369	2.47317e-24	9.33781e-22	Hypomethylated in EAC
cg26765385	IQCE	0.894259	0.449572	-0.444688	5.24225e-26	7.08894e-23	Hypomethylated in EAC
cg26773567	C10orf58	0.466896	0.846684	0.379788	4.77555e-24	1.53292e-21	Hypermethylated in EAC
cg26779406	NOTCH1	0.804874	0.426909	-0.377965	8.06578e-26	8.31299e-23	Hypomethylated in EAC
cg26807301	POLR3E	0.484587	0.877787	0.3932	1.28401e-25	1.12562e-22	Hypermethylated in EAC
cg26808747	ADAM12	0.257227	0.635938	0.378712	2.8416e-24	1.04194e-21	Hypermethylated in EAC
cg26818735	TWIST1	0.0672662	0.569221	0.501955	5.8958e-25	3.33576e-22	Hypermethylated in EAC
cg26819160	CD81	0.905227	0.532831	-0.372396	1.03628e-25	9.73338e-23	Hypomethylated in EAC
cg26863864		0.389151	0.689636	0.300486	8.00528e-24	2.30743e-21	Hypermethylated in EAC
cg26924247	RGS7	0.241674	0.631009	0.389336	1.12806e-23	3.05304e-21	Hypermethylated in EAC
cg26924480	WNT4	0.386678	0.75092	0.364242	3.41904e-27	2.77408e-23	Hypermethylated in EAC
cg26933063	HS3ST4	0.0297303	0.4045	0.37477	1.6429e-23	4.10823e-21	Hypermethylated in EAC
cg26940676	TBC1D16	0.944428	0.500551	-0.443878	3.49849e-24	1.21283e-21	Hypomethylated in EAC
cg26960671	ANO1	0.42467	0.840645	0.415975	4.01784e-24	1.34518e-21	Hypermethylated in EAC
cg26978668	SFMBT2	0.121984	0.459291	0.337306	1.88295e-23	4.58522e-21	Hypermethylated in EAC
cg26996818	COL23A1	0.198915	0.620414	0.421499	2.74469e-24	1.01127e-21	Hypermethylated in EAC
cg27009392	TMED6	0.87953	0.388871	-0.490659	1.0462e-27	2.77408e-23	Hypomethylated in EAC
cg27014135	HS3ST4	0.0540364	0.672954	0.618918	1.74637e-24	7.21517e-22	Hypermethylated in EAC
cg27021357	SH3GL3	0.0308573	0.5465	0.515643	7.81082e-25	3.99273e-22	Hypermethylated in EAC
cg27049094	HK2	0.879734	0.43351	-0.446224	3.01415e-25	2.00596e-22	Hypomethylated in EAC
cg27061889	LASP1	0.717949	0.375445	-0.342504	1.18943e-24	5.47797e-22	Hypomethylated in EAC
cg27083891	MIR192	0.961815	0.47451	-0.487305	5.6332e-26	7.28191e-23	Hypomethylated in EAC
cg27084746	NEU1;SLC44A4	0.0190401	0.315636	0.296596	1.51898e-24	6.54515e-22	Hypermethylated in EAC
cg27205687	GUCY1A2	0.0964051	0.643214	0.546809	3.62173e-24	1.24424e-21	Hypermethylated in EAC
cg27227250		0.687873	0.23634	-0.451533	2.95049e-27	2.77408e-23	Hypomethylated in EAC
cg27261397	MUPCDH	0.908773	0.552911	-0.355862	2.15212e-24	8.45199e-22	Hypomethylated in EAC
cg27265630	PCDH21	0.813958	0.495041	-0.318917	4.54884e-23	9.32611e-21	Hypomethylated in EAC
cg27295742	RNMTL1	0.377722	0.68457	0.306848	4.15919e-24	1.38039e-21	Hypermethylated in EAC
cg27304406	BNC1	0.042569	0.416321	0.373752	1.37428e-26	3.88199e-23	Hypermethylated in EAC
cg27310485	S100A2	0.485295	0.865492	0.380197	4.01784e-24	1.34518e-21	Hypermethylated in EAC
cg27316939	ITFG3	0.664123	0.31233	-0.351793	1.03404e-24	4.9725e-22	Hypomethylated in EAC
cg27353308	BNIP3	0.584087	0.963515	0.379428	1.23899e-25	1.09878e-22	Hypermethylated in EAC
cg27354296	TBCD;ZNF750	0.561733	0.916339	0.354605	2.74469e-24	1.01127e-21	Hypermethylated in EAC
cg27369307	KCNQ5	0.0247814	0.394738	0.369957	4.77555e-24	1.53292e-21	Hypermethylated in EAC
cg27412680	KCNQ5	0.0442831	0.464654	0.420371	2.15769e-23	5.11381e-21	Hypermethylated in EAC
cg27422759	ANO1	0.33192	0.860489	0.528568	1.57291e-24	6.67201e-22	Hypermethylated in EAC
cg27430961	SYCE1L	0.0477234	0.478216	0.430492	2.08549e-23	4.99549e-21	Hypermethylated in EAC
cg27441384		0.530554	0.902961	0.372407	2.43659e-25	1.71117e-22	Hypermethylated in EAC
cg27450153	GLI3	0.922777	0.5644	-0.358378	1.53465e-25	1.26672e-22	Hypomethylated in EAC
cg27571196	PKP1	0.319473	0.672015	0.352541	1.64833e-26	4.13534e-23	Hypermethylated in EAC
cg27578811	CPEB1	0.106404	0.671615	0.565211	1.83808e-26	4.35362e-23	Hypermethylated in EAC
cg27583815	TRIM15	0.762425	0.379214	-0.383211	1.15357e-25	1.0449e-22	Hypomethylated in EAC
cg27631965	ZFPM1	0.865742	0.549401	-0.316341	1.69991e-23	4.22584e-21	Hypomethylated in EAC
cg27634151	GPR83	0.0911927	0.364102	0.27291	2.83172e-23	6.36703e-21	Hypermethylated in EAC
cg27641522		0.0380098	0.31345	0.27544	1.20799e-23	3.21013e-21	Hypermethylated in EAC
cg27648738	SH3GL3	0.0192059	0.586573	0.567367	8.57446e-24	2.45111e-21	Hypermethylated in EAC
cg27649037	ST18	0.411441	0.931095	0.519654	1.74637e-24	7.21517e-22	Hypermethylated in EAC
cg27652459	ARHGAP1	0.255173	0.549151	0.293978	4.6068e-25	2.74923e-22	Hypermethylated in EAC

## Sheet: LUAD vs LUSC Diff Methylation
probeID	Gene_Symbol	mean.LUSC	mean.LUAD	diffmean.LUSC.LUAD	p.value.LUSC.LUAD	p.value.adj.LUSC.LUAD	status.LUSC.LUAD
cg00006626	NUP210L	0.771502	0.51918	-0.252322	1.98047e-85	1.04519e-84	Hypomethylated in LUAD
cg00013899	CACHD1	0.60596	0.861608	0.255648	3.27384e-78	1.51981e-77	Hypermethylated in LUAD
cg00022997		0.743039	0.477129	-0.26591	3.47441e-75	1.53358e-74	Hypomethylated in LUAD
cg00024967	MECOM	0.705982	0.447308	-0.258674	1.54261e-67	6.01381e-67	Hypomethylated in LUAD
cg00025496	ABR	0.328524	0.590585	0.262061	1.1454e-62	4.13602e-62	Hypermethylated in LUAD
cg00033877	ATP11A	0.802171	0.525011	-0.277161	2.9497e-86	1.57973e-85	Hypomethylated in LUAD
cg00037930	ATP11A	0.822736	0.506744	-0.315992	6.3811e-102	4.75776e-101	Hypomethylated in LUAD
cg00065215	PAX7	0.384118	0.0865588	-0.29756	4.8133e-40	1.21683e-39	Hypomethylated in LUAD
cg00077426	EXOC3	0.522389	0.852884	0.330495	7.4876e-89	4.21231e-88	Hypermethylated in LUAD
cg00083042		0.717359	0.459951	-0.257408	8.10481e-72	3.38458e-71	Hypomethylated in LUAD
cg00117172	RUNX3	0.104465	0.406867	0.302402	1.69e-93	1.04294e-92	Hypermethylated in LUAD
cg00129651	RAPGEFL1	0.404244	0.0652546	-0.338989	3.16683e-45	8.68578e-45	Hypomethylated in LUAD
cg00143729		0.791239	0.537251	-0.253988	1.36954e-95	8.82977e-95	Hypomethylated in LUAD
cg00156230	CCM2	0.461062	0.797426	0.336365	5.57485e-96	3.62442e-95	Hypermethylated in LUAD
cg00161791		0.316052	0.570272	0.254219	6.3984e-95	4.06804e-94	Hypermethylated in LUAD
cg00180559	KIAA1804	0.819226	0.555093	-0.264134	3.92737e-87	2.13943e-86	Hypomethylated in LUAD
cg00192220		0.349608	0.609436	0.259828	7.70636e-96	4.99535e-95	Hypermethylated in LUAD
cg00216804		0.415836	0.714919	0.299082	4.74775e-99	3.30767e-98	Hypermethylated in LUAD
cg00221185	KIAA1949	0.224758	0.509559	0.284801	1.73769e-69	6.9841e-69	Hypermethylated in LUAD
cg00224083		0.144078	0.401262	0.257184	4.68049e-106	3.88595e-105	Hypermethylated in LUAD
cg00228017		0.120446	0.454377	0.333931	7.5152e-108	6.56819e-107	Hypermethylated in LUAD
cg00271311	CNTF;ZFP91-CNTF	0.464445	0.769385	0.30494	1.09388e-96	7.22149e-96	Hypermethylated in LUAD
cg00277165	TRIP13	0.410502	0.75991	0.349407	1.58243e-87	8.68617e-87	Hypermethylated in LUAD
cg00295426	MAD1L1	0.555264	0.815711	0.260446	1.67437e-72	7.07015e-72	Hypermethylated in LUAD
cg00310940	SLC2A5	0.331531	0.588654	0.257123	6.06243e-94	3.77596e-93	Hypermethylated in LUAD
cg00328210	PRKCZ	0.802966	0.524892	-0.278074	7.11326e-107	6.04606e-106	Hypomethylated in LUAD
cg00347757	GJB2	0.196298	0.460482	0.264184	3.90707e-60	1.35759e-59	Hypermethylated in LUAD
cg00370229		0.458516	0.17875	-0.279766	5.99444e-46	1.6635e-45	Hypomethylated in LUAD
cg00393985	WIPI2	0.754009	0.464697	-0.289312	3.80666e-80	1.82651e-79	Hypomethylated in LUAD
cg00400827		0.456493	0.863384	0.406892	5.15572e-83	2.60589e-82	Hypermethylated in LUAD
cg00415665	ZHX2	0.520248	0.951546	0.431298	1.99645e-99	1.40335e-98	Hypermethylated in LUAD
cg00421363	PPFIA3	0.40305	0.113905	-0.289145	1.83595e-28	3.84703e-28	Hypomethylated in LUAD
cg00465319	MYLK	0.402357	0.783021	0.380664	7.57447e-89	4.26072e-88	Hypermethylated in LUAD
cg00474723	ME3	0.416792	0.159965	-0.256827	5.14727e-46	1.42989e-45	Hypomethylated in LUAD
cg00476900		0.459691	0.754265	0.294575	1.94177e-84	1.00708e-83	Hypermethylated in LUAD
cg00491577		0.85591	0.590055	-0.265855	8.18896e-88	4.51741e-87	Hypomethylated in LUAD
cg00494919	KNDC1	0.540697	0.803685	0.262988	1.20162e-31	2.65643e-31	Hypermethylated in LUAD
cg00498591		0.119034	0.375466	0.256431	5.43803e-60	1.88538e-59	Hypermethylated in LUAD
cg00538017	LGSN	0.554588	0.829295	0.274707	6.44523e-79	3.02839e-78	Hypermethylated in LUAD
cg00542261	HK1	0.817786	0.562951	-0.254835	4.82729e-96	3.14326e-95	Hypomethylated in LUAD
cg00579868	WIPI2	0.717613	0.417014	-0.300598	3.97836e-64	1.47011e-63	Hypomethylated in LUAD
cg00583304		0.570032	0.871555	0.301524	1.29264e-94	8.16483e-94	Hypermethylated in LUAD
cg00588297	DQX1	0.366768	0.620112	0.253344	1.84531e-97	1.23906e-96	Hypermethylated in LUAD
cg00626702	FAM53A	0.528827	0.778943	0.250115	6.73135e-79	3.16218e-78	Hypermethylated in LUAD
cg00668592	TSNARE1	0.567701	0.846018	0.278317	2.20103e-73	9.42452e-73	Hypermethylated in LUAD
cg00674706		0.50023	0.24912	-0.251111	3.82927e-42	1.00131e-41	Hypomethylated in LUAD
cg00676085	KRT72	0.651192	0.386046	-0.265146	2.36391e-80	1.13852e-79	Hypomethylated in LUAD
cg00684125		0.232453	0.490644	0.258191	1.59497e-84	8.28314e-84	Hypermethylated in LUAD
cg00690082	STAT5A	0.278539	0.572375	0.293837	2.78324e-117	3.40328e-116	Hypermethylated in LUAD
cg00743269	MRC2	0.559402	0.810415	0.251013	7.559e-78	3.48551e-77	Hypermethylated in LUAD
cg00747160	ARL2BP	0.875513	0.612823	-0.262689	8.31492e-115	9.17351e-114	Hypomethylated in LUAD
cg00748640	GPRC5B	0.810278	0.542672	-0.267606	3.53195e-94	2.21123e-93	Hypomethylated in LUAD
cg00752480		0.392584	0.648611	0.256026	1.75124e-77	8.02821e-77	Hypermethylated in LUAD
cg00761129	PRDM16	0.542243	0.798068	0.255826	1.16933e-72	4.94959e-72	Hypermethylated in LUAD
cg00778807		0.192881	0.487042	0.294161	6.85326e-65	2.56339e-64	Hypermethylated in LUAD
cg00779167		0.497421	0.760154	0.262733	5.84664e-93	3.56693e-92	Hypermethylated in LUAD
cg00794055	TBC1D24	0.927887	0.646977	-0.280909	4.20993e-121	6.22984e-120	Hypomethylated in LUAD
cg00808305	CAMTA1	0.126016	0.425087	0.299071	3.06116e-101	2.24419e-100	Hypermethylated in LUAD
cg00814909	CTBP1	0.620217	0.92863	0.308413	1.09063e-87	6.00354e-87	Hypermethylated in LUAD
cg00817367	GRASP	0.0840236	0.407766	0.323743	1.81799e-89	1.0354e-88	Hypermethylated in LUAD
cg00828762	DKK4	0.212343	0.488292	0.27595	1.36619e-91	8.10682e-91	Hypermethylated in LUAD
cg00857907		0.311438	0.577907	0.266468	5.45382e-49	1.58877e-48	Hypermethylated in LUAD
cg00868875	KCTD1	0.564707	0.831753	0.267046	1.30342e-43	3.48717e-43	Hypermethylated in LUAD
cg00887153	CHST4	0.306815	0.597958	0.291143	5.01001e-95	3.19192e-94	Hypermethylated in LUAD
cg00898480	ST6GALNAC1	0.777033	0.504078	-0.272955	4.03138e-81	1.96857e-80	Hypomethylated in LUAD
cg00907288	SRGAP3	0.716545	0.437018	-0.279527	1.8165e-55	5.86908e-55	Hypomethylated in LUAD
cg00907427	HNRNPR	0.114783	0.383933	0.269151	1.51663e-99	1.06875e-98	Hypermethylated in LUAD
cg00912407		0.577228	0.87756	0.300332	6.24701e-91	3.66085e-90	Hypermethylated in LUAD
cg00925616		0.375827	0.0706104	-0.305217	3.40193e-43	9.04538e-43	Hypomethylated in LUAD
cg00935043	IRS1	0.80253	0.478569	-0.323961	8.72073e-104	6.81504e-103	Hypomethylated in LUAD
cg00944666	SOBP	0.627716	0.897612	0.269896	8.13754e-61	2.85803e-60	Hypermethylated in LUAD
cg00962254	RAB40C	0.858491	0.529777	-0.328713	7.82372e-94	4.86319e-93	Hypomethylated in LUAD
cg01019875	SLC16A11	0.136922	0.454178	0.317256	3.91812e-82	1.94741e-81	Hypermethylated in LUAD
cg01025720	ATP11A	0.79949	0.516091	-0.283399	3.51103e-94	2.19829e-93	Hypomethylated in LUAD
cg01033642	CMIP	0.472332	0.765047	0.292716	5.02438e-81	2.44888e-80	Hypermethylated in LUAD
cg01048445		0.163872	0.415837	0.251965	3.09173e-80	1.48575e-79	Hypermethylated in LUAD
cg01052276		0.476146	0.764962	0.288817	2.89193e-85	1.52189e-84	Hypermethylated in LUAD
cg01052699		0.527938	0.7906	0.262662	6.85572e-85	3.58421e-84	Hypermethylated in LUAD
cg01135464		0.388942	0.675105	0.286163	1.42181e-55	4.60187e-55	Hypermethylated in LUAD
cg01156249	MGRN1	0.665354	0.40386	-0.261493	3.74435e-60	1.30142e-59	Hypomethylated in LUAD
cg01176141	ANO1	0.689977	0.973771	0.283794	3.78794e-76	1.69718e-75	Hypermethylated in LUAD
cg01176720	PARD3	0.632101	0.915808	0.283707	7.56023e-71	3.10723e-70	Hypermethylated in LUAD
cg01178624	KCNK7	0.325936	0.715399	0.389464	4.57726e-99	3.19011e-98	Hypermethylated in LUAD
cg01215717	AATK	0.49884	0.75251	0.25367	2.39196e-61	8.46902e-61	Hypermethylated in LUAD
cg01221209		0.37643	0.631481	0.255051	3.41867e-47	9.67564e-47	Hypermethylated in LUAD
cg01235820	SCRT2	0.300667	0.616274	0.315607	1.2015e-77	5.52392e-77	Hypermethylated in LUAD
cg01236734	PON2	0.768584	0.516134	-0.25245	3.87329e-71	1.59988e-70	Hypomethylated in LUAD
cg01243312	MIR128-1;R3HDM1	0.421182	0.810055	0.388872	1.88523e-91	1.11539e-90	Hypermethylated in LUAD
cg01244270	DLX1	0.661811	0.385495	-0.276316	3.48705e-61	1.23165e-60	Hypomethylated in LUAD
cg01288724	ARHGAP26	0.344045	0.639934	0.295889	1.78656e-103	1.38484e-102	Hypermethylated in LUAD
cg01295188	SLC9A3	0.368699	0.660969	0.29227	1.54946e-79	7.3587e-79	Hypermethylated in LUAD
cg01312167		0.60486	0.872296	0.267436	4.97108e-76	2.22333e-75	Hypermethylated in LUAD
cg01317772		0.0902387	0.343902	0.253664	1.03338e-78	4.839e-78	Hypermethylated in LUAD
cg01334432	LOC642587;MIR205	0.409063	0.733799	0.324736	9.76295e-86	5.17938e-85	Hypermethylated in LUAD
cg01335367	MGC14436;C12orf34	0.218925	0.494466	0.275541	2.46201e-79	1.16535e-78	Hypermethylated in LUAD
cg01356198	LPP	0.816436	0.561734	-0.254703	1.25275e-100	9.05359e-100	Hypomethylated in LUAD
cg01361361		0.37808	0.769886	0.391805	2.69927e-102	2.03064e-101	Hypermethylated in LUAD
cg01393945	ROPN1L	0.545402	0.841589	0.296187	3.5797e-58	1.20678e-57	Hypermethylated in LUAD
cg01410453	DQX1	0.519119	0.80719	0.28807	7.93099e-81	3.8518e-80	Hypermethylated in LUAD
cg01413632		0.299663	0.654084	0.354421	3.70187e-102	2.77671e-101	Hypermethylated in LUAD
cg01423916		0.186359	0.515006	0.328647	3.74308e-99	2.61402e-98	Hypermethylated in LUAD
cg01440570		0.870123	0.56833	-0.301792	1.9041e-101	1.40276e-100	Hypomethylated in LUAD
cg01486558	TRAK1	0.430005	0.714868	0.284863	4.75302e-94	2.96682e-93	Hypermethylated in LUAD
cg01506917	TRERF1	0.269874	0.52934	0.259466	8.15528e-94	5.06748e-93	Hypermethylated in LUAD
cg01509330		0.392738	0.683429	0.290692	4.13687e-64	1.52828e-63	Hypermethylated in LUAD
cg01563071	CPNE4	0.345518	0.607807	0.262289	5.51191e-95	3.50899e-94	Hypermethylated in LUAD
cg01577755	TRIP13	0.411632	0.771001	0.359368	4.53506e-88	2.51275e-87	Hypermethylated in LUAD
cg01594949	NRARP	0.368015	0.62299	0.254975	1.12158e-100	8.11412e-100	Hypermethylated in LUAD
cg01603847	UBE2QL1	0.119835	0.394297	0.274463	1.24239e-98	8.57478e-98	Hypermethylated in LUAD
cg01630690		0.597132	0.286608	-0.310524	1.09115e-67	4.26302e-67	Hypomethylated in LUAD
cg01664124		0.798855	0.536268	-0.262587	5.97477e-90	3.43464e-89	Hypomethylated in LUAD
cg01699293		0.475924	0.73755	0.261626	5.69886e-66	2.16687e-65	Hypermethylated in LUAD
cg01713430		0.404884	0.666431	0.261547	2.85367e-70	1.1618e-69	Hypermethylated in LUAD
cg01753252		0.590617	0.932591	0.341974	1.86425e-62	6.70925e-62	Hypermethylated in LUAD
cg01835695	MGAT1	0.194149	0.475442	0.281292	6.22713e-107	5.30089e-106	Hypermethylated in LUAD
cg01864564	CRCT1	0.119419	0.387705	0.268286	1.13058e-97	7.62997e-97	Hypermethylated in LUAD
cg01879083	CMBL	0.827001	0.552147	-0.274854	1.49164e-91	8.8446e-91	Hypomethylated in LUAD
cg01893212	VWC2	0.0784433	0.415732	0.337289	1.32576e-93	8.19959e-93	Hypermethylated in LUAD
cg01895333	DPPA2	0.64048	0.900448	0.259968	7.37555e-52	2.24921e-51	Hypermethylated in LUAD
cg01905690		0.515409	0.769725	0.254316	1.18871e-76	5.37029e-76	Hypermethylated in LUAD
cg01919011	JDP2	0.848303	0.554369	-0.293934	2.53917e-78	1.18084e-77	Hypomethylated in LUAD
cg01922697	NAV2	0.512662	0.811233	0.298571	2.17321e-98	1.49063e-97	Hypermethylated in LUAD
cg01925891		0.506203	0.816989	0.310786	4.10036e-86	2.19026e-85	Hypermethylated in LUAD
cg01930947	C1orf111	0.772424	0.464651	-0.307773	1.69725e-96	1.11599e-95	Hypomethylated in LUAD
cg01936370		0.703099	0.418584	-0.284515	1.35801e-103	1.05582e-102	Hypomethylated in LUAD
cg01940297	MIR1207;PVT1	0.817082	0.551913	-0.265169	1.26964e-89	7.25164e-89	Hypomethylated in LUAD
cg01965380	LRRC8D	0.277046	0.55576	0.278714	1.64201e-99	1.15625e-98	Hypermethylated in LUAD
cg02019574		0.53914	0.240743	-0.298397	2.28227e-62	8.20267e-62	Hypomethylated in LUAD
cg02025879	POLR3E	0.511186	0.835569	0.324383	1.60611e-90	9.33724e-90	Hypermethylated in LUAD
cg02034222	DQX1	0.489705	0.801326	0.311621	1.13525e-87	6.24768e-87	Hypermethylated in LUAD
cg02035605	WNT5B	0.361295	0.658364	0.297069	1.08369e-97	7.31754e-97	Hypermethylated in LUAD
cg02044879	PLA2G12B	0.781636	0.505966	-0.27567	8.35463e-89	4.69451e-88	Hypomethylated in LUAD
cg02048377	PLXDC1	0.474349	0.767776	0.293426	1.40571e-97	9.46451e-97	Hypermethylated in LUAD
cg02055264		0.455112	0.751009	0.295898	9.11981e-76	4.06137e-75	Hypermethylated in LUAD
cg02059268		0.661276	0.397064	-0.264211	5.9446e-89	3.35029e-88	Hypomethylated in LUAD
cg02078292	CD81	0.802044	0.548764	-0.25328	2.74136e-81	1.3422e-80	Hypomethylated in LUAD
cg02080857	LPAR3	0.489928	0.784476	0.294547	1.38816e-76	6.26375e-76	Hypermethylated in LUAD
cg02084814		0.811369	0.499541	-0.311828	1.00943e-81	4.98166e-81	Hypomethylated in LUAD
cg02100011	TMEM184B	0.741317	0.46437	-0.276947	1.2817e-77	5.88914e-77	Hypomethylated in LUAD
cg02101876		0.150663	0.410851	0.260188	1.4266e-85	7.54477e-85	Hypermethylated in LUAD
cg02102872	FRAS1	0.413551	0.688021	0.27447	1.54641e-93	9.54974e-93	Hypermethylated in LUAD
cg02115117	C2orf84	0.441066	0.708101	0.267034	9.68495e-94	6.00695e-93	Hypermethylated in LUAD
cg02118559	CTNND2	0.508673	0.798049	0.289376	1.22131e-53	3.83348e-53	Hypermethylated in LUAD
cg02152290	PDGFA	0.64104	0.903553	0.262513	9.2845e-84	4.75698e-83	Hypermethylated in LUAD
cg02164615		0.27174	0.579349	0.307609	2.87819e-101	2.11136e-100	Hypermethylated in LUAD
cg02194717	SHANK2	0.563609	0.82887	0.265261	3.67383e-97	2.44925e-96	Hypermethylated in LUAD
cg02212575		0.909103	0.594803	-0.314301	9.1281e-110	8.46128e-109	Hypomethylated in LUAD
cg02233614	PFKFB2	0.324493	0.595509	0.271016	2.0789e-93	1.28039e-92	Hypermethylated in LUAD
cg02236679	WWOX	0.519338	0.804735	0.285397	1.86856e-90	1.0847e-89	Hypermethylated in LUAD
cg02237629		0.139894	0.421692	0.281799	2.5238e-88	1.405e-87	Hypermethylated in LUAD
cg02260710		0.47474	0.76491	0.29017	1.15273e-91	6.84928e-91	Hypermethylated in LUAD
cg02272859	SLC34A2	0.696323	0.429784	-0.266539	6.75123e-95	4.2896e-94	Hypomethylated in LUAD
cg02304584		0.657929	0.392006	-0.265923	1.38842e-73	5.96396e-73	Hypomethylated in LUAD
cg02309609		0.499813	0.801578	0.301765	9.37084e-95	5.9363e-94	Hypermethylated in LUAD
cg02335251		0.589597	0.295412	-0.294185	4.08226e-70	1.65802e-69	Hypomethylated in LUAD
cg02338271	DNM3	0.384617	0.716306	0.331689	9.29977e-100	6.5854e-99	Hypermethylated in LUAD
cg02349186		0.131535	0.384437	0.252902	1.71779e-96	1.12941e-95	Hypermethylated in LUAD
cg02351381	MGC14436;C12orf34	0.361121	0.61925	0.258128	1.93856e-61	6.87136e-61	Hypermethylated in LUAD
cg02352391		0.544241	0.819357	0.275116	7.53091e-89	4.23654e-88	Hypermethylated in LUAD
cg02360367	SKI	0.86848	0.57285	-0.29563	2.51138e-97	1.68132e-96	Hypomethylated in LUAD
cg02372144	BCAS3	0.49228	0.760853	0.268573	5.33689e-63	1.93721e-62	Hypermethylated in LUAD
cg02383368	XAB2	0.73952	0.479812	-0.259708	1.06051e-74	4.642e-74	Hypomethylated in LUAD
cg02389040		0.686556	0.394981	-0.291576	9.04769e-77	4.09606e-76	Hypomethylated in LUAD
cg02389084	SNX10	0.811168	0.548318	-0.26285	6.18422e-76	2.76101e-75	Hypomethylated in LUAD
cg02390319	PRDM16	0.0917908	0.430289	0.338498	1.84718e-95	1.1873e-94	Hypermethylated in LUAD
cg02390715	KCNH4	0.507233	0.779224	0.27199	1.11276e-90	6.48863e-90	Hypermethylated in LUAD
cg02394955	PPYR1	0.184348	0.485478	0.30113	2.29145e-77	1.04831e-76	Hypermethylated in LUAD
cg02435495	HNF1B	0.336722	0.0639213	-0.2728	3.49072e-36	8.30638e-36	Hypomethylated in LUAD
cg02449166	EBF3	0.222321	0.518239	0.295918	4.89721e-105	3.95627e-104	Hypermethylated in LUAD
cg02467990	VWC2	0.0726132	0.397139	0.324526	1.0559e-90	6.16021e-90	Hypermethylated in LUAD
cg02493602	ME3	0.62877	0.336532	-0.292238	9.98263e-76	4.44323e-75	Hypomethylated in LUAD
cg02500075		0.515411	0.830258	0.314847	3.43788e-67	1.33252e-66	Hypermethylated in LUAD
cg02523270		0.597843	0.335843	-0.262001	1.0999e-47	3.1384e-47	Hypomethylated in LUAD
cg02546607	WWOX	0.521347	0.859724	0.338377	1.01707e-67	3.97545e-67	Hypermethylated in LUAD
cg02547035	CMIP	0.49385	0.841569	0.347719	3.28743e-96	2.14848e-95	Hypermethylated in LUAD
cg02565132	EDAR	0.457991	0.793675	0.335685	1.2942e-67	5.05137e-67	Hypermethylated in LUAD
cg02566863		0.884232	0.625093	-0.259138	4.69941e-104	3.69888e-103	Hypomethylated in LUAD
cg02578368	HIST1H2BH;HIST1H3F	0.0723064	0.354118	0.281811	4.453e-87	2.42332e-86	Hypermethylated in LUAD
cg02579706	LPP	0.548106	0.827614	0.279508	1.84835e-46	5.17148e-46	Hypermethylated in LUAD
cg02589685		0.177194	0.496897	0.319703	1.14074e-101	8.45038e-101	Hypermethylated in LUAD
cg02613827		0.200921	0.45175	0.250829	4.9184e-76	2.19996e-75	Hypermethylated in LUAD
cg02634861	CASZ1	0.713072	0.96612	0.253048	5.05912e-47	1.42821e-46	Hypermethylated in LUAD
cg02653521	GPC1	0.457271	0.721939	0.264668	1.04347e-81	5.1481e-81	Hypermethylated in LUAD
cg02691393	MGAT5	0.748821	0.475755	-0.273066	2.9897e-89	1.69604e-88	Hypomethylated in LUAD
cg02705759	SORCS2	0.57219	0.827236	0.255046	1.81225e-82	9.06281e-82	Hypermethylated in LUAD
cg02705958		0.465216	0.763535	0.298319	2.21411e-75	9.80194e-75	Hypermethylated in LUAD
cg02724472	LRRC17;FBXL13	0.32386	0.64675	0.322889	1.71048e-78	7.9787e-78	Hypermethylated in LUAD
cg02745140	C3orf16	0.524107	0.797799	0.273692	6.0873e-59	2.07721e-58	Hypermethylated in LUAD
cg02748089	WWOX	0.737267	0.402539	-0.334728	8.51145e-90	4.87853e-89	Hypomethylated in LUAD
cg02752174		0.539017	0.856623	0.317607	2.53775e-81	1.24333e-80	Hypermethylated in LUAD
cg02754084	TPH2	0.203765	0.455351	0.251586	8.37829e-86	4.44989e-85	Hypermethylated in LUAD
cg02759751	MICALL2	0.607158	0.911349	0.304191	2.0123e-87	1.10246e-86	Hypermethylated in LUAD
cg02765363		0.870971	0.596798	-0.274173	8.09403e-83	4.07632e-82	Hypomethylated in LUAD
cg02771299	ITPR3	0.586248	0.844519	0.258272	1.25501e-89	7.16867e-89	Hypermethylated in LUAD
cg02774542	RGL3	0.398773	0.651107	0.252333	5.45412e-55	1.74869e-54	Hypermethylated in LUAD
cg02806156		0.725151	0.471758	-0.253393	5.95796e-76	2.66088e-75	Hypomethylated in LUAD
cg02848961	GPR37L1	0.76189	0.487317	-0.274573	2.76096e-83	1.40288e-82	Hypomethylated in LUAD
cg02856124	C3orf17	0.524288	0.847311	0.323023	1.04873e-96	6.92633e-96	Hypermethylated in LUAD
cg02861260		0.613902	0.88537	0.271468	4.68296e-63	1.70135e-62	Hypermethylated in LUAD
cg02879438	ATP11A	0.864106	0.590741	-0.273365	9.34263e-75	4.09378e-74	Hypomethylated in LUAD
cg02896768	C1orf189;C1orf43	0.723894	0.412953	-0.310941	3.77428e-96	2.46309e-95	Hypomethylated in LUAD
cg02936049	ZBTB38	0.32898	0.672605	0.343625	1.80015e-98	1.2372e-97	Hypermethylated in LUAD
cg02943578	FOXC2	0.11801	0.368861	0.25085	2.19614e-83	1.11806e-82	Hypermethylated in LUAD
cg02953397	ACAP3	0.626162	0.882919	0.256757	5.65912e-87	3.07301e-86	Hypermethylated in LUAD
cg02978421	HOXA1	0.0860883	0.3404	0.254312	9.70936e-93	5.89733e-92	Hypermethylated in LUAD
cg02979703		0.859548	0.588456	-0.271093	2.54436e-108	2.2549e-107	Hypomethylated in LUAD
cg02983451	KLF11	0.442223	0.184274	-0.257949	1.62066e-35	3.81541e-35	Hypomethylated in LUAD
cg02990302	C16orf80	0.273426	0.539512	0.266085	9.44852e-99	6.54073e-98	Hypermethylated in LUAD
cg03017520	DSC3	0.0842655	0.339342	0.255076	9.01964e-100	6.3884e-99	Hypermethylated in LUAD
cg03027750	MYCBP2	0.101012	0.38912	0.288108	1.07781e-113	1.14123e-112	Hypermethylated in LUAD
cg03036057	RIMS1	0.616777	0.873297	0.256519	1.86045e-42	4.89046e-42	Hypermethylated in LUAD
cg03043665	TP73	0.531207	0.892289	0.361083	6.63913e-87	3.59881e-86	Hypermethylated in LUAD
cg03048162	CADPS2	0.518483	0.815656	0.297173	1.2946e-88	7.24869e-88	Hypermethylated in LUAD
cg03051384		0.441694	0.176441	-0.265252	1.47778e-31	3.26219e-31	Hypomethylated in LUAD
cg03130248	KIF26B	0.44149	0.903943	0.462453	6.07726e-88	3.36005e-87	Hypermethylated in LUAD
cg03171003		0.281458	0.538623	0.257165	2.08166e-65	7.84735e-65	Hypermethylated in LUAD
cg03217795	PRKCB	0.0897136	0.342297	0.252584	1.63295e-77	7.48931e-77	Hypermethylated in LUAD
cg03262260		0.546603	0.890358	0.343755	1.76334e-81	8.66301e-81	Hypermethylated in LUAD
cg03306374	PRKCB	0.112568	0.449966	0.337398	9.03075e-78	4.15942e-77	Hypermethylated in LUAD
cg03312643		0.107373	0.455018	0.347645	2.76429e-108	2.44702e-107	Hypermethylated in LUAD
cg03313945	ZIC5	0.167702	0.426868	0.259167	1.71939e-85	9.08247e-85	Hypermethylated in LUAD
cg03318428		0.830002	0.573651	-0.256352	3.27448e-85	1.72167e-84	Hypomethylated in LUAD
cg03331229	MMP13	0.69202	0.43155	-0.26047	2.34918e-70	9.57648e-70	Hypomethylated in LUAD
cg03352287	CRCT1	0.0830294	0.352045	0.269015	6.94295e-101	5.04698e-100	Hypermethylated in LUAD
cg03352427	NUP210L	0.817122	0.543177	-0.273945	7.75268e-96	5.02503e-95	Hypomethylated in LUAD
cg03356537	ATP11A	0.807126	0.535985	-0.271141	1.21135e-81	5.96939e-81	Hypomethylated in LUAD
cg03361585	PREX1	0.0812625	0.413968	0.332705	1.34359e-115	1.53078e-114	Hypermethylated in LUAD
cg03368627	CADPS2	0.349499	0.659314	0.309815	5.24411e-103	4.0154e-102	Hypermethylated in LUAD
cg03381604		0.638733	0.92554	0.286807	7.02287e-54	2.21355e-53	Hypermethylated in LUAD
cg03409187		0.539225	0.256732	-0.282493	6.76348e-41	1.73283e-40	Hypomethylated in LUAD
cg03420881		0.267969	0.551429	0.28346	2.93045e-79	1.38496e-78	Hypermethylated in LUAD
cg03421440	BRDT	0.805805	0.491189	-0.314616	1.38577e-84	7.20532e-84	Hypomethylated in LUAD
cg03423916		0.307803	0.570855	0.263052	1.83567e-74	8.00351e-74	Hypermethylated in LUAD
cg03426023		0.513359	0.257661	-0.255698	5.57448e-63	2.02291e-62	Hypomethylated in LUAD
cg03430116	KIAA0513	0.516011	0.849197	0.333185	3.24731e-69	1.29967e-68	Hypermethylated in LUAD
cg03449150	SPRR2F	0.72575	0.474264	-0.251486	3.43088e-68	1.351e-67	Hypomethylated in LUAD
cg03455555		0.580196	0.862402	0.282206	1.28725e-90	7.4964e-90	Hypermethylated in LUAD
cg03455713	FAM176A	0.437698	0.693797	0.256099	1.69692e-88	9.48029e-88	Hypermethylated in LUAD
cg03513643	HSF1	0.637715	0.916692	0.278977	1.46274e-95	9.42319e-95	Hypermethylated in LUAD
cg03517998	FAM183B	0.35398	0.630742	0.276762	2.86495e-81	1.40224e-80	Hypermethylated in LUAD
cg03519157	DGKZ	0.316502	0.601473	0.284972	5.58161e-111	5.37672e-110	Hypermethylated in LUAD
cg03548062		0.492787	0.745703	0.252916	3.32151e-43	8.83301e-43	Hypermethylated in LUAD
cg03548415		0.232048	0.534825	0.302777	4.04626e-97	2.69494e-96	Hypermethylated in LUAD
cg03550548		0.784817	0.52542	-0.259397	5.02006e-87	2.72927e-86	Hypomethylated in LUAD
cg03555299		0.368122	0.854039	0.485917	1.40849e-96	9.27688e-96	Hypermethylated in LUAD
cg03567358		0.348759	0.66043	0.311671	6.3811e-102	4.75776e-101	Hypermethylated in LUAD
cg03579904	LOC100129637	0.888204	0.599548	-0.288656	8.21769e-91	4.80308e-90	Hypomethylated in LUAD
cg03604774		0.327703	0.666596	0.338894	3.54269e-90	2.04496e-89	Hypermethylated in LUAD
cg03637066	TRIP13	0.363367	0.63495	0.271583	3.47962e-102	2.61199e-101	Hypermethylated in LUAD
cg03651219		0.549417	0.800418	0.251001	3.53785e-60	1.23001e-59	Hypermethylated in LUAD
cg03679305	SLC2A5	0.15071	0.529567	0.378857	1.03787e-109	9.60425e-109	Hypermethylated in LUAD
cg03691170	HIST1H2AA;HIST1H2BA	0.757975	0.474686	-0.283289	1.30292e-70	5.33422e-70	Hypomethylated in LUAD
cg03720950	C12orf51	0.385687	0.720692	0.335005	1.53424e-101	1.13309e-100	Hypermethylated in LUAD
cg03744842	CCM2	0.289546	0.540425	0.250879	8.92427e-88	4.92051e-87	Hypermethylated in LUAD
cg03755177	CAMK2B	0.481576	0.21885	-0.262726	1.64984e-37	4.00954e-37	Hypomethylated in LUAD
cg03782130	SFRS8	0.607901	0.928713	0.320812	9.23416e-91	5.39235e-90	Hypermethylated in LUAD
cg03787603	CUX1	0.654806	0.383012	-0.271794	9.56903e-67	3.68398e-66	Hypomethylated in LUAD
cg03794445	LOC642587;MIR205	0.385503	0.72339	0.337887	1.80212e-92	1.08827e-91	Hypermethylated in LUAD
cg03797139	HECA	0.599756	0.887834	0.288079	9.83897e-90	5.63192e-89	Hypermethylated in LUAD
cg03846767	TP73	0.363365	0.614134	0.250769	1.62373e-86	8.73899e-86	Hypermethylated in LUAD
cg03859090		0.4329	0.731915	0.299015	9.92831e-82	4.90059e-81	Hypermethylated in LUAD
cg03860853		0.428274	0.678927	0.250653	1.29382e-99	9.13037e-99	Hypermethylated in LUAD
cg03862414	PLEKHH3	0.544399	0.79907	0.254671	4.25438e-99	2.9674e-98	Hypermethylated in LUAD
cg03880611	PDZD2	0.627456	0.376451	-0.251004	5.19547e-75	2.28615e-74	Hypomethylated in LUAD
cg03899737	TP73	0.551768	0.823331	0.271563	3.2553e-84	1.68188e-83	Hypermethylated in LUAD
cg03900378		0.41326	0.748845	0.335585	1.12376e-97	7.58478e-97	Hypermethylated in LUAD
cg03943115	SPRR2D	0.535983	0.273809	-0.262174	4.20687e-69	1.68103e-68	Hypomethylated in LUAD
cg03953626	KIAA1949	0.179746	0.503298	0.323552	8.00828e-69	3.18556e-68	Hypermethylated in LUAD
cg03954048	VWA3B	0.540563	0.839887	0.299324	1.33353e-52	4.11667e-52	Hypermethylated in LUAD
cg03969515		0.833168	0.567599	-0.265569	3.39593e-93	2.08233e-92	Hypomethylated in LUAD
cg03981286	PDIA5	0.477245	0.808876	0.331631	2.3622e-81	1.1581e-80	Hypermethylated in LUAD
cg04011338	RAMP1	0.463473	0.726657	0.263184	1.40496e-42	3.70006e-42	Hypermethylated in LUAD
cg04029455	TBCD	0.558541	0.860072	0.30153	1.11188e-92	6.74446e-92	Hypermethylated in LUAD
cg04034767	GRASP	0.0662426	0.335068	0.268825	6.63152e-95	4.21442e-94	Hypermethylated in LUAD
cg04058281		0.53029	0.787618	0.257328	3.06857e-49	8.97304e-49	Hypermethylated in LUAD
cg04060128	TGFB1I1	0.638663	0.339065	-0.299598	4.10036e-86	2.19026e-85	Hypomethylated in LUAD
cg04065304	ST18	0.550508	0.882432	0.331924	3.17231e-90	1.8334e-89	Hypermethylated in LUAD
cg04066190	TFAP2A	0.34424	0.631688	0.287448	3.47958e-97	2.32106e-96	Hypermethylated in LUAD
cg04067249		0.856096	0.562235	-0.293861	8.34328e-110	7.74204e-109	Hypomethylated in LUAD
cg04090392	BNC1	0.19049	0.450126	0.259636	4.14721e-104	3.26903e-103	Hypermethylated in LUAD
cg04100595		0.155866	0.527531	0.371665	1.97131e-108	1.75303e-107	Hypermethylated in LUAD
cg04101194	SLC34A2	0.39498	0.125872	-0.269108	1.82305e-73	7.81594e-73	Hypomethylated in LUAD
cg04120686		0.634527	0.290437	-0.34409	8.36347e-79	3.9224e-78	Hypomethylated in LUAD
cg04140663	CPEB1	0.17196	0.485746	0.313786	1.67026e-83	8.51948e-83	Hypermethylated in LUAD
cg04146405		0.494304	0.787167	0.292863	2.08549e-100	1.49941e-99	Hypermethylated in LUAD
cg04146573	ANO1	0.470375	0.735069	0.264694	5.99425e-78	2.76919e-77	Hypermethylated in LUAD
cg04156293	ACHE	0.13802	0.544592	0.406571	3.98596e-92	2.39052e-91	Hypermethylated in LUAD
cg04170535		0.721532	0.415205	-0.306327	2.43101e-77	1.11159e-76	Hypomethylated in LUAD
cg04186415	WDR27	0.890505	0.594948	-0.295557	1.31527e-107	1.14123e-106	Hypomethylated in LUAD
cg04202892	ACOXL	0.217784	0.494055	0.276271	5.06215e-71	2.08663e-70	Hypermethylated in LUAD
cg04212021	MGAT1	0.318763	0.601092	0.282328	5.13919e-99	3.57807e-98	Hypermethylated in LUAD
cg04219544	KRT24	0.329686	0.598822	0.269136	1.7687e-85	9.34173e-85	Hypermethylated in LUAD
cg04221117	CUGBP2	0.254011	0.518671	0.26466	1.88255e-64	6.9937e-64	Hypermethylated in LUAD
cg04224064		0.658947	0.374133	-0.284815	8.81692e-69	3.50466e-68	Hypomethylated in LUAD
cg04249706	CUGBP2	0.193517	0.609905	0.416388	1.66104e-105	1.35928e-104	Hypermethylated in LUAD
cg04262428	SHANK2	0.246938	0.513683	0.266745	8.05797e-75	3.53434e-74	Hypermethylated in LUAD
cg04270264	CDK5RAP1	0.820576	0.532157	-0.288419	1.16197e-103	9.04881e-103	Hypomethylated in LUAD
cg04288241	AGAP1	0.565457	0.881334	0.315876	1.2325e-58	4.18576e-58	Hypermethylated in LUAD
cg04293307	AXIN2	0.5882	0.294559	-0.293641	1.63276e-70	6.67263e-70	Hypomethylated in LUAD
cg04302300		0.225	0.486469	0.261469	4.9418e-51	1.48724e-50	Hypermethylated in LUAD
cg04329870	CD8B	0.449556	0.718557	0.269001	1.11994e-73	4.81943e-73	Hypermethylated in LUAD
cg04334751		0.875042	0.595124	-0.279919	9.02058e-102	6.70238e-101	Hypomethylated in LUAD
cg04337594	AP2A2	0.850941	0.577339	-0.273602	1.28226e-95	8.27218e-95	Hypomethylated in LUAD
cg04352288	CA5A	0.479161	0.77367	0.294509	1.33122e-97	8.96897e-97	Hypermethylated in LUAD
cg04362112	MST1P9	0.73126	0.473376	-0.257884	1.24056e-89	7.08708e-89	Hypomethylated in LUAD
cg04381298		0.497102	0.753732	0.25663	6.73903e-77	3.05714e-76	Hypermethylated in LUAD
cg04386400		0.601838	0.340906	-0.260932	1.28784e-63	4.7203e-63	Hypomethylated in LUAD
cg04390004	LGALS7B	0.467134	0.734393	0.267259	2.73552e-94	1.71685e-93	Hypermethylated in LUAD
cg04416414	LPHN1	0.353861	0.606081	0.25222	4.0797e-52	1.24916e-51	Hypermethylated in LUAD
cg04418647		0.548805	0.805344	0.256539	1.00079e-49	2.94924e-49	Hypermethylated in LUAD
cg04432660	FOXK1	0.686985	0.949869	0.262884	1.05032e-78	4.91748e-78	Hypermethylated in LUAD
cg04441577	LPP	0.821513	0.534733	-0.28678	2.83221e-111	2.75657e-110	Hypomethylated in LUAD
cg04446870	PRKCA	0.80238	0.545929	-0.256451	2.68967e-84	1.39163e-83	Hypomethylated in LUAD
cg04455286		0.652425	0.903969	0.251543	1.0097e-63	3.70648e-63	Hypermethylated in LUAD
cg04488647	ARHGEF16	0.495756	0.754502	0.258746	1.21299e-102	9.20802e-102	Hypermethylated in LUAD
cg04510564		0.791525	0.533521	-0.258004	9.22533e-86	4.89644e-85	Hypomethylated in LUAD
cg04544858		0.209325	0.548979	0.339654	1.11361e-113	1.17819e-112	Hypermethylated in LUAD
cg04554240	ESYT3	0.599358	0.862207	0.262849	1.01907e-73	4.38876e-73	Hypermethylated in LUAD
cg04573845		0.485026	0.736768	0.251743	1.35507e-78	6.33333e-78	Hypermethylated in LUAD
cg04583813	DIP2C	0.741531	0.465716	-0.275815	9.48977e-56	3.08031e-55	Hypomethylated in LUAD
cg04599026	DLX6AS;DLX6	0.145227	0.469727	0.324499	8.40996e-80	4.01266e-79	Hypermethylated in LUAD
cg04605532		0.766319	0.405682	-0.360637	3.11719e-99	2.18062e-98	Hypomethylated in LUAD
cg04609635	C2orf84	0.416085	0.688148	0.272062	2.49945e-90	1.44725e-89	Hypermethylated in LUAD
cg04656222	DNAH2	0.507971	0.779821	0.27185	7.6737e-81	3.72768e-80	Hypermethylated in LUAD
cg04669574	FAIM2	0.162854	0.445862	0.283008	2.15828e-67	8.39357e-67	Hypermethylated in LUAD
cg04680494	KIF25	0.470426	0.766508	0.296082	8.40897e-79	3.94359e-78	Hypermethylated in LUAD
cg04689080		0.47621	0.180244	-0.295966	3.10607e-37	7.51613e-37	Hypomethylated in LUAD
cg04703476	AATF	0.587872	0.880035	0.292163	5.08332e-82	2.52133e-81	Hypermethylated in LUAD
cg04705659	PLEKHA6	0.0534626	0.324875	0.271412	1.23299e-114	1.35056e-113	Hypermethylated in LUAD
cg04716478	SNX25	0.763477	0.508653	-0.254824	4.61401e-94	2.88088e-93	Hypomethylated in LUAD
cg04721825	PRKCA	0.314597	0.617447	0.30285	9.68268e-79	4.53621e-78	Hypermethylated in LUAD
cg04741094		0.29121	0.644842	0.353632	5.16489e-94	3.22154e-93	Hypermethylated in LUAD
cg04754315	HOPX	0.224397	0.504692	0.280294	9.62447e-70	3.88466e-69	Hypermethylated in LUAD
cg04778178	HOXA3	0.837431	0.51299	-0.324441	1.25759e-98	8.67824e-98	Hypomethylated in LUAD
cg04778236	SPSB1	0.547825	0.916248	0.368423	2.63262e-89	1.49507e-88	Hypermethylated in LUAD
cg04781339		0.254219	0.56509	0.310871	4.06576e-109	3.68988e-108	Hypermethylated in LUAD
cg04807106	KALRN	0.536132	0.812172	0.27604	6.32153e-72	2.64351e-71	Hypermethylated in LUAD
cg04832557		0.525482	0.868502	0.343019	4.05156e-84	2.09e-83	Hypermethylated in LUAD
cg04850731	NXPH4	0.522083	0.267737	-0.254346	4.1971e-55	1.34831e-54	Hypomethylated in LUAD
cg04889181	TACC1	0.471696	0.814974	0.343278	1.48455e-89	8.46812e-89	Hypermethylated in LUAD
cg04897892	CMIP	0.589237	0.909764	0.320527	4.8763e-83	2.46589e-82	Hypermethylated in LUAD
cg04904331	VWC2	0.053004	0.320099	0.267095	2.6783e-87	1.4635e-86	Hypermethylated in LUAD
cg04911050	RAB40C	0.838589	0.583679	-0.25491	1.5334e-84	7.96569e-84	Hypomethylated in LUAD
cg04923020		0.193716	0.447055	0.25334	7.75723e-90	4.44958e-89	Hypermethylated in LUAD
cg04926361	SFTA3	0.472762	0.194133	-0.278629	8.23029e-83	4.14437e-82	Hypomethylated in LUAD
cg04929173	GAS2L1	0.542306	0.853676	0.311369	2.14184e-80	1.03236e-79	Hypermethylated in LUAD
cg04934776	C1orf189;C1orf43	0.80808	0.549882	-0.258198	1.45794e-92	8.82116e-92	Hypomethylated in LUAD
cg05000994		0.625659	0.345512	-0.280147	3.75286e-81	1.83337e-80	Hypomethylated in LUAD
cg05006473		0.468735	0.755916	0.287181	6.57524e-53	2.03965e-52	Hypermethylated in LUAD
cg05028087		0.418232	0.149221	-0.269011	1.64314e-30	3.5638e-30	Hypomethylated in LUAD
cg05032903	PCDH19	0.227656	0.480182	0.252526	2.69455e-47	7.63957e-47	Hypermethylated in LUAD
cg05056638		0.414638	0.675399	0.260762	2.59465e-59	8.90426e-59	Hypermethylated in LUAD
cg05063520		0.444629	0.778913	0.334284	1.29852e-62	4.68525e-62	Hypermethylated in LUAD
cg05073386	SLC45A4	0.529233	0.826925	0.297691	9.2406e-87	4.99652e-86	Hypermethylated in LUAD
cg05128003	PLEKHG5	0.535269	0.853254	0.317985	8.80867e-94	5.46892e-93	Hypermethylated in LUAD
cg05128520		0.288681	0.539915	0.251234	3.43454e-89	1.94619e-88	Hypermethylated in LUAD
cg05137975	C6orf168	0.467244	0.764832	0.297589	4.96746e-97	3.30223e-96	Hypermethylated in LUAD
cg05163329		0.621475	0.321964	-0.299511	3.98966e-65	1.4976e-64	Hypomethylated in LUAD
cg05166490	ANK1	0.0901176	0.360311	0.270193	1.08796e-84	5.66639e-84	Hypermethylated in LUAD
cg05194316	FARP1	0.933463	0.618476	-0.314987	7.56685e-103	5.77204e-102	Hypomethylated in LUAD
cg05217983	RUNX2	0.362522	0.711995	0.349473	1.25192e-95	8.07829e-95	Hypermethylated in LUAD
cg05230834	SAMD12	0.456553	0.74058	0.284027	3.06087e-32	6.83346e-32	Hypermethylated in LUAD
cg05233670	CORO1C	0.352475	0.604215	0.25174	5.48525e-74	2.37244e-73	Hypermethylated in LUAD
cg05242402	MICALL2	0.599782	0.931704	0.331921	8.2027e-98	5.55361e-97	Hypermethylated in LUAD
cg05263113		0.288665	0.579399	0.290734	6.29581e-80	3.01003e-79	Hypermethylated in LUAD
cg05267427	ZNF827	0.738728	0.483639	-0.255089	5.09023e-60	1.76572e-59	Hypomethylated in LUAD
cg05317090		0.510086	0.242491	-0.267595	8.8804e-40	2.23613e-39	Hypomethylated in LUAD
cg05317396	RAMP1	0.454297	0.723421	0.269124	1.0974e-95	7.0901e-95	Hypermethylated in LUAD
cg05327192	KLHL35	0.756281	0.462956	-0.293325	5.09881e-84	2.62562e-83	Hypomethylated in LUAD
cg05331472	BCAS4	0.407015	0.711262	0.304247	3.80049e-106	3.16324e-105	Hypermethylated in LUAD
cg05351785	TGM1	0.455359	0.756124	0.300764	4.10752e-105	3.32462e-104	Hypermethylated in LUAD
cg05382185		0.765925	0.489623	-0.276302	5.70554e-88	3.15606e-87	Hypomethylated in LUAD
cg05445326	TM4SF19	0.429888	0.708084	0.278196	1.23217e-71	5.13038e-71	Hypermethylated in LUAD
cg05457730		0.380233	0.634486	0.254253	1.74542e-57	5.82163e-57	Hypermethylated in LUAD
cg05485379		0.503291	0.901445	0.398154	8.00697e-86	4.2541e-85	Hypermethylated in LUAD
cg05485769	NSF	0.843618	0.58834	-0.255278	3.02637e-94	1.8975e-93	Hypomethylated in LUAD
cg05496203	MEIS1	0.276183	0.532913	0.256729	8.59407e-49	2.49509e-48	Hypermethylated in LUAD
cg05527869	LHX1	0.114521	0.461221	0.3467	2.09539e-80	1.0101e-79	Hypermethylated in LUAD
cg05530568	EBF1	0.124292	0.420148	0.295857	7.84618e-96	5.08517e-95	Hypermethylated in LUAD
cg05535113	CHST4	0.29822	0.590278	0.292059	9.74252e-94	6.04235e-93	Hypermethylated in LUAD
cg05552184	SDK2	0.852122	0.519616	-0.332506	5.38002e-85	2.81762e-84	Hypomethylated in LUAD
cg05581460	PTPRN2	0.487874	0.808477	0.320603	4.95531e-72	2.07641e-71	Hypermethylated in LUAD
cg05652719	KCNMB2	0.544742	0.815307	0.270565	5.84692e-73	2.48541e-72	Hypermethylated in LUAD
cg05659097		0.475478	0.211936	-0.263542	3.92467e-26	7.90029e-26	Hypomethylated in LUAD
cg05663341	DLX6AS;DLX6	0.0659077	0.348847	0.282939	6.86197e-84	3.52457e-83	Hypermethylated in LUAD
cg05665651	ANKRD11	0.519115	0.828572	0.309457	2.70947e-91	1.59819e-90	Hypermethylated in LUAD
cg05675514	FLJ22536	0.10089	0.365054	0.264164	9.79987e-99	6.78139e-98	Hypermethylated in LUAD
cg05696931		0.787436	0.511805	-0.275631	8.83379e-85	4.60834e-84	Hypomethylated in LUAD
cg05715123	PION	0.506962	0.807258	0.300295	3.58868e-83	1.81908e-82	Hypermethylated in LUAD
cg05738240	RBM19	0.4482	0.731838	0.283638	3.24352e-49	9.48173e-49	Hypermethylated in LUAD
cg05744064	SECTM1	0.334622	0.5912	0.256578	2.34506e-89	1.33282e-88	Hypermethylated in LUAD
cg05747849		0.610609	0.86917	0.258561	4.71981e-60	1.63808e-59	Hypermethylated in LUAD
cg05755899	TBCD;ZNF750	0.443933	0.769997	0.326064	3.17919e-87	1.73491e-86	Hypermethylated in LUAD
cg05784951	B3GNTL1	0.713743	0.451476	-0.262267	4.72342e-75	2.08002e-74	Hypomethylated in LUAD
cg05794931	SHANK2	0.301495	0.562957	0.261462	6.09963e-96	3.96207e-95	Hypermethylated in LUAD
cg05800082	DST	0.526324	0.825186	0.298862	4.49015e-86	2.3968e-85	Hypermethylated in LUAD
cg05852008	EYA2	0.100303	0.351062	0.25076	6.1961e-83	3.12664e-82	Hypermethylated in LUAD
cg05855116	CUX1	0.704326	0.955517	0.251191	3.31342e-49	9.68467e-49	Hypermethylated in LUAD
cg05857999		0.603747	0.3159	-0.287847	5.69028e-70	2.30584e-69	Hypomethylated in LUAD
cg05876174	IRX2	0.602707	0.327104	-0.275603	7.95304e-53	2.46425e-52	Hypomethylated in LUAD
cg05884870	ADAMTS17	0.646351	0.364308	-0.282043	7.37677e-80	3.52273e-79	Hypomethylated in LUAD
cg05922993	LOC642587;MIR205	0.38001	0.702853	0.322843	8.66832e-77	3.92553e-76	Hypermethylated in LUAD
cg05926314	PTPRN2	0.37866	0.639871	0.261212	1.43545e-59	4.94412e-59	Hypermethylated in LUAD
cg05929675	CREB5	0.39119	0.641834	0.250644	9.44646e-82	4.66439e-81	Hypermethylated in LUAD
cg05939149	PLEKHH2	0.505794	0.803953	0.298159	1.20017e-72	5.07953e-72	Hypermethylated in LUAD
cg05966978	CUGBP2	0.106988	0.427978	0.32099	2.76542e-107	2.37621e-106	Hypermethylated in LUAD
cg05997059	MET	0.857195	0.541734	-0.315461	1.61324e-111	1.5817e-110	Hypomethylated in LUAD
cg06013113	RAB40C	0.910154	0.552846	-0.357309	6.08784e-103	4.65336e-102	Hypomethylated in LUAD
cg06040811	MEF2C	0.62299	0.876821	0.253831	3.0731e-48	8.8443e-48	Hypermethylated in LUAD
cg06061966	DGKZ	0.360401	0.65712	0.296719	4.31087e-111	4.168e-110	Hypermethylated in LUAD
cg06065019		0.156526	0.440685	0.28416	8.4845e-109	7.62385e-108	Hypermethylated in LUAD
cg06081580		0.863295	0.588416	-0.274878	5.07998e-81	2.47581e-80	Hypomethylated in LUAD
cg06087185		0.482953	0.230582	-0.252372	7.50785e-50	2.2171e-49	Hypomethylated in LUAD
cg06098276	TK1	0.682981	0.41188	-0.271101	9.76011e-65	3.64203e-64	Hypomethylated in LUAD
cg06103642	NR2E1	0.332465	0.0757417	-0.256723	1.16269e-51	3.53576e-51	Hypomethylated in LUAD
cg06108323		0.751442	0.499657	-0.251785	1.36888e-86	7.37802e-86	Hypomethylated in LUAD
cg06118584	SNN	0.447043	0.71929	0.272247	6.13632e-96	3.98569e-95	Hypermethylated in LUAD
cg06126713	SOSTDC1	0.216022	0.534767	0.318745	8.94022e-93	5.43342e-92	Hypermethylated in LUAD
cg06151171		0.828468	0.549266	-0.279201	1.15173e-78	5.38825e-78	Hypomethylated in LUAD
cg06151718	DQX1	0.461468	0.740894	0.279426	1.34866e-90	7.85063e-90	Hypermethylated in LUAD
cg06192497	LOC100132215	0.0987194	0.388067	0.289347	3.34483e-88	1.8575e-87	Hypermethylated in LUAD
cg06204735	TMEM90A	0.106797	0.405745	0.298949	1.93707e-88	1.0809e-87	Hypermethylated in LUAD
cg06206801	KCTD1	0.177913	0.550482	0.372569	5.64323e-93	3.44421e-92	Hypermethylated in LUAD
cg06219310	CPLX1	0.426035	0.690504	0.264469	2.32345e-81	1.13923e-80	Hypermethylated in LUAD
cg06269753	MSC	0.136182	0.395269	0.259088	1.3967e-83	7.1354e-83	Hypermethylated in LUAD
cg06332339	NPTN	0.699383	0.982483	0.2831	1.68174e-54	5.35343e-54	Hypermethylated in LUAD
cg06333725	SGMS1	0.794789	0.492633	-0.302156	1.4607e-100	1.05414e-99	Hypomethylated in LUAD
cg06350853		0.847065	0.554534	-0.292531	1.31594e-94	8.31012e-94	Hypomethylated in LUAD
cg06353098	KRT5	0.451132	0.708766	0.257634	6.80354e-70	2.75336e-69	Hypermethylated in LUAD
cg06363129	SOSTDC1	0.347677	0.667674	0.319997	6.70993e-84	3.44721e-83	Hypermethylated in LUAD
cg06368590	TRPS1	0.23926	0.50081	0.26155	1.34233e-44	3.64542e-44	Hypermethylated in LUAD
cg06380725	TRAF3IP2	0.39892	0.719199	0.320279	4.71165e-107	4.02376e-106	Hypermethylated in LUAD
cg06383241	MAP1LC3B2	0.230018	0.493743	0.263726	6.78738e-105	5.46202e-104	Hypermethylated in LUAD
cg06394333		0.377288	0.687365	0.310077	6.58386e-91	3.85621e-90	Hypermethylated in LUAD
cg06405186	SYT7	0.180568	0.462729	0.282161	7.80806e-69	3.10662e-68	Hypermethylated in LUAD
cg06411879	NEBL	0.674761	0.36774	-0.30702	1.09684e-93	6.79547e-93	Hypomethylated in LUAD
cg06442199	BRDT	0.781856	0.482013	-0.299844	3.68801e-88	2.04686e-87	Hypomethylated in LUAD
cg06486409	MKLN1	0.265336	0.551596	0.286261	1.3393e-97	9.02273e-97	Hypermethylated in LUAD
cg06496010	ARID5A	0.563186	0.833763	0.270577	9.49035e-86	5.03585e-85	Hypermethylated in LUAD
cg06496222	CPNE2	0.175189	0.429033	0.253844	2.56235e-115	2.88661e-114	Hypermethylated in LUAD
cg06510261	GCET2	0.156736	0.495598	0.338862	1.21094e-107	1.05196e-106	Hypermethylated in LUAD
cg06523224	BNC1	0.12326	0.436791	0.313531	8.4532e-101	6.13347e-100	Hypermethylated in LUAD
cg06545761	ZCCHC14	0.655419	0.359847	-0.295572	9.15459e-73	3.88064e-72	Hypomethylated in LUAD
cg06547766	LPP	0.816349	0.509107	-0.307242	7.93423e-113	8.14196e-112	Hypomethylated in LUAD
cg06555468	MAD1L1	0.490667	0.837832	0.347165	5.23525e-102	3.91338e-101	Hypermethylated in LUAD
cg06557644	NOD1	0.612529	0.339428	-0.273101	6.92202e-77	3.13937e-76	Hypomethylated in LUAD
cg06576557	PLUNC	0.298643	0.587511	0.288867	2.14357e-85	1.13069e-84	Hypermethylated in LUAD
cg06604289	PRDM2	0.273747	0.567	0.293253	5.8657e-84	3.01723e-83	Hypermethylated in LUAD
cg06617528		0.484177	0.779853	0.295676	2.15954e-102	1.62886e-101	Hypermethylated in LUAD
cg06632027	SNCA	0.10852	0.387239	0.278719	2.94135e-85	1.54767e-84	Hypermethylated in LUAD
cg06637812		0.508135	0.247276	-0.260859	6.66718e-63	2.41646e-62	Hypomethylated in LUAD
cg06643227		0.461728	0.751347	0.289619	1.32598e-63	4.85877e-63	Hypermethylated in LUAD
cg06706159	MAST3	0.700339	0.953205	0.252867	2.15886e-31	4.75162e-31	Hypermethylated in LUAD
cg06706813	C3orf21	0.850531	0.542602	-0.30793	6.53658e-105	5.26229e-104	Hypomethylated in LUAD
cg06710328		0.289558	0.56248	0.272922	5.49996e-87	2.98751e-86	Hypermethylated in LUAD
cg06710672		0.286606	0.678911	0.392305	7.08577e-92	4.22822e-91	Hypermethylated in LUAD
cg06715976	HOXA1	0.0894892	0.341442	0.251953	7.71838e-84	3.96068e-83	Hypermethylated in LUAD
cg06717750	RAB40C	0.875956	0.49456	-0.381396	2.21213e-97	1.48283e-96	Hypomethylated in LUAD
cg06744585	NFIX	0.613154	0.328618	-0.284536	2.4882e-66	9.5123e-66	Hypomethylated in LUAD
cg06748470		0.505762	0.780233	0.274471	5.20293e-57	1.72213e-56	Hypermethylated in LUAD
cg06801857	GALNT2	0.6644	0.407721	-0.256679	5.26604e-78	2.435e-77	Hypomethylated in LUAD
cg06807696		0.680553	0.408569	-0.271984	5.28547e-63	1.91862e-62	Hypomethylated in LUAD
cg06833732	CPLX2	0.092155	0.35222	0.260065	9.95101e-87	5.37762e-86	Hypermethylated in LUAD
cg06844526	MYO1B	0.416394	0.735466	0.319072	1.44435e-83	7.37644e-83	Hypermethylated in LUAD
cg06862374	WNT6	0.397105	0.136134	-0.260972	4.13517e-51	1.24628e-50	Hypomethylated in LUAD
cg06888746	SH3PXD2A	0.241773	0.629511	0.387738	1.72558e-84	8.9565e-84	Hypermethylated in LUAD
cg06908618	LOC100129637	0.773573	0.494948	-0.278625	2.36555e-82	1.1807e-81	Hypomethylated in LUAD
cg06922248		0.591388	0.847272	0.255884	7.37378e-59	2.51302e-58	Hypermethylated in LUAD
cg06931444		0.37898	0.716521	0.337541	5.28644e-95	3.36668e-94	Hypermethylated in LUAD
cg06947913	FAIM2	0.167432	0.494415	0.326983	9.57583e-68	3.74464e-67	Hypermethylated in LUAD
cg06948222	CA5A	0.424962	0.695371	0.270408	2.22495e-90	1.2896e-89	Hypermethylated in LUAD
cg06948878	ADCK5	0.49323	0.782758	0.289528	2.36866e-99	1.66192e-98	Hypermethylated in LUAD
cg06970510	GRASP	0.277617	0.55796	0.280343	1.3826e-64	5.14695e-64	Hypermethylated in LUAD
cg07013955	IFT140;TMEM204	0.357048	0.661128	0.30408	4.77586e-91	2.80467e-90	Hypermethylated in LUAD
cg07034004		0.23099	0.523546	0.292556	3.2556e-72	1.36842e-71	Hypermethylated in LUAD
cg07044458	FOXK1	0.726904	0.394517	-0.332387	2.92706e-95	1.87337e-94	Hypomethylated in LUAD
cg07061260		0.45893	0.167589	-0.291342	6.34123e-68	2.48674e-67	Hypomethylated in LUAD
cg07086674		0.423394	0.682843	0.259449	1.75378e-68	6.93925e-68	Hypermethylated in LUAD
cg07137934	MGAT1	0.197691	0.45824	0.260549	1.00132e-106	8.4745e-106	Hypermethylated in LUAD
cg07159228		0.464603	0.721911	0.257309	2.38799e-83	1.21479e-82	Hypermethylated in LUAD
cg07164388	LTB4R2;LTB4R;CIDEB	0.517297	0.787469	0.270172	3.12195e-88	1.73494e-87	Hypermethylated in LUAD
cg07165260	KIAA0513	0.269323	0.529158	0.259836	2.6376e-81	1.29187e-80	Hypermethylated in LUAD
cg07166795	ST3GAL3	0.57877	0.86701	0.28824	8.28748e-81	4.02354e-80	Hypermethylated in LUAD
cg07185041	SLC44A4	0.718966	0.46721	-0.251756	1.93707e-88	1.0809e-87	Hypomethylated in LUAD
cg07190535	PDE4D	0.182976	0.47143	0.288454	1.94781e-78	9.07604e-78	Hypermethylated in LUAD
cg07200939	PLXNC1	0.742537	0.46104	-0.281497	2.25839e-93	1.39003e-92	Hypomethylated in LUAD
cg07204280	CIDEA	0.157223	0.40854	0.251317	4.68713e-67	1.81299e-66	Hypermethylated in LUAD
cg07220448	SOSTDC1	0.301674	0.610582	0.308908	4.19757e-85	2.20251e-84	Hypermethylated in LUAD
cg07220903	CCDC12	0.488013	0.232192	-0.255821	4.07084e-77	1.85427e-76	Hypomethylated in LUAD
cg07249459	FOXC2	0.0714766	0.326598	0.255121	5.98475e-99	4.16138e-98	Hypermethylated in LUAD
cg07333715	ASCL2	0.209924	0.510273	0.300349	1.94017e-68	7.66977e-68	Hypermethylated in LUAD
cg07345734	NKX2-1	0.447688	0.16383	-0.283858	2.82023e-52	8.65812e-52	Hypomethylated in LUAD
cg07366506		0.447621	0.743965	0.296344	2.58267e-52	7.93329e-52	Hypermethylated in LUAD
cg07371589	SEMA6C	0.715657	0.461128	-0.254529	1.41451e-45	3.90129e-45	Hypomethylated in LUAD
cg07385974		0.746413	0.492134	-0.254279	3.46844e-80	1.66549e-79	Hypomethylated in LUAD
cg07425646		0.484652	0.737909	0.253257	5.49791e-46	1.52661e-45	Hypermethylated in LUAD
cg07428907	CARD14	0.292459	0.582522	0.290063	1.44513e-111	1.4187e-110	Hypermethylated in LUAD
cg07438452	KNDC1	0.573913	0.838998	0.265085	2.03986e-48	5.886e-48	Hypermethylated in LUAD
cg07455790		0.740863	0.428706	-0.312156	7.56283e-75	3.31876e-74	Hypomethylated in LUAD
cg07458308		0.460262	0.171364	-0.288899	2.61272e-42	6.85011e-42	Hypomethylated in LUAD
cg07479618	RNMTL1	0.571899	0.919621	0.347722	6.45543e-86	3.43606e-85	Hypermethylated in LUAD
cg07484739		0.301657	0.602215	0.300558	9.4577e-104	7.38308e-103	Hypermethylated in LUAD
cg07519816		0.0753259	0.402917	0.327591	4.48908e-103	3.44276e-102	Hypermethylated in LUAD
cg07534267	BFAR	0.919776	0.663468	-0.256308	5.44034e-121	8.00265e-120	Hypomethylated in LUAD
cg07538944	C7orf50	0.517022	0.782461	0.265439	6.24663e-97	4.14467e-96	Hypermethylated in LUAD
cg07554986	FOXK1	0.854685	0.50407	-0.350615	2.64511e-103	2.04221e-102	Hypomethylated in LUAD
cg07558283	RIMS1	0.606303	0.867131	0.260828	8.13085e-53	2.51885e-52	Hypermethylated in LUAD
cg07568841	ZNRF2	0.22238	0.583896	0.361516	6.70637e-110	6.24227e-109	Hypermethylated in LUAD
cg07599136	AHRR	0.564427	0.814448	0.25002	5.35201e-78	2.47443e-77	Hypermethylated in LUAD
cg07628717	FOXK1	0.750635	0.405017	-0.345617	1.31776e-99	9.297e-99	Hypomethylated in LUAD
cg07631309	GSTO1	0.331481	0.598296	0.266816	1.2426e-86	6.70336e-86	Hypermethylated in LUAD
cg07651316	BTBD12	0.788468	0.487174	-0.301294	6.18495e-69	2.46477e-68	Hypomethylated in LUAD
cg07705604	TULP4	0.470473	0.727468	0.256995	6.34269e-104	4.97485e-103	Hypermethylated in LUAD
cg07706776	CALML3	0.522677	0.795548	0.27287	1.50795e-86	8.12064e-86	Hypermethylated in LUAD
cg07757358	LPP;FLJ42393	0.783409	0.521638	-0.261771	1.48036e-95	9.53515e-95	Hypomethylated in LUAD
cg07784293	WWTR1	0.359603	0.610188	0.250585	2.12474e-68	8.39458e-68	Hypermethylated in LUAD
cg07809589	MEIS1	0.184146	0.460442	0.276295	7.91177e-73	3.35696e-72	Hypermethylated in LUAD
cg07811110	SLC6A15	0.196706	0.457861	0.261155	9.52144e-67	3.66581e-66	Hypermethylated in LUAD
cg07834510	CNGA3	0.505543	0.81051	0.304967	2.70327e-44	7.30913e-44	Hypermethylated in LUAD
cg07836226	RERE	0.846252	0.575757	-0.270495	2.20767e-106	1.85022e-105	Hypomethylated in LUAD
cg07838427	KRI1	0.625553	0.95538	0.329827	1.03658e-89	5.931e-89	Hypermethylated in LUAD
cg07840332		0.757315	0.504818	-0.252497	1.2596e-85	6.66842e-85	Hypomethylated in LUAD
cg07926491	STAT6	0.478504	0.75893	0.280425	1.17787e-80	5.7049e-80	Hypermethylated in LUAD
cg07945618	LRRC28	0.732851	0.462735	-0.270115	1.03558e-86	5.59483e-86	Hypomethylated in LUAD
cg07951151		0.564889	0.828582	0.263693	6.72612e-51	2.01981e-50	Hypermethylated in LUAD
cg08027484	GCNT2	0.302695	0.56349	0.260794	2.35385e-93	1.4481e-92	Hypermethylated in LUAD
cg08040429		0.57484	0.846167	0.271327	1.24222e-43	3.32445e-43	Hypermethylated in LUAD
cg08071700	CMIP	0.596712	0.853101	0.256389	5.71008e-82	2.82987e-81	Hypermethylated in LUAD
cg08154437	CPAMD8	0.33457	0.603048	0.268478	6.25597e-47	1.76377e-46	Hypermethylated in LUAD
cg08198430	TGM1	0.474084	0.747256	0.273172	5.66248e-107	4.82461e-106	Hypermethylated in LUAD
cg08204023	GDNF	0.567448	0.312293	-0.255154	1.57387e-67	6.13449e-67	Hypomethylated in LUAD
cg08231709	KCNS2	0.151025	0.409826	0.258801	9.3404e-104	7.2926e-103	Hypermethylated in LUAD
cg08239282	FHL2	0.513484	0.834581	0.321097	5.0013e-86	2.66734e-85	Hypermethylated in LUAD
cg08244085		0.403873	0.118523	-0.28535	1.59233e-46	4.45937e-46	Hypomethylated in LUAD
cg08256781	ACSBG2	0.496914	0.786717	0.289802	6.64127e-78	3.06547e-77	Hypermethylated in LUAD
cg08308801	CASC2	0.545874	0.830266	0.284392	6.87297e-73	2.91874e-72	Hypermethylated in LUAD
cg08327367	LRP4	0.509724	0.789435	0.279712	3.81648e-74	1.65488e-73	Hypermethylated in LUAD
cg08329684	PPL	0.805129	0.53782	-0.267309	5.44828e-94	3.39714e-93	Hypomethylated in LUAD
cg08336287	CUGBP2	0.151858	0.457503	0.305644	2.87334e-114	3.10667e-113	Hypermethylated in LUAD
cg08360511	SYT7	0.121908	0.407986	0.286078	1.59227e-79	7.56065e-79	Hypermethylated in LUAD
cg08363345	FOXK1	0.688118	0.342501	-0.345617	3.97842e-99	2.77699e-98	Hypomethylated in LUAD
cg08384637	FOXC2	0.076218	0.345786	0.269568	6.10036e-84	3.13691e-83	Hypermethylated in LUAD
cg08387285	ME3	0.342109	0.0498666	-0.292243	1.04053e-27	2.1527e-27	Hypomethylated in LUAD
cg08407114		0.0428542	0.346869	0.304015	2.84798e-116	3.33371e-115	Hypermethylated in LUAD
cg08409482		0.259678	0.526174	0.266496	3.07037e-95	1.96461e-94	Hypermethylated in LUAD
cg08436756	SHANK2	0.61346	0.870124	0.256664	2.41634e-64	8.96182e-64	Hypermethylated in LUAD
cg08445080		0.576939	0.879038	0.302099	1.43342e-76	6.46677e-76	Hypermethylated in LUAD
cg08500417	FBXL13;LRRC17	0.425914	0.750363	0.324449	1.03062e-75	4.58625e-75	Hypermethylated in LUAD
cg08509586		0.471644	0.76311	0.291466	8.2027e-98	5.55361e-97	Hypermethylated in LUAD
cg08525314	KLF16	0.456525	0.713759	0.257234	2.00997e-68	7.94423e-68	Hypermethylated in LUAD
cg08529345		0.499689	0.222631	-0.277058	3.28999e-62	1.17925e-61	Hypomethylated in LUAD
cg08530838		0.23863	0.528414	0.289784	4.52724e-78	2.09616e-77	Hypermethylated in LUAD
cg08550523		0.334516	0.60026	0.265744	3.55775e-66	1.35716e-65	Hypermethylated in LUAD
cg08622401	UNKL	0.665978	0.941714	0.275736	6.05687e-75	2.66222e-74	Hypermethylated in LUAD
cg08624648		0.47304	0.20257	-0.27047	1.061e-61	3.77508e-61	Hypomethylated in LUAD
cg08627125	TMED6	0.788391	0.523138	-0.265253	3.78928e-109	3.44273e-108	Hypomethylated in LUAD
cg08647349	CAMTA1	0.124274	0.384451	0.260177	1.57947e-105	1.2934e-104	Hypermethylated in LUAD
cg08693490		0.293399	0.568204	0.274804	2.09737e-86	1.12635e-85	Hypermethylated in LUAD
cg08701183		0.354684	0.64237	0.287686	1.34766e-94	8.50778e-94	Hypermethylated in LUAD
cg08768852		0.123359	0.418074	0.294715	1.02112e-83	5.22803e-83	Hypermethylated in LUAD
cg08796240	VAC14	0.625428	0.949435	0.324008	8.72875e-87	4.72157e-86	Hypermethylated in LUAD
cg08797598	FOXK1	0.855774	0.573295	-0.282479	3.74811e-94	2.34508e-93	Hypomethylated in LUAD
cg08812108		0.743042	0.44315	-0.299892	2.90048e-60	1.00988e-59	Hypomethylated in LUAD
cg08824221	LGR4	0.75573	0.473895	-0.281835	1.79899e-91	1.06472e-90	Hypomethylated in LUAD
cg08835956	POU6F2	0.807503	0.546064	-0.261439	1.80222e-82	9.01287e-82	Hypomethylated in LUAD
cg08842616	VAC14	0.553893	0.805205	0.251312	1.28996e-95	8.32111e-95	Hypermethylated in LUAD
cg08858926	ZFHX3	0.880749	0.601557	-0.279192	1.16708e-111	1.14956e-110	Hypomethylated in LUAD
cg08862890	DOCK2	0.100622	0.392178	0.291556	2.33719e-70	9.5282e-70	Hypermethylated in LUAD
cg08875503	BTG3	0.569138	0.834742	0.265605	1.50039e-82	7.51455e-82	Hypermethylated in LUAD
cg08887400	KIAA1949	0.199429	0.518757	0.319328	2.26399e-66	8.6605e-66	Hypermethylated in LUAD
cg08890627	SEC14L1	0.370484	0.732728	0.362244	1.75819e-80	8.4885e-80	Hypermethylated in LUAD
cg08938793	HOXA10	0.146194	0.398772	0.252578	1.12034e-98	7.74003e-98	Hypermethylated in LUAD
cg08960448	SEPT12;LOC440335	0.752439	0.48492	-0.267519	5.64266e-66	2.14559e-65	Hypomethylated in LUAD
cg09013220		0.580496	0.836281	0.255785	1.05454e-57	3.52898e-57	Hypermethylated in LUAD
cg09014626		0.506516	0.79847	0.291955	1.22778e-44	3.3369e-44	Hypermethylated in LUAD
cg09083108	PACRG;LOC285796	0.560497	0.811705	0.251208	3.24731e-69	1.29967e-68	Hypermethylated in LUAD
cg09109383	ABCC1	0.386562	0.709557	0.322995	1.76822e-101	1.30355e-100	Hypermethylated in LUAD
cg09110402	PREX1	0.0294015	0.348696	0.319294	4.68993e-121	6.92443e-120	Hypermethylated in LUAD
cg09121987	PCDH19	0.15891	0.459699	0.30079	7.19639e-70	2.91119e-69	Hypermethylated in LUAD
cg09157302	SLC34A2	0.358347	0.0739216	-0.284426	2.24604e-68	8.87106e-68	Hypomethylated in LUAD
cg09211763	COL5A2	0.210975	0.478771	0.267796	4.28964e-83	2.1715e-82	Hypermethylated in LUAD
cg09236434	C2orf55	0.137894	0.390268	0.252374	4.9233e-69	1.96518e-68	Hypermethylated in LUAD
cg09250087		0.679413	0.412363	-0.26705	1.00581e-66	3.87043e-66	Hypomethylated in LUAD
cg09269891	CREBBP	0.451048	0.703677	0.252629	1.48807e-65	5.62263e-65	Hypermethylated in LUAD
cg09275704		0.587451	0.274971	-0.31248	1.27447e-51	3.87292e-51	Hypomethylated in LUAD
cg09327586	TEX14	0.232235	0.550578	0.318343	5.73724e-101	4.178e-100	Hypermethylated in LUAD
cg09360770	FOXC2	0.0941663	0.401036	0.30687	7.52931e-91	4.4039e-90	Hypermethylated in LUAD
cg09388540		0.464705	0.769084	0.304379	6.22737e-80	2.97766e-79	Hypermethylated in LUAD
cg09388920	MRPS28	0.417993	0.695132	0.277138	7.84115e-89	4.40876e-88	Hypermethylated in LUAD
cg09420439	HOXA1	0.104207	0.388257	0.28405	5.44128e-92	3.25489e-91	Hypermethylated in LUAD
cg09434534	C3orf30;IGSF11	0.843296	0.576799	-0.266496	2.97923e-68	1.17442e-67	Hypomethylated in LUAD
cg09444036	DIP2C	0.833045	0.576709	-0.256336	7.66234e-89	4.30942e-88	Hypomethylated in LUAD
cg09450200	ZNF282	0.773707	0.486246	-0.287461	3.71139e-63	1.35079e-62	Hypomethylated in LUAD
cg09451235	ZDHHC1	0.504799	0.117218	-0.387581	2.62145e-76	1.17744e-75	Hypomethylated in LUAD
cg09470010	GBF1	0.756845	0.488442	-0.268403	2.09331e-94	1.3168e-93	Hypomethylated in LUAD
cg09470758	ZNRF2	0.634999	0.90898	0.273982	4.17999e-89	2.36464e-88	Hypermethylated in LUAD
cg09473364		0.558944	0.909747	0.350803	1.39571e-73	5.99494e-73	Hypermethylated in LUAD
cg09493505	VWC2	0.0718879	0.353472	0.281584	4.30306e-87	2.34234e-86	Hypermethylated in LUAD
cg09603829	LOC100302652	0.445178	0.766453	0.321276	1.4033e-88	7.85313e-88	Hypermethylated in LUAD
cg09605693	TSNARE1	0.670305	0.936383	0.266078	2.06267e-60	7.19831e-60	Hypermethylated in LUAD
cg09626521		0.200851	0.469253	0.268402	1.22748e-76	5.54347e-76	Hypermethylated in LUAD
cg09654300	TRAK1	0.531264	0.791031	0.259767	2.43107e-84	1.25867e-83	Hypermethylated in LUAD
cg09662930		0.399784	0.649823	0.250039	7.34214e-79	3.4469e-78	Hypermethylated in LUAD
cg09664216	HDAC4	0.878473	0.570806	-0.307667	2.42094e-117	2.96821e-116	Hypomethylated in LUAD
cg09669754	CARD14	0.395502	0.744402	0.3489	4.66912e-94	2.91494e-93	Hypermethylated in LUAD
cg09670128	KRT7	0.440232	0.0870061	-0.353226	1.30566e-28	2.74267e-28	Hypomethylated in LUAD
cg09717516		0.497088	0.791378	0.29429	3.92358e-83	1.98735e-82	Hypermethylated in LUAD
cg09723635	KIF13A	0.379031	0.636698	0.257666	8.29286e-71	3.40612e-70	Hypermethylated in LUAD
cg09734791	MSC	0.082449	0.342035	0.259586	5.55945e-76	2.48411e-75	Hypermethylated in LUAD
cg09754845		0.0562043	0.309958	0.253754	6.64293e-92	3.96636e-91	Hypermethylated in LUAD
cg09777657	RAI1	0.209041	0.516358	0.307317	9.29977e-100	6.5854e-99	Hypermethylated in LUAD
cg09847626	FBXO34	0.857166	0.5885	-0.268666	3.82521e-91	2.25036e-90	Hypomethylated in LUAD
cg09850478	MPPED1	0.632418	0.903285	0.270866	1.84975e-55	5.97566e-55	Hypermethylated in LUAD
cg09853371	HOPX	0.205991	0.482465	0.276474	5.2951e-73	2.25254e-72	Hypermethylated in LUAD
cg09873164	CRCT1	0.0704824	0.329307	0.258825	4.03138e-81	1.96857e-80	Hypermethylated in LUAD
cg09920172		0.407412	0.684564	0.277152	2.00487e-60	6.99811e-60	Hypermethylated in LUAD
cg09925620	ASPSCR1	0.882071	0.613223	-0.268848	1.22229e-95	7.88921e-95	Hypomethylated in LUAD
cg09929567	JDP2	0.849219	0.593074	-0.256145	4.65659e-96	3.03319e-95	Hypomethylated in LUAD
cg09935667	C12orf49	0.856652	0.55038	-0.306272	1.7468e-105	1.42821e-104	Hypomethylated in LUAD
cg09948419	MYO1G	0.657423	0.383861	-0.273562	2.35254e-63	8.58599e-63	Hypomethylated in LUAD
cg09950076	UGT1A6;UGT1A10;UGT1A9;UGT1A7;UGT1A8	0.504151	0.793908	0.289757	5.67177e-84	2.9182e-83	Hypermethylated in LUAD
cg09966204	MYO16	0.496304	0.755074	0.25877	1.84709e-69	7.42007e-69	Hypermethylated in LUAD
cg09981464	ZCCHC14	0.843499	0.5617	-0.281799	1.68973e-94	1.0647e-93	Hypomethylated in LUAD
cg09991306	SNED1	0.475518	0.751738	0.276219	5.38693e-60	1.86777e-59	Hypermethylated in LUAD
cg09993814	BLCAP	0.437816	0.695661	0.257844	4.77586e-91	2.80467e-90	Hypermethylated in LUAD
cg10010103	DPP10	0.373864	0.624742	0.250878	5.36398e-67	2.07311e-66	Hypermethylated in LUAD
cg10025586	WHAMM	0.183866	0.497099	0.313233	2.08189e-95	1.33657e-94	Hypermethylated in LUAD
cg10043155		0.551052	0.887321	0.336269	1.32492e-72	5.60413e-72	Hypermethylated in LUAD
cg10043865	LHX1	0.116241	0.455291	0.33905	1.77973e-77	8.15769e-77	Hypermethylated in LUAD
cg10057264	EPGN	0.243697	0.558667	0.314969	1.42525e-100	1.0288e-99	Hypermethylated in LUAD
cg10062193	ATP10D	0.15662	0.465428	0.308808	8.01664e-99	5.55804e-98	Hypermethylated in LUAD
cg10082589	SDPR	0.737652	0.46344	-0.274213	3.90066e-85	2.04805e-84	Hypomethylated in LUAD
cg10096645	KCTD1	0.21006	0.495475	0.285415	9.85968e-99	6.82252e-98	Hypermethylated in LUAD
cg10101600	THADA	0.434765	0.708233	0.273468	1.41859e-103	1.10235e-102	Hypermethylated in LUAD
cg10131972	TXNRD2	0.174176	0.454651	0.280476	9.59553e-102	7.12277e-101	Hypermethylated in LUAD
cg10149889	LPP	0.856709	0.577567	-0.279142	3.93507e-114	4.23308e-113	Hypomethylated in LUAD
cg10158280	MYO1D	0.436952	0.759636	0.322684	2.23793e-90	1.29702e-89	Hypermethylated in LUAD
cg10165801	HOXB3	0.265378	0.523104	0.257726	2.72749e-73	1.1661e-72	Hypermethylated in LUAD
cg10168494		0.262834	0.541333	0.278499	4.20886e-88	2.33345e-87	Hypermethylated in LUAD
cg10172675		0.265716	0.563589	0.297873	8.12097e-102	6.03911e-101	Hypermethylated in LUAD
cg10178270	MYT1L	0.499691	0.801164	0.301473	1.01418e-52	3.1368e-52	Hypermethylated in LUAD
cg10194536	NXN	0.378678	0.6892	0.310522	2.84766e-88	1.58364e-87	Hypermethylated in LUAD
cg10207553	SPG21	0.572801	0.307082	-0.26572	1.52257e-62	5.48694e-62	Hypomethylated in LUAD
cg10210594		0.608764	0.351002	-0.257762	1.14222e-47	3.25813e-47	Hypomethylated in LUAD
cg10243459	PTPRN2	0.51803	0.889402	0.371372	9.14604e-70	3.69287e-69	Hypermethylated in LUAD
cg10256976	NAV2	0.523918	0.823101	0.299182	1.51933e-89	8.66493e-89	Hypermethylated in LUAD
cg10286969	PRSS27	0.193405	0.5602	0.366796	3.79443e-81	1.85358e-80	Hypermethylated in LUAD
cg10287321		0.513224	0.763418	0.250193	4.68629e-58	1.57684e-57	Hypermethylated in LUAD
cg10295858		0.453947	0.739486	0.285539	3.18829e-60	1.10928e-59	Hypermethylated in LUAD
cg10331073	APBB1IP	0.421343	0.68863	0.267287	8.61702e-68	3.37255e-67	Hypermethylated in LUAD
cg10356613	LHX1	0.143653	0.477288	0.333635	7.44386e-75	3.2669e-74	Hypermethylated in LUAD
cg10357060	DPYSL5	0.509224	0.777937	0.268713	5.29057e-66	2.01263e-65	Hypermethylated in LUAD
cg10372476	ACTN2	0.188755	0.498551	0.309797	1.55549e-92	9.40628e-92	Hypermethylated in LUAD
cg10379653	TBC1D1;PTTG2	0.759585	0.475922	-0.283662	3.1974e-87	1.7448e-86	Hypomethylated in LUAD
cg10400707	VANGL2	0.458761	0.788653	0.329892	1.42632e-63	5.22399e-63	Hypermethylated in LUAD
cg10439246		0.19014	0.509527	0.319387	1.71939e-85	9.08247e-85	Hypermethylated in LUAD
cg10440877		0.337481	0.592609	0.255128	3.74185e-75	1.65067e-74	Hypermethylated in LUAD
cg10501210		0.682168	0.363893	-0.318274	1.11713e-53	3.50892e-53	Hypomethylated in LUAD
cg10528989	BDKRB1	0.352546	0.607091	0.254545	1.23339e-89	7.0467e-89	Hypermethylated in LUAD
cg10536955	EML6	0.889161	0.631766	-0.257396	6.66342e-110	6.20308e-109	Hypomethylated in LUAD
cg10547843		0.669561	0.375608	-0.293953	6.75733e-98	4.58428e-97	Hypomethylated in LUAD
cg10566121	MPPED2	0.125511	0.417131	0.29162	3.36138e-81	1.64342e-80	Hypermethylated in LUAD
cg10586672	SLC6A6	0.747151	0.480876	-0.266276	7.4055e-90	4.24969e-89	Hypomethylated in LUAD
cg10599446		0.342591	0.600612	0.25802	1.29034e-66	4.9553e-66	Hypermethylated in LUAD
cg10607603	HN1	0.598233	0.855599	0.257366	2.13678e-77	9.77934e-77	Hypermethylated in LUAD
cg10621924	POU6F2	0.823723	0.557982	-0.265741	1.46326e-74	6.38993e-74	Hypomethylated in LUAD
cg10629165	MAST4	0.13089	0.399836	0.268946	6.76222e-81	3.28871e-80	Hypermethylated in LUAD
cg10636403	HOXA1	0.106523	0.383766	0.277243	2.15965e-83	1.09964e-82	Hypermethylated in LUAD
cg10658307		0.474081	0.725177	0.251096	2.9638e-76	1.33019e-75	Hypermethylated in LUAD
cg10658542	SYT10	0.0816276	0.370686	0.289058	2.05506e-102	1.55085e-101	Hypermethylated in LUAD
cg10699871	TXNRD2	0.24189	0.5267	0.28481	2.42427e-98	1.66047e-97	Hypermethylated in LUAD
cg10713002	PUF60	0.503983	0.777996	0.274013	9.63943e-97	6.37176e-96	Hypermethylated in LUAD
cg10720966	CUX1	0.518987	0.831142	0.312155	5.70277e-98	3.87431e-97	Hypermethylated in LUAD
cg10754215	ABLIM2	0.408897	0.673323	0.264426	3.24684e-58	1.0953e-57	Hypermethylated in LUAD
cg10765212	COL5A2	0.309314	0.600933	0.291618	1.50632e-77	6.91299e-77	Hypermethylated in LUAD
cg10775595	ODZ4	0.859529	0.571869	-0.28766	4.11472e-103	3.15917e-102	Hypomethylated in LUAD
cg10784273		0.661048	0.925124	0.264075	3.75543e-71	1.5516e-70	Hypermethylated in LUAD
cg10784511	AGTR1	0.368814	0.619451	0.250637	1.51028e-65	5.70622e-65	Hypermethylated in LUAD
cg10786043	TACC1	0.454146	0.750347	0.296201	1.41141e-88	7.89775e-88	Hypermethylated in LUAD
cg10787442	PARP10	0.499613	0.782079	0.282466	1.72647e-88	9.64393e-88	Hypermethylated in LUAD
cg10793646		0.534164	0.798724	0.264559	2.94802e-76	1.32314e-75	Hypermethylated in LUAD
cg10797552		0.425436	0.795175	0.369739	2.30531e-101	1.69526e-100	Hypermethylated in LUAD
cg10797850	ADSSL1	0.482339	0.771674	0.289335	1.26976e-78	5.93665e-78	Hypermethylated in LUAD
cg10800833	HOPX	0.3381	0.621923	0.283823	3.06705e-47	8.68657e-47	Hypermethylated in LUAD
cg10810804		0.550829	0.803538	0.252709	3.04637e-77	1.3906e-76	Hypermethylated in LUAD
cg10842126	PLA2G12B	0.764862	0.506042	-0.258821	3.84453e-93	2.35483e-92	Hypomethylated in LUAD
cg10861897		0.469692	0.775485	0.305793	6.17066e-63	2.23768e-62	Hypermethylated in LUAD
cg10862567	TBCD	0.421532	0.843752	0.42222	2.86874e-94	1.79948e-93	Hypermethylated in LUAD
cg10881749		0.361456	0.63581	0.274353	2.62993e-84	1.36093e-83	Hypermethylated in LUAD
cg10902850		0.434927	0.699643	0.264716	2.34415e-66	8.96479e-66	Hypermethylated in LUAD
cg10938393	GOLPH3	0.762516	0.507106	-0.25541	7.69233e-76	3.42939e-75	Hypomethylated in LUAD
cg10950615	CLASP1	0.622085	0.872929	0.250845	4.14145e-71	1.70972e-70	Hypermethylated in LUAD
cg10958362	C5orf38	0.523071	0.268814	-0.254257	1.69321e-37	4.11425e-37	Hypomethylated in LUAD
cg10969178	SLC44A4	0.549213	0.911767	0.362554	1.41593e-101	1.0468e-100	Hypermethylated in LUAD
cg10991454	LCLAT1	0.76129	0.458504	-0.302786	8.50534e-101	6.17094e-100	Hypomethylated in LUAD
cg11062158	PTPRN2	0.641908	0.921967	0.280059	2.94506e-59	1.00973e-58	Hypermethylated in LUAD
cg11091914	LRP12	0.344036	0.597724	0.253688	2.98619e-58	1.00789e-57	Hypermethylated in LUAD
cg11130630	KCTD10	0.679298	0.421031	-0.258268	3.64927e-72	1.53241e-71	Hypomethylated in LUAD
cg11133013	FAM83C	0.553838	0.81086	0.257022	9.76503e-82	4.82045e-81	Hypermethylated in LUAD
cg11172483	ODZ4	0.776036	0.486316	-0.28972	5.69829e-86	3.0361e-85	Hypomethylated in LUAD
cg11182199	LRP11	0.707047	0.436362	-0.270684	9.84393e-78	4.53145e-77	Hypomethylated in LUAD
cg11215976	ACTN2	0.202498	0.474222	0.271724	1.97169e-65	7.43554e-65	Hypermethylated in LUAD
cg11246422		0.835679	0.546748	-0.288931	9.36129e-102	6.95157e-101	Hypomethylated in LUAD
cg11256956		0.46761	0.731196	0.263585	1.69813e-75	7.5298e-75	Hypermethylated in LUAD
cg11258089	PDE4D	0.196513	0.471743	0.27523	2.76562e-77	1.26336e-76	Hypermethylated in LUAD
cg11260046	MEI1	0.545205	0.274386	-0.270819	1.88376e-61	6.67844e-61	Hypomethylated in LUAD
cg11274172	UVRAG	0.360167	0.6133	0.253133	6.78624e-65	2.53853e-64	Hypermethylated in LUAD
cg11282936	CPAMD8	0.107962	0.368864	0.260903	6.48044e-90	3.72275e-89	Hypermethylated in LUAD
cg11319403	MET	0.692977	0.374925	-0.318052	1.04315e-113	1.10514e-112	Hypomethylated in LUAD
cg11351779	MPPED1	0.542827	0.802299	0.259472	1.91096e-61	6.77434e-61	Hypermethylated in LUAD
cg11363527	SLC4A4	0.23204	0.499015	0.266975	3.54457e-108	3.12813e-107	Hypermethylated in LUAD
cg11403907		0.528069	0.789796	0.261727	1.33394e-47	3.80049e-47	Hypermethylated in LUAD
cg11412703		0.578506	0.840935	0.262429	1.48704e-75	6.60037e-75	Hypermethylated in LUAD
cg11416243	CUGBP2	0.144801	0.42747	0.282669	7.00458e-97	4.64344e-96	Hypermethylated in LUAD
cg11417025	SOSTDC1	0.248705	0.581663	0.332957	1.98718e-91	1.17515e-90	Hypermethylated in LUAD
cg11421768	TRIP13	0.414713	0.796453	0.38174	1.87133e-88	1.04449e-87	Hypermethylated in LUAD
cg11422551	RGL1	0.842699	0.583079	-0.25962	4.061e-89	2.29775e-88	Hypomethylated in LUAD
cg11436025	DSCAML1	0.61997	0.881477	0.261507	1.89427e-59	6.51363e-59	Hypermethylated in LUAD
cg11452329		0.344449	0.706921	0.362472	6.59164e-75	2.89532e-74	Hypermethylated in LUAD
cg11467141		0.664358	0.949319	0.284961	1.39388e-42	3.67121e-42	Hypermethylated in LUAD
cg11482422	CUGBP2	0.171614	0.509789	0.338175	1.78436e-107	1.54189e-106	Hypermethylated in LUAD
cg11511443	LMO3	0.727411	0.473826	-0.253585	4.5276e-73	1.92829e-72	Hypomethylated in LUAD
cg11524039	TBCD	0.518464	0.877743	0.359279	2.87113e-89	1.62928e-88	Hypermethylated in LUAD
cg11525020	BANF2	0.19751	0.492577	0.295066	1.10009e-104	8.80607e-104	Hypermethylated in LUAD
cg11526928	TFAP2A	0.0848627	0.351059	0.266196	8.25031e-113	8.46157e-112	Hypermethylated in LUAD
cg11528328	CLIC6	0.660115	0.333554	-0.326561	8.77972e-54	2.76256e-53	Hypomethylated in LUAD
cg11585071	TP73	0.569429	0.871835	0.302406	5.94103e-79	2.79296e-78	Hypermethylated in LUAD
cg11603201		0.584668	0.84289	0.258222	2.19007e-68	8.65102e-68	Hypermethylated in LUAD
cg11620672		0.296078	0.549199	0.253121	2.06559e-84	1.07087e-83	Hypermethylated in LUAD
cg11640015	SLC44A4	0.509985	0.776789	0.266804	1.08678e-98	7.51155e-98	Hypermethylated in LUAD
cg11644370	LLGL2	0.755084	0.504774	-0.25031	1.21066e-80	5.86243e-80	Hypomethylated in LUAD
cg11652982		0.639101	0.904469	0.265367	8.98529e-74	3.87236e-73	Hypermethylated in LUAD
cg11676189		0.178785	0.482244	0.303459	2.412e-110	2.27608e-109	Hypermethylated in LUAD
cg11691825		0.395385	0.660955	0.26557	9.18128e-69	3.64882e-68	Hypermethylated in LUAD
cg11693019	AKR1B10	0.486396	0.789614	0.303218	4.93016e-84	2.53992e-83	Hypermethylated in LUAD
cg11718162	TPM3;NUP210L	0.793201	0.400268	-0.392933	1.36833e-110	1.30167e-109	Hypomethylated in LUAD
cg11719362		0.172336	0.44247	0.270134	1.39589e-104	1.11434e-103	Hypermethylated in LUAD
cg11721464	DEDD2	0.266605	0.543149	0.276544	6.24772e-100	4.44103e-99	Hypermethylated in LUAD
cg11730559	TRPS1	0.482564	0.818595	0.336031	1.87778e-80	9.06133e-80	Hypermethylated in LUAD
cg11757417		0.521949	0.790865	0.268916	4.91611e-55	1.57741e-54	Hypermethylated in LUAD
cg11814235	DSC3	0.144109	0.466967	0.322858	6.07031e-111	5.8404e-110	Hypermethylated in LUAD
cg11854392	TXNRD2	0.146341	0.481525	0.335184	2.83571e-108	2.50933e-107	Hypermethylated in LUAD
cg11859594	CYTH1	0.271853	0.549878	0.278026	1.76696e-78	8.24038e-78	Hypermethylated in LUAD
cg11860091	FAM173B	0.525228	0.788732	0.263504	3.74324e-79	1.7659e-78	Hypermethylated in LUAD
cg11863609		0.877316	0.614368	-0.262948	5.93836e-103	4.54081e-102	Hypomethylated in LUAD
cg11883836		0.83044	0.443224	-0.387216	3.3899e-108	2.993e-107	Hypomethylated in LUAD
cg11893698	TSNARE1	0.647403	0.931118	0.283715	1.38143e-67	5.3896e-67	Hypermethylated in LUAD
cg11907323		0.318984	0.575152	0.256169	7.91177e-73	3.35696e-72	Hypermethylated in LUAD
cg11940177	PGAM1	0.284752	0.557322	0.27257	7.21674e-84	3.70524e-83	Hypermethylated in LUAD
cg12014181	DIP2C	0.438332	0.69272	0.254387	2.97408e-36	7.08545e-36	Hypermethylated in LUAD
cg12016746	LRP5	0.629021	0.366355	-0.262666	1.35941e-79	6.46088e-79	Hypomethylated in LUAD
cg12040830	NCAM1	0.095337	0.347844	0.252507	9.85414e-64	3.6181e-63	Hypermethylated in LUAD
cg12041848	EYA2	0.0508218	0.31721	0.266388	4.08753e-87	2.22588e-86	Hypermethylated in LUAD
cg12058875		0.513935	0.768416	0.254481	1.54573e-69	6.21785e-69	Hypermethylated in LUAD
cg12086936	PAX6	0.113513	0.369711	0.256198	2.41837e-73	1.03487e-72	Hypermethylated in LUAD
cg12141052	HMGA2	0.469464	0.728788	0.259324	1.49388e-78	6.97636e-78	Hypermethylated in LUAD
cg12143499		0.126462	0.443455	0.316993	1.12771e-110	1.07591e-109	Hypermethylated in LUAD
cg12178980	CUGBP2	0.184001	0.58347	0.399469	3.97708e-113	4.12615e-112	Hypermethylated in LUAD
cg12186839	HCN2	0.545127	0.802651	0.257524	5.20293e-57	1.72213e-56	Hypermethylated in LUAD
cg12201660	TRIM29	0.50576	0.759063	0.253304	2.91638e-86	1.56198e-85	Hypermethylated in LUAD
cg12212956		0.49567	0.792961	0.297291	1.96932e-79	9.33742e-79	Hypermethylated in LUAD
cg12221970	ITPKB	0.522981	0.851279	0.328298	3.2501e-88	1.80549e-87	Hypermethylated in LUAD
cg12222244		0.358299	0.784581	0.426282	2.6761e-95	1.71423e-94	Hypermethylated in LUAD
cg12231969	EN1	0.201233	0.462958	0.261725	1.71375e-99	1.2063e-98	Hypermethylated in LUAD
cg12242450	GCNT2	0.376457	0.704069	0.327613	4.3935e-95	2.80221e-94	Hypermethylated in LUAD
cg12245706	DYSF	0.550149	0.842773	0.292623	2.63379e-58	8.8968e-58	Hypermethylated in LUAD
cg12302987		0.419275	0.696194	0.276919	2.0875e-88	1.16405e-87	Hypermethylated in LUAD
cg12303160	LNX1	0.470853	0.730256	0.259403	2.2111e-88	1.23239e-87	Hypermethylated in LUAD
cg12328429	ME3	0.526636	0.782567	0.255931	2.99316e-90	1.73079e-89	Hypermethylated in LUAD
cg12339920	TGFBI	0.324649	0.596419	0.271771	3.39417e-111	3.2951e-110	Hypermethylated in LUAD
cg12361088	NAV2	0.788303	0.505294	-0.283009	2.50051e-82	1.24747e-81	Hypomethylated in LUAD
cg12382846	LAMA5	0.513714	0.86814	0.354426	9.14731e-75	4.00844e-74	Hypermethylated in LUAD
cg12385643	UGT1A10;UGT1A9;UGT1A6;UGT1A7;UGT1A8	0.455954	0.716189	0.260235	4.65178e-81	2.26891e-80	Hypermethylated in LUAD
cg12419135	RAB11FIP4	0.109764	0.365692	0.255928	1.52111e-88	8.50653e-88	Hypermethylated in LUAD
cg12422539		0.782595	0.50129	-0.281305	4.98503e-61	1.75641e-60	Hypomethylated in LUAD
cg12448539	CNN3	0.876721	0.587228	-0.289493	1.38095e-121	2.10424e-120	Hypomethylated in LUAD
cg12463883	FAM155A	0.256924	0.512327	0.255403	6.4533e-76	2.88023e-75	Hypermethylated in LUAD
cg12467435	PRKCA	0.448449	0.772832	0.324383	2.18645e-98	1.49958e-97	Hypermethylated in LUAD
cg12477716	IGF2BP1	0.0998399	0.356861	0.257021	1.31804e-72	5.57524e-72	Hypermethylated in LUAD
cg12485727		0.389033	0.675604	0.286572	5.71022e-96	3.7113e-95	Hypermethylated in LUAD
cg12519783	GPR133	0.549527	0.843953	0.294426	2.72412e-78	1.26625e-77	Hypermethylated in LUAD
cg12523526		0.405573	0.137287	-0.268287	3.86699e-41	9.94522e-41	Hypomethylated in LUAD
cg12535476	BMP5	0.494543	0.770392	0.275849	4.85644e-78	2.24724e-77	Hypermethylated in LUAD
cg12592359	ASXL1	0.649529	0.389862	-0.259667	2.61585e-70	1.06563e-69	Hypomethylated in LUAD
cg12618270	MFHAS1	0.74788	0.492372	-0.255508	1.78231e-82	8.91382e-82	Hypomethylated in LUAD
cg12659952	TFAP2A	0.239697	0.512242	0.272545	2.51403e-90	1.4556e-89	Hypermethylated in LUAD
cg12663550	IL1RL2	0.800425	0.492318	-0.308107	1.16197e-103	9.04881e-103	Hypomethylated in LUAD
cg12689888	CCDC18	0.851249	0.540825	-0.310424	1.40406e-110	1.33497e-109	Hypomethylated in LUAD
cg12691994	RASSF5	0.206934	0.480269	0.273335	8.45153e-89	4.74838e-88	Hypermethylated in LUAD
cg12705693	TRIP13	0.341616	0.638348	0.296732	6.32469e-100	4.49504e-99	Hypermethylated in LUAD
cg12718579	ST18	0.390615	0.641353	0.250738	1.20814e-88	6.7682e-88	Hypermethylated in LUAD
cg12753009	PVT1	0.647886	0.376717	-0.271169	5.24012e-73	2.22931e-72	Hypomethylated in LUAD
cg12804104		0.752491	0.488788	-0.263703	1.40679e-91	8.34584e-91	Hypomethylated in LUAD
cg12811072	PCBP2	0.892869	0.641672	-0.251197	4.41433e-113	4.57096e-112	Hypomethylated in LUAD
cg12848065	LOC200726	0.157862	0.412353	0.254491	8.42589e-86	4.47492e-85	Hypermethylated in LUAD
cg12861034	RAPGEFL1	0.412116	0.0781571	-0.333959	5.14978e-36	1.22206e-35	Hypomethylated in LUAD
cg12892471	LIMA1	0.373734	0.657661	0.283927	5.34527e-87	2.90426e-86	Hypermethylated in LUAD
cg12961080	BCL11B	0.221135	0.484177	0.263042	1.78535e-79	8.47107e-79	Hypermethylated in LUAD
cg13012916	SFTA3	0.467066	0.158997	-0.308069	5.9293e-66	2.25391e-65	Hypomethylated in LUAD
cg13049471	ST6GALNAC1	0.872567	0.601937	-0.27063	1.20594e-101	8.92975e-101	Hypomethylated in LUAD
cg13055709		0.841618	0.578155	-0.263463	2.87095e-83	1.45804e-82	Hypomethylated in LUAD
cg13067553		0.573017	0.306389	-0.266628	7.4994e-72	3.13334e-71	Hypomethylated in LUAD
cg13089599	ANO1	0.644434	0.94944	0.305006	4.46866e-74	1.93559e-73	Hypermethylated in LUAD
cg13092806		0.150989	0.527385	0.376396	4.46633e-85	2.34219e-84	Hypermethylated in LUAD
cg13096278		0.826351	0.500078	-0.326273	2.47e-103	1.90842e-102	Hypomethylated in LUAD
cg13096433		0.417443	0.700801	0.283357	4.20421e-89	2.3783e-88	Hypermethylated in LUAD
cg13099542		0.543252	0.795541	0.252288	1.37746e-53	4.31964e-53	Hypermethylated in LUAD
cg13100965		0.419167	0.115984	-0.303183	1.5104e-83	7.71014e-83	Hypomethylated in LUAD
cg13114921		0.520756	0.250858	-0.269898	3.27644e-70	1.33289e-69	Hypomethylated in LUAD
cg13137458	PAK1	0.1634	0.527417	0.364017	6.57835e-110	6.12528e-109	Hypermethylated in LUAD
cg13139972	DKK2	0.146737	0.400948	0.254211	1.06473e-72	4.5091e-72	Hypermethylated in LUAD
cg13175329		0.146978	0.40144	0.254461	2.44915e-96	1.60464e-95	Hypermethylated in LUAD
cg13197521	SPSB1	0.429548	0.76939	0.339841	6.16983e-99	4.28852e-98	Hypermethylated in LUAD
cg13206028	TCF7L2	0.829373	0.573101	-0.256272	1.39042e-102	1.05396e-101	Hypomethylated in LUAD
cg13209481	SFTA3	0.471241	0.215263	-0.255978	6.12344e-71	2.52034e-70	Hypomethylated in LUAD
cg13222752	TMEM90A	0.176363	0.492682	0.31632	2.33734e-84	1.21048e-83	Hypermethylated in LUAD
cg13229078		0.352157	0.660744	0.308587	7.69861e-83	3.87819e-82	Hypermethylated in LUAD
cg13257421	TAF1B	0.474868	0.733806	0.258938	8.60492e-83	4.33045e-82	Hypermethylated in LUAD
cg13282068	GRB2	0.805338	0.549365	-0.255972	1.90497e-81	9.35315e-81	Hypomethylated in LUAD
cg13283765		0.221263	0.572657	0.351394	2.79963e-100	2.00608e-99	Hypermethylated in LUAD
cg13285004	TRIM29	0.457703	0.74142	0.283717	7.15219e-90	4.1051e-89	Hypermethylated in LUAD
cg13285387	STK39	0.783727	0.531962	-0.251765	3.27005e-81	1.599e-80	Hypomethylated in LUAD
cg13315838		0.860823	0.608331	-0.252491	2.90374e-104	2.29764e-103	Hypomethylated in LUAD
cg13326227	INSM1	0.0302824	0.286814	0.256531	1.46058e-83	7.45844e-83	Hypermethylated in LUAD
cg13332706	C3orf16	0.528453	0.801788	0.273335	7.15199e-53	2.21728e-52	Hypermethylated in LUAD
cg13347910	GCNT2	0.395026	0.67299	0.277964	1.97259e-96	1.29523e-95	Hypermethylated in LUAD
cg13390059		0.759594	0.487239	-0.272355	8.25435e-103	6.28952e-102	Hypomethylated in LUAD
cg13408597	FANCC	0.60421	0.874145	0.269934	1.1684e-82	5.86444e-82	Hypermethylated in LUAD
cg13411789	GCNT2	0.461046	0.186931	-0.274115	2.89557e-37	7.01059e-37	Hypomethylated in LUAD
cg13448092		0.289527	0.624632	0.335105	2.49771e-101	1.8349e-100	Hypermethylated in LUAD
cg13469034	KIAA1026	0.803591	0.553374	-0.250217	3.75464e-90	2.16604e-89	Hypomethylated in LUAD
cg13518031	TP63	0.574209	0.837169	0.26296	1.31891e-59	4.54438e-59	Hypermethylated in LUAD
cg13569342	TMEM117	0.462101	0.739306	0.277205	2.21094e-81	1.08439e-80	Hypermethylated in LUAD
cg13575161	CCND2	0.0737017	0.339632	0.26593	3.74799e-102	2.8109e-101	Hypermethylated in LUAD
cg13591648		0.480465	0.748662	0.268197	1.70507e-74	7.43735e-74	Hypermethylated in LUAD
cg13599131	BNIP3	0.608606	0.869396	0.26079	7.53457e-70	3.04701e-69	Hypermethylated in LUAD
cg13621882		0.513067	0.764897	0.25183	1.68603e-82	8.43529e-82	Hypermethylated in LUAD
cg13626676	RALGAPA2	0.533627	0.894355	0.360728	8.83379e-85	4.60834e-84	Hypermethylated in LUAD
cg13628006	PARD3	0.537945	0.798727	0.260782	1.1654e-81	5.7448e-81	Hypermethylated in LUAD
cg13659360	TECTA	0.593176	0.907545	0.31437	4.49859e-70	1.82604e-69	Hypermethylated in LUAD
cg13667389	FLJ90757	0.658276	0.372877	-0.285399	1.46058e-83	7.45844e-83	Hypomethylated in LUAD
cg13679772	FOXN3	0.437124	0.692082	0.254958	1.06237e-76	4.80476e-76	Hypermethylated in LUAD
cg13683626	BICD2	0.502141	0.762234	0.260093	1.01872e-89	5.83004e-89	Hypermethylated in LUAD
cg13688329		0.551523	0.849464	0.297941	1.01785e-58	3.46114e-58	Hypermethylated in LUAD
cg13703049	HOXA10	0.171715	0.476097	0.304381	1.61849e-63	5.92226e-63	Hypermethylated in LUAD
cg13706058		0.354902	0.652205	0.297303	1.25773e-72	5.32135e-72	Hypermethylated in LUAD
cg13707005	CUGBP2	0.481139	0.74595	0.264811	4.88542e-77	2.2221e-76	Hypermethylated in LUAD
cg13715502	PTPN3	0.472354	0.781189	0.308835	5.43322e-102	4.05938e-101	Hypermethylated in LUAD
cg13739417	CXCR2	0.198633	0.477588	0.278955	3.37089e-106	2.8095e-105	Hypermethylated in LUAD
cg13740187	TPM3	0.147764	0.490384	0.34262	2.67693e-104	2.12065e-103	Hypermethylated in LUAD
cg13782615	STIM1	0.197297	0.509055	0.311758	1.75109e-93	1.08035e-92	Hypermethylated in LUAD
cg13791254	FOXE1	0.150023	0.440446	0.290423	3.05569e-64	1.13144e-63	Hypermethylated in LUAD
cg13792694	FANCC	0.612227	0.910256	0.298029	2.14108e-71	8.87873e-71	Hypermethylated in LUAD
cg13795264	PREX1	0.0688584	0.413058	0.344199	1.48018e-123	2.56215e-122	Hypermethylated in LUAD
cg13857921	GPR133	0.521061	0.78431	0.263249	8.33971e-87	4.51286e-86	Hypermethylated in LUAD
cg13860281	VOPP1	0.201389	0.478219	0.27683	1.5861e-82	7.93958e-82	Hypermethylated in LUAD
cg13861527	BRE	0.624283	0.881023	0.25674	1.26318e-47	3.60052e-47	Hypermethylated in LUAD
cg13865610		0.717627	0.460484	-0.257142	3.40258e-64	1.25887e-63	Hypomethylated in LUAD
cg13886334		0.566235	0.262011	-0.304224	1.58973e-67	6.19593e-67	Hypomethylated in LUAD
cg13896699	DNAH5	0.525129	0.791537	0.266409	1.65131e-57	5.51061e-57	Hypermethylated in LUAD
cg13911959	ADARB2	0.513836	0.78173	0.267893	5.13164e-57	1.69877e-56	Hypermethylated in LUAD
cg13918631	IGF2BP2;C3orf65	0.531269	0.818235	0.286967	3.99449e-56	1.30419e-55	Hypermethylated in LUAD
cg13924834	CCDC93	0.88343	0.619219	-0.264212	1.50985e-103	1.17259e-102	Hypomethylated in LUAD
cg13930892	ASCL2	0.131617	0.414477	0.28286	5.03296e-72	2.10871e-71	Hypermethylated in LUAD
cg13933373		0.779277	0.469961	-0.309316	1.20033e-90	6.99568e-90	Hypomethylated in LUAD
cg13957043		0.392565	0.658289	0.265724	3.1908e-90	1.84394e-89	Hypermethylated in LUAD
cg13990351		0.494529	0.0851714	-0.409357	1.5025e-81	7.39116e-81	Hypomethylated in LUAD
cg13996999	ACSBG2	0.487331	0.775503	0.288173	4.37432e-76	1.9576e-75	Hypermethylated in LUAD
cg13997759	CAPN12	0.405235	0.717328	0.312094	1.1198e-101	8.29743e-101	Hypermethylated in LUAD
cg14003853	AKAP13	0.467284	0.202387	-0.264897	4.41431e-67	1.70821e-66	Hypomethylated in LUAD
cg14044785	THADA	0.361981	0.661086	0.299104	1.13007e-82	5.674e-82	Hypermethylated in LUAD
cg14045872	VWC2	0.0689976	0.339821	0.270824	2.03268e-97	1.36347e-96	Hypermethylated in LUAD
cg14060519	MYOF	0.532875	0.231266	-0.301609	1.82816e-66	7.00378e-66	Hypomethylated in LUAD
cg14078687	CEL	0.565943	0.855933	0.289989	6.85529e-88	3.7869e-87	Hypermethylated in LUAD
cg14081251	ST6GALNAC4	0.836831	0.498604	-0.338228	1.37221e-118	1.78241e-117	Hypomethylated in LUAD
cg14104148	DCPS	0.846429	0.589126	-0.257303	1.20231e-99	8.49163e-99	Hypomethylated in LUAD
cg14121282	RXRA	0.353337	0.666371	0.313033	4.38784e-110	4.10613e-109	Hypermethylated in LUAD
cg14127046		0.458888	0.715334	0.256446	1.82581e-87	1.00104e-86	Hypermethylated in LUAD
cg14134732	CCDC64B	0.26309	0.531108	0.268018	2.60199e-66	9.94453e-66	Hypermethylated in LUAD
cg14191244	SLCO1A2	0.456299	0.799523	0.343224	1.14019e-60	3.99492e-60	Hypermethylated in LUAD
cg14196225	HOPX	0.230192	0.524829	0.294637	3.83772e-67	1.48631e-66	Hypermethylated in LUAD
cg14196395	DYSF	0.559083	0.846934	0.287851	4.3516e-55	1.39758e-54	Hypermethylated in LUAD
cg14206882	LOC642587	0.410993	0.704274	0.293281	7.07159e-71	2.90748e-70	Hypermethylated in LUAD
cg14211837		0.719349	0.465611	-0.253738	6.43787e-96	4.18e-95	Hypomethylated in LUAD
cg14211930	FBP1	0.595831	0.335312	-0.260519	2.50497e-74	1.0895e-73	Hypomethylated in LUAD
cg14219543		0.605597	0.321703	-0.283893	6.17168e-100	4.38724e-99	Hypomethylated in LUAD
cg14227911		0.391557	0.65905	0.267493	7.02026e-91	4.10918e-90	Hypermethylated in LUAD
cg14235155	TTLL11	0.824335	0.567978	-0.256357	1.0004e-103	7.80355e-103	Hypomethylated in LUAD
cg14239111	KCNT1	0.411019	0.794518	0.383499	1.8165e-55	5.86908e-55	Hypermethylated in LUAD
cg14241894	SH3BP4	0.491589	0.758784	0.267195	5.47649e-69	2.18435e-68	Hypermethylated in LUAD
cg14258877		0.648552	0.396571	-0.251981	2.09756e-69	8.41996e-69	Hypomethylated in LUAD
cg14304073	C14orf159	0.94652	0.654245	-0.292275	9.84024e-92	5.85542e-91	Hypomethylated in LUAD
cg14324370		0.135687	0.483383	0.347696	3.39857e-95	2.17313e-94	Hypermethylated in LUAD
cg14330078	LPP	0.917673	0.637301	-0.280372	3.92678e-112	3.93192e-111	Hypomethylated in LUAD
cg14358088	GMDS	0.49522	0.767752	0.272532	8.14358e-75	3.57159e-74	Hypermethylated in LUAD
cg14371731	ZMIZ1	0.156251	0.448046	0.291795	2.76643e-60	9.63496e-60	Hypermethylated in LUAD
cg14415629		0.194924	0.451967	0.257043	1.40617e-81	6.92176e-81	Hypermethylated in LUAD
cg14416311	GAS1	0.140701	0.511681	0.37098	3.60423e-88	2.00073e-87	Hypermethylated in LUAD
cg14431024		0.513531	0.829024	0.315493	2.20749e-86	1.18501e-85	Hypermethylated in LUAD
cg14474520	FAM101A	0.180277	0.432064	0.251787	4.60085e-81	2.24418e-80	Hypermethylated in LUAD
cg14482313	KRT7	0.393836	0.116823	-0.277013	1.3408e-33	3.06026e-33	Hypomethylated in LUAD
cg14496282	PDGFA	0.838956	0.489176	-0.34978	2.4657e-74	1.07256e-73	Hypomethylated in LUAD
cg14499678	TRIP13	0.474171	0.812479	0.338309	1.55161e-78	7.24318e-78	Hypermethylated in LUAD
cg14520214	MICALL2	0.415459	0.802877	0.387418	5.76993e-99	4.01332e-98	Hypermethylated in LUAD
cg14528451		0.530846	0.847318	0.316472	2.19258e-85	1.15633e-84	Hypermethylated in LUAD
cg14533523		0.353647	0.623806	0.270159	1.16687e-79	5.55265e-79	Hypermethylated in LUAD
cg14537533	KRT7	0.438372	0.105623	-0.33275	4.53174e-31	9.92217e-31	Hypomethylated in LUAD
cg14543676	GPR39	0.83345	0.555883	-0.277566	3.46881e-79	1.63734e-78	Hypomethylated in LUAD
cg14546394	MSC	0.0961151	0.352379	0.256264	2.0206e-96	1.32645e-95	Hypermethylated in LUAD
cg14580747		0.557884	0.304346	-0.253539	1.68376e-70	6.87945e-70	Hypomethylated in LUAD
cg14611152	DAB2IP	0.198928	0.470135	0.271208	4.37518e-119	5.82568e-118	Hypermethylated in LUAD
cg14620660		0.380226	0.6705	0.290273	8.76558e-59	2.98368e-58	Hypermethylated in LUAD
cg14625175	HOXA10	0.206438	0.535523	0.329085	4.4937e-69	1.79478e-68	Hypermethylated in LUAD
cg14632485	TTC12	0.493467	0.853412	0.359944	3.02637e-94	1.8975e-93	Hypermethylated in LUAD
cg14642259	MYBPC3	0.543359	0.825073	0.281714	4.56107e-49	1.33022e-48	Hypermethylated in LUAD
cg14654171	GARNL3	0.100067	0.376043	0.275976	2.90945e-107	2.49816e-106	Hypermethylated in LUAD
cg14664412	CSTA	0.332425	0.648564	0.316138	2.97476e-85	1.56511e-84	Hypermethylated in LUAD
cg14676272		0.351686	0.72919	0.377504	8.05176e-79	3.77757e-78	Hypermethylated in LUAD
cg14691671	RECQL5;LOC100130933	0.699901	0.39269	-0.307211	5.13433e-94	3.20275e-93	Hypomethylated in LUAD
cg14706475		0.418371	0.685067	0.266696	3.96506e-72	1.66416e-71	Hypermethylated in LUAD
cg14719951	DSC3	0.096585	0.348889	0.252304	1.98361e-80	9.56748e-80	Hypermethylated in LUAD
cg14729148	CUGBP2	0.294625	0.587181	0.292555	1.12096e-88	6.28318e-88	Hypermethylated in LUAD
cg14769121	SMURF1	0.812412	0.486413	-0.325999	3.4809e-110	3.26796e-109	Hypomethylated in LUAD
cg14780255	NAV1	0.335284	0.588728	0.253445	6.90988e-86	3.67597e-85	Hypermethylated in LUAD
cg14830740	IQSEC3	0.416903	0.704198	0.287295	1.40004e-96	9.22206e-96	Hypermethylated in LUAD
cg14840351	ALK	0.116998	0.424002	0.307005	1.12826e-113	1.1932e-112	Hypermethylated in LUAD
cg14844353		0.567884	0.833091	0.265207	1.2481e-69	5.02758e-69	Hypermethylated in LUAD
cg14855931		0.587281	0.844496	0.257215	4.0181e-87	2.18834e-86	Hypermethylated in LUAD
cg14871544	DSG3	0.23804	0.499849	0.261809	3.39508e-89	1.92406e-88	Hypermethylated in LUAD
cg14916228	DNAH2	0.685061	0.955217	0.270155	1.65043e-44	4.47596e-44	Hypermethylated in LUAD
cg14921884		0.403145	0.705259	0.302115	5.41604e-94	3.37721e-93	Hypermethylated in LUAD
cg14932016	ACTN2	0.0974498	0.376389	0.278939	5.34283e-103	4.09014e-102	Hypermethylated in LUAD
cg14935206	MTA2	0.201637	0.48457	0.282934	9.58103e-103	7.28886e-102	Hypermethylated in LUAD
cg14973798		0.521828	0.786066	0.264238	1.85313e-81	9.10095e-81	Hypermethylated in LUAD
cg14999001	RAMP3	0.0806679	0.342258	0.26159	3.83704e-83	1.94395e-82	Hypermethylated in LUAD
cg15000813	PDGFRL	0.383005	0.656621	0.273617	2.25987e-84	1.17066e-83	Hypermethylated in LUAD
cg15008124	RBM19	0.456319	0.723113	0.266793	4.00815e-50	1.18889e-49	Hypermethylated in LUAD
cg15025248	MFSD6	0.493017	0.777135	0.284118	2.26761e-98	1.55453e-97	Hypermethylated in LUAD
cg15052335	LPIN2	0.840807	0.584531	-0.256276	7.50709e-100	5.32576e-99	Hypomethylated in LUAD
cg15061231		0.467398	0.718428	0.251031	7.34765e-69	2.92474e-68	Hypermethylated in LUAD
cg15076217	MIR29C	0.772986	0.453037	-0.319949	5.09663e-108	4.47482e-107	Hypomethylated in LUAD
cg15085024	ZNF318	0.509719	0.782355	0.272636	5.55334e-71	2.28744e-70	Hypermethylated in LUAD
cg15115728	LOC642587	0.344471	0.750716	0.406246	4.87119e-98	3.31342e-97	Hypermethylated in LUAD
cg15126862	FLJ32810	0.46176	0.747781	0.28602	4.94363e-85	2.59101e-84	Hypermethylated in LUAD
cg15132565		0.291699	0.561479	0.269779	9.49627e-48	2.71248e-47	Hypermethylated in LUAD
cg15193228	SEC14L3	0.291477	0.54783	0.256353	1.16632e-91	6.92957e-91	Hypermethylated in LUAD
cg15210851		0.53065	0.835322	0.304672	1.4993e-84	7.79084e-84	Hypermethylated in LUAD
cg15221831	ARHGEF1	0.792526	0.538866	-0.253659	1.58265e-94	9.97868e-94	Hypomethylated in LUAD
cg15278374	GPR133	0.415772	0.706401	0.290629	3.55298e-63	1.29353e-62	Hypermethylated in LUAD
cg15289899	CD81	0.877252	0.6	-0.277252	7.25204e-95	4.60493e-94	Hypomethylated in LUAD
cg15293629	ZAK	0.478488	0.779752	0.301264	9.61219e-92	5.72066e-91	Hypermethylated in LUAD
cg15314382		0.763827	0.500184	-0.263643	3.45605e-75	1.52552e-74	Hypomethylated in LUAD
cg15323253		0.414069	0.688339	0.27427	2.45821e-87	1.34428e-86	Hypermethylated in LUAD
cg15335334	RECQL5;LOC100130933	0.551575	0.279431	-0.272144	3.56584e-82	1.77388e-81	Hypomethylated in LUAD
cg15371806	KIF25	0.443553	0.725543	0.28199	1.69066e-79	8.02501e-79	Hypermethylated in LUAD
cg15391590	ICK	0.21974	0.51571	0.29597	1.93332e-87	1.05947e-86	Hypermethylated in LUAD
cg15393022	SSBP3	0.519254	0.772448	0.253194	6.06627e-84	3.11951e-83	Hypermethylated in LUAD
cg15398255	PPM1H	0.622318	0.888974	0.266656	9.5203e-47	2.67591e-46	Hypermethylated in LUAD
cg15436123	RGS12	0.375539	0.705616	0.330077	4.75851e-104	3.74451e-103	Hypermethylated in LUAD
cg15460348	SPP1	0.153983	0.445774	0.291791	4.09539e-97	2.72706e-96	Hypermethylated in LUAD
cg15463966	AGTR1	0.29313	0.567321	0.274191	2.342e-88	1.30469e-87	Hypermethylated in LUAD
cg15527515	SLC7A8	0.382676	0.652641	0.269965	6.9305e-82	3.42954e-81	Hypermethylated in LUAD
cg15538809	DSC2	0.367329	0.657887	0.290558	2.767e-102	2.08116e-101	Hypermethylated in LUAD
cg15596932	SOST	0.589022	0.873253	0.284231	9.33661e-84	4.78348e-83	Hypermethylated in LUAD
cg15607664	NDUFA4L2	0.27279	0.537622	0.264832	4.18195e-87	2.2771e-86	Hypermethylated in LUAD
cg15651267	ODZ2	0.783971	0.514135	-0.269836	6.66114e-91	3.90085e-90	Hypomethylated in LUAD
cg15701794		0.617353	0.335216	-0.282136	3.29691e-41	8.48773e-41	Hypomethylated in LUAD
cg15714846	FZD5	0.540117	0.268665	-0.271451	1.62637e-63	5.95081e-63	Hypomethylated in LUAD
cg15732658	TFAP2A	0.115517	0.38905	0.273533	3.25603e-97	2.17368e-96	Hypermethylated in LUAD
cg15732840	LOC100132215	0.306704	0.564412	0.257708	7.51246e-47	2.11552e-46	Hypermethylated in LUAD
cg15803869		0.0851011	0.343917	0.258816	6.71528e-87	3.63966e-86	Hypermethylated in LUAD
cg15821562	FOXN3	0.366036	0.64019	0.274154	7.35444e-86	3.91008e-85	Hypermethylated in LUAD
cg15848890		0.440083	0.752833	0.31275	2.94194e-60	1.02418e-59	Hypermethylated in LUAD
cg15885430		0.282765	0.563745	0.28098	4.77586e-91	2.80467e-90	Hypermethylated in LUAD
cg15905979	ST18	0.496633	0.817248	0.320616	9.32195e-79	4.3685e-78	Hypermethylated in LUAD
cg15917060	MSN	0.588603	0.327	-0.261603	1.30997e-84	6.81409e-84	Hypomethylated in LUAD
cg15934776	AFF3	0.568487	0.870516	0.30203	4.83378e-57	1.60079e-56	Hypermethylated in LUAD
cg15942185	CPA2	0.488128	0.740126	0.251999	1.07957e-76	4.88197e-76	Hypermethylated in LUAD
cg15958289	DCPS	0.264384	0.62659	0.362206	2.45122e-107	2.10986e-106	Hypermethylated in LUAD
cg15960924	GPD1L	0.78183	0.514069	-0.267761	9.34651e-87	5.05311e-86	Hypomethylated in LUAD
cg15965190		0.273038	0.599611	0.326573	2.38691e-100	1.71346e-99	Hypermethylated in LUAD
cg16024801	ARV1	0.816199	0.537331	-0.278867	9.65424e-95	6.11361e-94	Hypomethylated in LUAD
cg16047868	LRTOMT	0.493636	0.812521	0.318885	2.37665e-96	1.55747e-95	Hypermethylated in LUAD
cg16122793	STX6	0.763746	0.492877	-0.27087	7.64033e-94	4.75001e-93	Hypomethylated in LUAD
cg16148454	TMED6	0.857766	0.545824	-0.311942	5.72764e-111	5.51565e-110	Hypomethylated in LUAD
cg16163756		0.547758	0.847492	0.299734	2.46641e-88	1.37331e-87	Hypermethylated in LUAD
cg16182691	GNAI1	0.493945	0.754289	0.260344	9.33661e-84	4.78348e-83	Hypermethylated in LUAD
cg16210248		0.418624	0.785439	0.366815	2.46789e-93	1.51716e-92	Hypermethylated in LUAD
cg16218705	MAML3	0.82335	0.564096	-0.259254	3.15104e-92	1.89376e-91	Hypomethylated in LUAD
cg16282892		0.653317	0.393444	-0.259873	3.20942e-54	1.01689e-53	Hypomethylated in LUAD
cg16295725	ZNF518B	0.0696097	0.321906	0.252296	2.89193e-85	1.52189e-84	Hypermethylated in LUAD
cg16312968		0.41772	0.690351	0.272631	1.85265e-76	8.34215e-76	Hypermethylated in LUAD
cg16318311	NTN4	0.478675	0.731876	0.253201	1.39142e-58	4.72163e-58	Hypermethylated in LUAD
cg16323293	PACRG	0.564185	0.826598	0.262413	2.38894e-57	7.94874e-57	Hypermethylated in LUAD
cg16361705		0.364385	0.645123	0.280738	1.79154e-92	1.08194e-91	Hypermethylated in LUAD
cg16386396	PRDM16	0.344349	0.617915	0.273566	2.2353e-67	8.69062e-67	Hypermethylated in LUAD
cg16405026		0.155673	0.415544	0.259871	2.57323e-58	8.69376e-58	Hypermethylated in LUAD
cg16436762	PIWIL4	0.33383	0.589243	0.255414	2.24758e-73	9.6226e-73	Hypermethylated in LUAD
cg16445423	TMEM131	0.411519	0.729639	0.318121	7.23254e-106	5.97277e-105	Hypermethylated in LUAD
cg16448636		0.423307	0.688998	0.265691	5.56308e-87	3.02126e-86	Hypermethylated in LUAD
cg16454852		0.518215	0.778839	0.260624	4.50615e-39	1.12212e-38	Hypermethylated in LUAD
cg16456087	OXNAD1	0.635122	0.365692	-0.26943	1.84983e-89	1.05337e-88	Hypomethylated in LUAD
cg16467929	MYH15	0.52451	0.797156	0.272646	2.7084e-75	1.19745e-74	Hypermethylated in LUAD
cg16492341	APBB1IP	0.452941	0.732514	0.279572	4.05703e-71	1.67507e-70	Hypermethylated in LUAD
cg16505233	EDEM1	0.279956	0.542468	0.262512	5.89485e-76	2.63288e-75	Hypermethylated in LUAD
cg16524818	NID1	0.777772	0.49225	-0.285521	3.26047e-89	1.84838e-88	Hypomethylated in LUAD
cg16555504	C1orf150	0.323368	0.575459	0.252091	3.9494e-62	1.41393e-61	Hypermethylated in LUAD
cg16583315	MAX	0.487583	0.759699	0.272116	3.36374e-91	1.98057e-90	Hypermethylated in LUAD
cg16591159	TGFB1I1	0.638002	0.361713	-0.276289	3.06822e-78	1.42499e-77	Hypomethylated in LUAD
cg16623157	KIAA0146	0.88083	0.610503	-0.270327	7.4451e-98	5.04553e-97	Hypomethylated in LUAD
cg16630369	MAST4	0.423018	0.677915	0.254897	1.57688e-97	1.06061e-96	Hypermethylated in LUAD
cg16636756	ITPRIP	0.180813	0.471904	0.291091	3.41436e-110	3.20681e-109	Hypermethylated in LUAD
cg16680624	NOD1	0.863746	0.61017	-0.253576	5.27657e-106	4.37468e-105	Hypomethylated in LUAD
cg16689193	FARP1	0.771698	0.455693	-0.316005	1.49244e-93	9.2188e-93	Hypomethylated in LUAD
cg16703466	ZNF672	0.466455	0.776109	0.309654	6.89352e-103	5.26315e-102	Hypermethylated in LUAD
cg16719865	USP40	0.780439	0.501087	-0.279352	1.2817e-77	5.88914e-77	Hypomethylated in LUAD
cg16727774	CA5A	0.427087	0.697106	0.270019	1.31716e-88	7.37424e-88	Hypermethylated in LUAD
cg16741128	SERTAD2	0.510105	0.778005	0.2679	1.11701e-70	4.57813e-70	Hypermethylated in LUAD
cg16759976	RTP1	0.454206	0.862863	0.408657	3.39593e-93	2.08233e-92	Hypermethylated in LUAD
cg16765487	ANKRD11	0.547825	0.841355	0.293529	1.09684e-93	6.79547e-93	Hypermethylated in LUAD
cg16797514		0.603575	0.85847	0.254895	1.82536e-84	9.47062e-84	Hypermethylated in LUAD
cg16798825		0.826135	0.540836	-0.285299	5.60422e-97	3.72153e-96	Hypomethylated in LUAD
cg16814808		0.536755	0.174976	-0.361779	6.24701e-91	3.66085e-90	Hypomethylated in LUAD
cg16824643		0.406126	0.69366	0.287534	9.60914e-69	3.81783e-68	Hypermethylated in LUAD
cg16845136	CELSR1	0.737645	0.479561	-0.258083	3.09337e-102	2.32414e-101	Hypomethylated in LUAD
cg16857548	LPIN2	0.723717	0.455475	-0.268242	5.57721e-84	2.86999e-83	Hypomethylated in LUAD
cg16857858	HOXA10	0.152413	0.452507	0.300094	7.87782e-67	3.03691e-66	Hypermethylated in LUAD
cg16860971		0.683703	0.939164	0.255461	4.25987e-64	1.57337e-63	Hypermethylated in LUAD
cg16913064		0.31432	0.581744	0.267424	2.58564e-79	1.22332e-78	Hypermethylated in LUAD
cg16925682	PRICKLE3	0.529724	0.804053	0.274329	9.23116e-90	5.28731e-89	Hypermethylated in LUAD
cg16927242	MEIS1	0.181742	0.464468	0.282726	5.55945e-76	2.48411e-75	Hypermethylated in LUAD
cg16930572	LMO3	0.843913	0.577889	-0.266024	8.54545e-97	5.65343e-96	Hypomethylated in LUAD
cg16946997	NUDT10	0.254959	0.514933	0.259974	6.58051e-71	2.70679e-70	Hypermethylated in LUAD
cg16967880	HOXA10	0.165911	0.423137	0.257227	7.57744e-72	3.16566e-71	Hypermethylated in LUAD
cg16969274	C3orf34	0.51075	0.882586	0.371836	6.32239e-97	4.19441e-96	Hypermethylated in LUAD
cg16996571	C14orf159	0.952923	0.645517	-0.307406	1.6586e-95	1.06707e-94	Hypomethylated in LUAD
cg17003293	INSM2	0.0429821	0.296661	0.253679	8.62982e-87	4.66868e-86	Hypermethylated in LUAD
cg17005319	DEAF1	0.905366	0.495317	-0.410049	5.52834e-104	4.34282e-103	Hypomethylated in LUAD
cg17006413		0.54732	0.855523	0.308203	3.62307e-79	1.70954e-78	Hypermethylated in LUAD
cg17009297	EBF1	0.208614	0.460495	0.251881	1.48325e-80	7.17091e-80	Hypermethylated in LUAD
cg17028443	PRKX	0.140187	0.410453	0.270266	5.02112e-98	3.41451e-97	Hypermethylated in LUAD
cg17063452	FBXW4	0.810034	0.534426	-0.275608	1.08712e-90	6.34085e-90	Hypomethylated in LUAD
cg17094593	RNMTL1	0.516429	0.857211	0.340781	1.14566e-90	6.67909e-90	Hypermethylated in LUAD
cg17124224	BNC1	0.0847078	0.354461	0.269753	1.60237e-99	1.12856e-98	Hypermethylated in LUAD
cg17130544		0.579501	0.837157	0.257657	3.46837e-82	1.72572e-81	Hypermethylated in LUAD
cg17135822		0.563285	0.849719	0.286434	5.28422e-82	2.62016e-81	Hypermethylated in LUAD
cg17140381	MST1P9	0.827358	0.544874	-0.282485	5.19564e-93	3.17416e-92	Hypomethylated in LUAD
cg17153045		0.788308	0.516576	-0.271732	8.98074e-108	7.82903e-107	Hypomethylated in LUAD
cg17167920	NUP210L	0.884921	0.486923	-0.397998	4.59734e-102	3.44119e-101	Hypomethylated in LUAD
cg17175419		0.830224	0.574774	-0.25545	4.31872e-108	3.80077e-107	Hypomethylated in LUAD
cg17186066		0.105117	0.412437	0.307319	1.15206e-111	1.13514e-110	Hypermethylated in LUAD
cg17219660	GPR37L1	0.80141	0.444645	-0.356765	3.64194e-84	1.88023e-83	Hypomethylated in LUAD
cg17238522	AFF2	0.269689	0.525434	0.255745	2.80736e-57	9.33136e-57	Hypermethylated in LUAD
cg17239876	KIAA1274	0.805401	0.553787	-0.251614	1.69574e-61	6.01585e-61	Hypomethylated in LUAD
cg17247026		0.647924	0.926881	0.278956	1.29852e-62	4.68525e-62	Hypermethylated in LUAD
cg17283169	CALML3	0.440984	0.848265	0.407281	7.76878e-70	3.14086e-69	Hypermethylated in LUAD
cg17319788	EGFR	0.520163	0.814865	0.294702	8.94491e-99	6.19481e-98	Hypermethylated in LUAD
cg17328631		0.598918	0.852018	0.2531	1.3599e-77	6.24553e-77	Hypermethylated in LUAD
cg17331296	ANK1	0.104979	0.459608	0.354629	6.49213e-86	3.45544e-85	Hypermethylated in LUAD
cg17332603	SORCS2	0.280788	0.542905	0.262116	3.95997e-96	2.58283e-95	Hypermethylated in LUAD
cg17390301	POU2AF1	0.143969	0.410453	0.266484	7.86682e-88	4.34121e-87	Hypermethylated in LUAD
cg17440386		0.454437	0.728261	0.273824	8.16401e-85	4.26137e-84	Hypermethylated in LUAD
cg17465423	ZNF385A	0.312045	0.59169	0.279645	5.03379e-104	3.95832e-103	Hypermethylated in LUAD
cg17509039		0.362969	0.72168	0.358711	2.52511e-64	9.36266e-64	Hypermethylated in LUAD
cg17510385	TRIP13	0.3513	0.806717	0.455417	1.77638e-89	1.01192e-88	Hypermethylated in LUAD
cg17525406	AJAP1	0.168659	0.422461	0.253802	1.02065e-81	5.03635e-81	Hypermethylated in LUAD
cg17526573	NRXN1	0.241394	0.535008	0.293614	6.68523e-56	2.17544e-55	Hypermethylated in LUAD
cg17541290	RASA3	0.538057	0.792451	0.254394	2.96546e-73	1.26682e-72	Hypermethylated in LUAD
cg17543218	SHROOM3	0.833012	0.555106	-0.277906	5.52074e-107	4.70527e-106	Hypomethylated in LUAD
cg17582100	GPR87;MED12L	0.476737	0.773687	0.29695	7.49038e-76	3.34e-75	Hypermethylated in LUAD
cg17611686	C20orf56	0.349234	0.645108	0.295873	2.19579e-69	8.81156e-69	Hypermethylated in LUAD
cg17627526	PCYT1B	0.172713	0.423997	0.251284	3.37604e-72	1.41864e-71	Hypermethylated in LUAD
cg17633576	LMO3	0.63721	0.370676	-0.266534	1.77852e-74	7.75636e-74	Hypomethylated in LUAD
cg17635294	TSNARE1	0.558167	0.877667	0.3195	1.9582e-85	1.03348e-84	Hypermethylated in LUAD
cg17721710	SLC30A10	0.0672449	0.384294	0.317049	5.13104e-92	3.07096e-91	Hypermethylated in LUAD
cg17737409	GALNT2	0.749758	0.440576	-0.309182	1.84539e-63	6.74598e-63	Hypomethylated in LUAD
cg17775621	CUGBP2	0.11935	0.44414	0.32479	1.7146e-115	1.94403e-114	Hypermethylated in LUAD
cg17787134	IGF2BP1	0.11368	0.367189	0.253509	1.74655e-69	7.01927e-69	Hypermethylated in LUAD
cg17806482	LAMB1	0.746813	0.482156	-0.264657	7.12365e-78	3.28634e-77	Hypomethylated in LUAD
cg17806814		0.43942	0.826058	0.386638	3.66299e-98	2.4981e-97	Hypermethylated in LUAD
cg17809945	SDPR	0.660366	0.388383	-0.271983	5.9895e-77	2.71978e-76	Hypomethylated in LUAD
cg17812788	KCNH4	0.0651678	0.373439	0.308271	1.29593e-92	7.85046e-92	Hypermethylated in LUAD
cg17839237	TWIST1	0.046076	0.325754	0.279678	3.78071e-100	2.7007e-99	Hypermethylated in LUAD
cg17848546	LOC642587;MIR205	0.306195	0.597641	0.291445	2.23793e-90	1.29702e-89	Hypermethylated in LUAD
cg17851725		0.492906	0.798664	0.305758	8.3946e-84	4.30424e-83	Hypermethylated in LUAD
cg17907628	CHST12	0.885156	0.4264	-0.458756	1.25759e-98	8.67824e-98	Hypomethylated in LUAD
cg17919004		0.407002	0.740869	0.333867	1.2231e-50	3.65737e-50	Hypermethylated in LUAD
cg17939040	ACACA	0.55387	0.827424	0.273555	1.66269e-50	4.96135e-50	Hypermethylated in LUAD
cg17942666	BCAS3	0.782272	0.506229	-0.276044	1.40916e-89	8.04159e-89	Hypomethylated in LUAD
cg17949969	ABLIM2	0.213244	0.55313	0.339886	2.22003e-79	1.0516e-78	Hypermethylated in LUAD
cg17953300	SIPA1	0.416348	0.693232	0.276884	1.49334e-72	6.31054e-72	Hypermethylated in LUAD
cg17967602	RMST;MIR1251	0.386313	0.646797	0.260484	1.68652e-77	7.73394e-77	Hypermethylated in LUAD
cg17968795	C2orf55	0.128288	0.381148	0.25286	3.38052e-86	1.80823e-85	Hypermethylated in LUAD
cg17971587	TRIM29	0.552444	0.842758	0.290314	2.45821e-87	1.34428e-86	Hypermethylated in LUAD
cg18002480	ERICH1	0.481149	0.732413	0.251263	1.44218e-89	8.22902e-89	Hypermethylated in LUAD
cg18009322	KIF25	0.347651	0.615134	0.267483	2.87379e-90	1.66235e-89	Hypermethylated in LUAD
cg18019572		0.462786	0.71684	0.254054	2.43209e-82	1.21358e-81	Hypermethylated in LUAD
cg18024859		0.604271	0.868423	0.264152	1.43521e-80	6.94088e-80	Hypermethylated in LUAD
cg18087023	SPRR2D	0.861189	0.59411	-0.267079	9.97117e-96	6.44857e-95	Hypomethylated in LUAD
cg18108818	FBXL13;LRRC17	0.468413	0.838305	0.369892	8.75264e-74	3.77272e-73	Hypermethylated in LUAD
cg18116285		0.517994	0.785587	0.267594	3.55309e-62	1.27292e-61	Hypermethylated in LUAD
cg18121066	TBCD;ZNF750	0.189011	0.753798	0.564787	1.20594e-101	8.92975e-101	Hypermethylated in LUAD
cg18142262		0.31299	0.602646	0.289656	8.09904e-65	3.02608e-64	Hypermethylated in LUAD
cg18159323	PTPRN2	0.624408	0.880711	0.256302	3.65471e-47	1.0339e-46	Hypermethylated in LUAD
cg18182111	GDNF	0.567076	0.306423	-0.260652	1.54362e-66	5.92067e-66	Hypomethylated in LUAD
cg18195862		0.541006	0.795575	0.254569	5.42254e-62	1.9376e-61	Hypermethylated in LUAD
cg18206027	VWC2	0.0737185	0.340976	0.267258	2.02929e-89	1.1546e-88	Hypermethylated in LUAD
cg18231025		0.506051	0.794408	0.288357	2.08773e-92	1.25911e-91	Hypermethylated in LUAD
cg18259487	CHST12	0.797512	0.429703	-0.367809	2.6443e-95	1.69409e-94	Hypomethylated in LUAD
cg18320111	TWSG1	0.543173	0.815081	0.271908	1.24529e-84	6.48005e-84	Hypermethylated in LUAD
cg18366919	EPHX3	0.541018	0.257688	-0.28333	8.94899e-61	3.1407e-60	Hypomethylated in LUAD
cg18367631	PRKAR1B	0.39409	0.829328	0.435238	1.00666e-103	7.85205e-103	Hypermethylated in LUAD
cg18368125	TMED6	0.859093	0.533545	-0.325548	2.79967e-105	2.27699e-104	Hypomethylated in LUAD
cg18383680	NOS1AP	0.625868	0.89557	0.269703	4.53902e-64	1.67552e-63	Hypermethylated in LUAD
cg18397450	PACS2	0.120869	0.386516	0.265647	3.73154e-83	1.89089e-82	Hypermethylated in LUAD
cg18416576	HOXA10	0.185116	0.43573	0.250613	1.82767e-70	7.46317e-70	Hypermethylated in LUAD
cg18430152	HOXA3	0.78586	0.531573	-0.254287	2.98e-95	1.90713e-94	Hypomethylated in LUAD
cg18450931	PLCH1	0.474437	0.745252	0.270814	2.8424e-74	1.2351e-73	Hypermethylated in LUAD
cg18468354		0.633174	0.325485	-0.307689	9.46924e-74	4.07982e-73	Hypomethylated in LUAD
cg18486102	FAIM2	0.133219	0.420953	0.287734	7.76862e-69	3.09103e-68	Hypermethylated in LUAD
cg18488157		0.523474	0.232506	-0.290968	2.56284e-48	7.38474e-48	Hypomethylated in LUAD
cg18499201	HRNBP3	0.334103	0.671538	0.337435	5.66879e-71	2.33468e-70	Hypermethylated in LUAD
cg18513062	NXN	0.45558	0.710166	0.254585	5.51217e-83	2.78463e-82	Hypermethylated in LUAD
cg18515587	SELENBP1	0.644449	0.3553	-0.289149	1.75124e-77	8.02821e-77	Hypomethylated in LUAD
cg18553732	CHKA	0.904206	0.630252	-0.273954	7.54489e-85	3.94113e-84	Hypomethylated in LUAD
cg18560204	BNC1	0.158564	0.412605	0.254041	8.37584e-102	6.22675e-101	Hypermethylated in LUAD
cg18571412	MECOM	0.431051	0.694321	0.26327	3.72313e-59	1.27437e-58	Hypermethylated in LUAD
cg18586886	KIAA1949	0.185383	0.507141	0.321758	1.10078e-65	4.16768e-65	Hypermethylated in LUAD
cg18630748	RGS12	0.473437	0.750222	0.276785	2.77369e-101	2.03527e-100	Hypermethylated in LUAD
cg18652683	AOAH	0.310221	0.618289	0.308068	1.24303e-90	7.24178e-90	Hypermethylated in LUAD
cg18686206		0.553801	0.216537	-0.337265	1.06151e-77	4.88375e-77	Hypomethylated in LUAD
cg18686665		0.569559	0.861807	0.292247	1.76161e-57	5.87533e-57	Hypermethylated in LUAD
cg18720973	PALM3	0.146068	0.403608	0.25754	2.97029e-78	1.37984e-77	Hypermethylated in LUAD
cg18725867	GDNF	0.557695	0.261521	-0.296174	1.8675e-65	7.04534e-65	Hypomethylated in LUAD
cg18741958	SLC12A8	0.450055	0.732533	0.282477	1.4512e-82	7.27028e-82	Hypermethylated in LUAD
cg18770350	ACTN2	0.146874	0.464062	0.317188	1.70111e-70	6.94957e-70	Hypermethylated in LUAD
cg18790325		0.220643	0.498739	0.278096	1.39673e-114	1.5275e-113	Hypermethylated in LUAD
cg18804615	DIO3;MIR1247	0.161194	0.42522	0.264026	8.38166e-69	3.33314e-68	Hypermethylated in LUAD
cg18804777	MUC1	0.649401	0.341153	-0.308248	3.61691e-73	1.54275e-72	Hypomethylated in LUAD
cg18805164	SNX26	0.241866	0.493937	0.252071	8.84653e-40	2.22763e-39	Hypermethylated in LUAD
cg18809076	EGFR	0.514172	0.781513	0.267341	1.19088e-80	5.76712e-80	Hypermethylated in LUAD
cg18809729	TOLLIP	0.896481	0.642603	-0.253878	4.89433e-107	4.17723e-106	Hypomethylated in LUAD
cg18873878	TP73	0.500511	0.896448	0.395938	5.07694e-99	3.53519e-98	Hypermethylated in LUAD
cg18876084		0.76916	0.508607	-0.260553	1.3956e-76	6.29718e-76	Hypomethylated in LUAD
cg18892808	CUGBP2	0.184572	0.451058	0.266486	1.65332e-98	1.13734e-97	Hypermethylated in LUAD
cg18908499	C1orf150	0.297448	0.55521	0.257762	7.0754e-64	2.60399e-63	Hypermethylated in LUAD
cg18952647	BNC1	0.0873773	0.378143	0.290766	5.32702e-112	5.31116e-111	Hypermethylated in LUAD
cg18972349		0.563312	0.858398	0.295086	9.68495e-94	6.00695e-93	Hypermethylated in LUAD
cg18992201	DPPA2	0.562586	0.820866	0.25828	5.77866e-56	1.88243e-55	Hypermethylated in LUAD
cg18995143	HRNBP3	0.349833	0.612257	0.262424	3.04337e-75	1.34444e-74	Hypermethylated in LUAD
cg18996760	SMOC2	0.587115	0.848094	0.26098	4.22195e-53	1.31367e-52	Hypermethylated in LUAD
cg18999185	ACOX3	0.929188	0.633878	-0.295311	4.10157e-99	2.86213e-98	Hypomethylated in LUAD
cg19061690		0.152333	0.424822	0.272489	7.86222e-98	5.32575e-97	Hypermethylated in LUAD
cg19062258	C7orf50	0.465905	0.765345	0.29944	1.73805e-104	1.38353e-103	Hypermethylated in LUAD
cg19082708		0.503411	0.0937369	-0.409674	8.48353e-87	4.59008e-86	Hypomethylated in LUAD
cg19087039	EHHADH	0.517909	0.848579	0.330669	5.28977e-85	2.77083e-84	Hypermethylated in LUAD
cg19129687		0.433045	0.832843	0.399798	3.97432e-71	1.64116e-70	Hypermethylated in LUAD
cg19139727		0.550654	0.909517	0.358863	2.73552e-94	1.71685e-93	Hypermethylated in LUAD
cg19142141	TOM1L2	0.527019	0.813757	0.286738	2.83509e-105	2.30544e-104	Hypermethylated in LUAD
cg19228647		0.330955	0.602666	0.271711	3.2308e-94	2.02436e-93	Hypermethylated in LUAD
cg19314470	RBPMS	0.777205	0.52367	-0.253535	4.10478e-92	2.46121e-91	Hypomethylated in LUAD
cg19317960	LNX1	0.516569	0.771394	0.254825	2.90289e-74	1.2612e-73	Hypermethylated in LUAD
cg19319037	TTF2	0.311684	0.578214	0.26653	1.93113e-71	8.01501e-71	Hypermethylated in LUAD
cg19319487	FAM168A	0.199123	0.472396	0.273273	2.3484e-92	1.41487e-91	Hypermethylated in LUAD
cg19378036	HNF1B	0.42554	0.120138	-0.305402	3.6047e-62	1.29132e-61	Hypomethylated in LUAD
cg19402624	FMNL2	0.614992	0.874257	0.259265	1.2946e-88	7.24869e-88	Hypermethylated in LUAD
cg19407410	PCDH19	0.275821	0.542577	0.266756	2.15005e-47	6.10532e-47	Hypermethylated in LUAD
cg19419246		0.418515	0.795077	0.376561	2.64928e-100	1.89975e-99	Hypermethylated in LUAD
cg19420101	PDAP1	0.7704	0.512404	-0.257996	2.04533e-104	1.62527e-103	Hypomethylated in LUAD
cg19430622	CNGA3	0.590548	0.902349	0.311801	1.90598e-52	5.86849e-52	Hypermethylated in LUAD
cg19468528	LOC100130933;RECQL5	0.655498	0.392386	-0.263112	9.56016e-81	4.63686e-80	Hypomethylated in LUAD
cg19474865	DLG2	0.231796	0.525147	0.293351	5.63811e-97	3.74384e-96	Hypermethylated in LUAD
cg19485103		0.139201	0.398391	0.25919	1.34533e-77	6.17911e-77	Hypermethylated in LUAD
cg19538115		0.513687	0.763742	0.250055	6.30941e-68	2.47434e-67	Hypermethylated in LUAD
cg19554257	MAP1LC3B2	0.276917	0.540917	0.264	3.72486e-102	2.79373e-101	Hypermethylated in LUAD
cg19560701		0.0766965	0.348006	0.271309	3.14236e-115	3.52611e-114	Hypermethylated in LUAD
cg19561297	LRRC17;FBXL13	0.272256	0.621851	0.349595	4.46633e-85	2.34219e-84	Hypermethylated in LUAD
cg19578835		0.470922	0.188092	-0.28283	1.25889e-33	2.87467e-33	Hypomethylated in LUAD
cg19580930		0.701148	0.450908	-0.25024	1.36581e-83	6.97877e-83	Hypomethylated in LUAD
cg19585816	ANK1	0.12075	0.395877	0.275127	1.71763e-107	1.48486e-106	Hypermethylated in LUAD
cg19590532	RUNX3	0.125595	0.45233	0.326735	5.7307e-86	3.05333e-85	Hypermethylated in LUAD
cg19630665		0.660141	0.922743	0.262602	1.79801e-58	6.08995e-58	Hypermethylated in LUAD
cg19640166	ITPRIP	0.154892	0.548978	0.394086	9.64141e-109	8.65001e-108	Hypermethylated in LUAD
cg19640500		0.594598	0.871273	0.276676	5.97634e-60	2.0705e-59	Hypermethylated in LUAD
cg19651757		0.416624	0.667255	0.250632	1.73006e-73	7.41995e-73	Hypermethylated in LUAD
cg19660515	ALB	0.557125	0.821001	0.263877	7.81358e-53	2.42122e-52	Hypermethylated in LUAD
cg19670883	KCNQ1	0.348283	0.680115	0.331832	1.82216e-98	1.25214e-97	Hypermethylated in LUAD
cg19690984		0.519195	0.255701	-0.263495	4.5856e-44	1.23523e-43	Hypomethylated in LUAD
cg19729744		0.263254	0.534481	0.271227	1.35821e-91	8.05973e-91	Hypermethylated in LUAD
cg19738980	LAMA1	0.698743	0.439753	-0.25899	3.22199e-72	1.35442e-71	Hypomethylated in LUAD
cg19757176	TPM3;NUP210L	0.524213	0.208019	-0.316195	1.13653e-93	7.03947e-93	Hypomethylated in LUAD
cg19807237	RRP15	0.887995	0.62869	-0.259305	3.57516e-98	2.43888e-97	Hypomethylated in LUAD
cg19827780	RAPGEFL1	0.365331	0.104686	-0.260646	4.616e-47	1.30372e-46	Hypomethylated in LUAD
cg19843891		0.246147	0.512507	0.266359	1.72009e-69	6.91399e-69	Hypermethylated in LUAD
cg19859290		0.171064	0.442857	0.271793	2.95964e-62	1.06167e-61	Hypermethylated in LUAD
cg19861914	LMO7	0.7821	0.513333	-0.268767	5.33266e-84	2.74535e-83	Hypomethylated in LUAD
cg19883066	EXT1	0.828913	0.492918	-0.335995	1.08441e-112	1.10709e-111	Hypomethylated in LUAD
cg19885761	CPLX2	0.158416	0.420863	0.262448	3.78811e-78	1.75634e-77	Hypermethylated in LUAD
cg19889855	PARP15	0.377381	0.64818	0.2708	3.40478e-84	1.75869e-83	Hypermethylated in LUAD
cg19896129		0.456214	0.717279	0.261065	1.7687e-85	9.34173e-85	Hypermethylated in LUAD
cg19952015	ATXN7L1	0.425944	0.711537	0.285593	6.55289e-95	4.16524e-94	Hypermethylated in LUAD
cg19974227	RGS12	0.347072	0.602456	0.255384	5.70668e-53	1.77201e-52	Hypermethylated in LUAD
cg19974283	C3orf16	0.44997	0.794914	0.344944	3.61093e-81	1.76467e-80	Hypermethylated in LUAD
cg19988449	BNC1	0.143082	0.417985	0.274903	4.74162e-107	4.04916e-106	Hypermethylated in LUAD
cg20006618	SORBS2	0.361495	0.686391	0.324896	3.48406e-101	2.5511e-100	Hypermethylated in LUAD
cg20029347	DGKZ	0.260163	0.515883	0.25572	6.80135e-99	4.72317e-98	Hypermethylated in LUAD
cg20029745	DSC3	0.180995	0.537462	0.356467	3.28623e-111	3.19158e-110	Hypermethylated in LUAD
cg20058937	SLC29A4	0.320514	0.584562	0.264049	3.17712e-44	8.58092e-44	Hypermethylated in LUAD
cg20066782	FBXL13;LRRC17	0.498983	0.769222	0.270239	6.21491e-68	2.43757e-67	Hypermethylated in LUAD
cg20073320	C11orf41	0.588902	0.868482	0.27958	4.31837e-70	1.75329e-69	Hypermethylated in LUAD
cg20122645	DOCK1	0.682779	0.939779	0.257	2.22507e-60	7.76119e-60	Hypermethylated in LUAD
cg20129213	RIMS2	0.0628403	0.394268	0.331427	2.35168e-106	1.96951e-105	Hypermethylated in LUAD
cg20144002	TSSC1	0.543784	0.830708	0.286923	2.87379e-90	1.66235e-89	Hypermethylated in LUAD
cg20148575		0.21236	0.498085	0.285724	6.34358e-48	1.81677e-47	Hypermethylated in LUAD
cg20190922	DAAM2	0.46758	0.720895	0.253315	1.38305e-68	5.48167e-68	Hypermethylated in LUAD
cg20191066		0.153373	0.439419	0.286046	2.94423e-111	2.86385e-110	Hypermethylated in LUAD
cg20197814	HECW2	0.503758	0.804277	0.300519	6.19264e-81	3.01379e-80	Hypermethylated in LUAD
cg20198393		0.589723	0.885413	0.295691	8.9677e-86	4.7608e-85	Hypermethylated in LUAD
cg20261167	SPP1	0.188005	0.502341	0.314335	9.13084e-97	6.03831e-96	Hypermethylated in LUAD
cg20293609	CYR61	0.909442	0.643563	-0.26588	3.34693e-87	1.82569e-86	Hypomethylated in LUAD
cg20307292	VWA3B	0.531543	0.789642	0.258099	2.69744e-70	1.09866e-69	Hypermethylated in LUAD
cg20311839		0.503826	0.814261	0.310435	1.88221e-85	9.93666e-85	Hypermethylated in LUAD
cg20319253		0.546336	0.808095	0.261759	3.0247e-71	1.2515e-70	Hypermethylated in LUAD
cg20334849	ME3	0.331004	0.0714471	-0.259557	1.89901e-36	4.53808e-36	Hypomethylated in LUAD
cg20337996	FAM101A	0.227587	0.504242	0.276655	2.16269e-81	1.06088e-80	Hypermethylated in LUAD
cg20340346	MUC5B	0.547031	0.828056	0.281025	1.83727e-66	7.03819e-66	Hypermethylated in LUAD
cg20344388	COL18A1	0.536269	0.81637	0.280101	8.10539e-87	4.38646e-86	Hypermethylated in LUAD
cg20364187	ZSCAN10	0.830287	0.53244	-0.297848	1.18727e-86	6.40797e-86	Hypomethylated in LUAD
cg20366110	ANXA13	0.285288	0.538441	0.253153	1.68973e-94	1.0647e-93	Hypermethylated in LUAD
cg20371046		0.678022	0.421346	-0.256676	9.71237e-60	3.35398e-59	Hypomethylated in LUAD
cg20386404	PTPN14	0.299967	0.651771	0.351805	1.19405e-86	6.44409e-86	Hypermethylated in LUAD
cg20393620	SGK1	0.357704	0.614769	0.257065	4.34188e-61	1.53108e-60	Hypermethylated in LUAD
cg20396510	MAST4	0.108358	0.40783	0.299471	7.49735e-99	5.20176e-98	Hypermethylated in LUAD
cg20396833		0.859516	0.595033	-0.264483	7.66722e-97	5.07784e-96	Hypomethylated in LUAD
cg20407483		0.514513	0.817441	0.302928	7.4055e-90	4.24969e-89	Hypermethylated in LUAD
cg20431191	DDAH1	0.462772	0.188804	-0.273969	6.83283e-32	1.51641e-31	Hypomethylated in LUAD
cg20434239		0.874825	0.614102	-0.260723	4.12666e-99	2.87941e-98	Hypomethylated in LUAD
cg20442697	LRRC17;FBXL13	0.32991	0.645558	0.315648	1.86526e-78	8.69449e-78	Hypermethylated in LUAD
cg20459849		0.741377	0.41011	-0.331267	2.28212e-87	1.24903e-86	Hypomethylated in LUAD
cg20482658	PEX14	0.569235	0.835118	0.265883	1.09063e-81	5.37914e-81	Hypermethylated in LUAD
cg20482698	ACTN2	0.138814	0.400373	0.261559	1.22512e-70	5.01806e-70	Hypermethylated in LUAD
cg20485874	LRRC17;FBXL13	0.370798	0.63667	0.265872	3.06083e-79	1.44616e-78	Hypermethylated in LUAD
cg20491328		0.476183	0.753384	0.2772	1.6999e-79	8.06844e-79	Hypermethylated in LUAD
cg20507742		0.489871	0.750217	0.260346	1.15898e-81	5.71345e-81	Hypermethylated in LUAD
cg20521963		0.505972	0.768234	0.262261	1.6824e-60	5.87926e-60	Hypermethylated in LUAD
cg20527270		0.253047	0.505929	0.252882	2.14095e-43	5.70913e-43	Hypermethylated in LUAD
cg20553577	COL4A2	0.768623	0.426888	-0.341735	1.58178e-67	6.16514e-67	Hypomethylated in LUAD
cg20559385		0.183012	0.463916	0.280904	1.00194e-90	5.84745e-90	Hypermethylated in LUAD
cg20559405	PTPRG	0.319777	0.605087	0.285309	9.84571e-91	5.74672e-90	Hypermethylated in LUAD
cg20628743	TP73	0.606394	0.899816	0.293423	1.0872e-85	5.76273e-85	Hypermethylated in LUAD
cg20666386	DGKZ	0.319725	0.573929	0.254204	1.64487e-111	1.61215e-110	Hypermethylated in LUAD
cg20668644	RAPGEFL1	0.420213	0.0519681	-0.368245	4.82808e-55	1.54941e-54	Hypomethylated in LUAD
cg20688917	HOXA3	0.797334	0.497582	-0.299752	5.91653e-101	4.30719e-100	Hypomethylated in LUAD
cg20691436	CALML3	0.477115	0.94789	0.470775	1.87364e-82	9.36714e-82	Hypermethylated in LUAD
cg20702527	HDAC4	0.800389	0.49208	-0.308309	9.84933e-75	4.31327e-74	Hypomethylated in LUAD
cg20704330	CSF2	0.853076	0.578988	-0.274088	7.90028e-101	5.73695e-100	Hypomethylated in LUAD
cg20740434		0.307518	0.570909	0.263391	3.34787e-55	1.07714e-54	Hypermethylated in LUAD
cg20754708		0.47563	0.759557	0.283927	2.50255e-79	1.18439e-78	Hypermethylated in LUAD
cg20776829	SNCA	0.0609099	0.351274	0.290364	4.90169e-75	2.15787e-74	Hypermethylated in LUAD
cg20800216	SMAD7	0.852509	0.561124	-0.291384	7.68218e-99	5.32858e-98	Hypomethylated in LUAD
cg20800509	RIMS2	0.0492021	0.343567	0.294365	1.03952e-114	1.14213e-113	Hypermethylated in LUAD
cg20804050	EN1	0.0902169	0.38789	0.297673	2.84457e-99	1.99217e-98	Hypermethylated in LUAD
cg20817822		0.81482	0.554404	-0.260416	3.8527e-95	2.46076e-94	Hypomethylated in LUAD
cg20825994		0.845401	0.594218	-0.251183	7.53585e-98	5.10646e-97	Hypomethylated in LUAD
cg20891501	SFTA3	0.377053	0.126396	-0.250657	1.06067e-51	3.22716e-51	Hypomethylated in LUAD
cg20922422	PCYT1B	0.151463	0.417734	0.266271	1.31673e-74	5.75514e-74	Hypermethylated in LUAD
cg20972167	DNM3;MIR214	0.529184	0.848977	0.319793	1.60232e-93	9.89202e-93	Hypermethylated in LUAD
cg21005369	COL4A2	0.796043	0.518068	-0.277975	1.74686e-79	8.28949e-79	Hypomethylated in LUAD
cg21013395	HN1	0.518594	0.872851	0.354257	2.48063e-88	1.38119e-87	Hypermethylated in LUAD
cg21090033	TM4SF19	0.335188	0.640537	0.305349	9.38534e-68	3.67094e-67	Hypermethylated in LUAD
cg21122225		0.127469	0.401775	0.274306	6.36269e-88	3.51664e-87	Hypermethylated in LUAD
cg21162528	GPR133	0.484413	0.742511	0.258098	1.85265e-76	8.34215e-76	Hypermethylated in LUAD
cg21163347	SLC6A3	0.431692	0.765646	0.333954	1.18139e-46	3.31538e-46	Hypermethylated in LUAD
cg21172377	HOXA10	0.193792	0.443806	0.250014	1.66479e-78	7.76666e-78	Hypermethylated in LUAD
cg21174344		0.918914	0.614093	-0.304822	1.43789e-90	8.3666e-90	Hypomethylated in LUAD
cg21185283	ZDHHC21	0.826081	0.573935	-0.252146	3.18055e-108	2.81033e-107	Hypomethylated in LUAD
cg21189611	C9orf3	0.590535	0.864678	0.274144	2.22588e-75	9.85324e-75	Hypermethylated in LUAD
cg21194454	F7	0.580041	0.836103	0.256061	5.33353e-65	1.99849e-64	Hypermethylated in LUAD
cg21215576	FAM83A	0.430634	0.695564	0.26493	6.71331e-78	3.09833e-77	Hypermethylated in LUAD
cg21232671		0.330069	0.589183	0.259114	2.72122e-63	9.92469e-63	Hypermethylated in LUAD
cg21234032	AIG1	0.465742	0.756866	0.291123	1.78713e-88	9.97926e-88	Hypermethylated in LUAD
cg21272843		0.452261	0.702359	0.250098	2.53839e-71	1.05152e-70	Hypermethylated in LUAD
cg21345949	C10orf125	0.259133	0.511086	0.251953	2.60973e-75	1.15411e-74	Hypermethylated in LUAD
cg21350115	CALCRL	0.234715	0.513102	0.278387	1.62858e-91	9.64858e-91	Hypermethylated in LUAD
cg21359793	KRT4	0.779332	0.494265	-0.285067	5.66467e-100	4.03019e-99	Hypomethylated in LUAD
cg21361094	B4GALNT1	0.50437	0.242142	-0.262228	5.251e-57	1.73792e-56	Hypomethylated in LUAD
cg21366688	SGK1	0.512817	0.765761	0.252945	1.99183e-52	6.13075e-52	Hypermethylated in LUAD
cg21393051		0.110998	0.362477	0.251478	1.29129e-105	1.05946e-104	Hypermethylated in LUAD
cg21393885		0.743626	0.439747	-0.30388	5.16725e-101	3.76742e-100	Hypomethylated in LUAD
cg21418534		0.444267	0.746725	0.302458	5.76318e-68	2.26176e-67	Hypermethylated in LUAD
cg21428990		0.18754	0.559248	0.371708	1.159e-99	8.18832e-99	Hypermethylated in LUAD
cg21446772		0.636588	0.352561	-0.284027	5.97477e-90	3.43464e-89	Hypomethylated in LUAD
cg21472517		0.584633	0.887858	0.303224	9.51904e-74	4.10109e-73	Hypermethylated in LUAD
cg21491443		0.506201	0.760279	0.254077	7.90399e-57	2.60894e-56	Hypermethylated in LUAD
cg21494379		0.313724	0.596938	0.283214	1.14969e-73	4.94627e-73	Hypermethylated in LUAD
cg21506509	MN1	0.711819	0.46114	-0.250679	1.53605e-81	7.55448e-81	Hypomethylated in LUAD
cg21629500	C5orf38	0.624365	0.324761	-0.299604	1.94175e-54	6.17402e-54	Hypomethylated in LUAD
cg21637392	RNF216	0.32676	0.581119	0.254359	1.6773e-52	5.16921e-52	Hypermethylated in LUAD
cg21665744	POU6F2	0.756271	0.501337	-0.254935	1.79898e-77	8.24458e-77	Hypomethylated in LUAD
cg21670944		0.511168	0.789107	0.277939	5.97143e-72	2.49828e-71	Hypermethylated in LUAD
cg21730858	NHSL1	0.451799	0.747341	0.295542	4.83304e-71	1.99295e-70	Hypermethylated in LUAD
cg21739530	GALNT7	0.214703	0.473447	0.258744	1.28433e-83	6.56585e-83	Hypermethylated in LUAD
cg21791768		0.58619	0.861011	0.274821	3.33636e-82	1.6607e-81	Hypermethylated in LUAD
cg21834684	STON2	0.477941	0.738853	0.260912	2.39589e-79	1.13429e-78	Hypermethylated in LUAD
cg21853510	SECTM1	0.391319	0.716398	0.32508	5.2719e-83	2.66418e-82	Hypermethylated in LUAD
cg21871038	TFAP2D	0.400262	0.655426	0.255164	1.80774e-68	7.15074e-68	Hypermethylated in LUAD
cg21880222	SLC9A2	0.504556	0.759643	0.255087	2.81396e-78	1.30771e-77	Hypermethylated in LUAD
cg21898046	MGAT1	0.246683	0.500091	0.253408	2.19825e-109	2.01221e-108	Hypermethylated in LUAD
cg21899596	HOPX	0.364211	0.679929	0.315718	2.54051e-60	8.85428e-60	Hypermethylated in LUAD
cg21912203	CACHD1	0.806123	0.510851	-0.295272	8.68052e-93	5.27717e-92	Hypomethylated in LUAD
cg21915100	NPC2	0.796493	0.476272	-0.320221	3.50017e-103	2.69276e-102	Hypomethylated in LUAD
cg21915863	CDYL	0.559453	0.877399	0.317946	2.81079e-75	1.24246e-74	Hypermethylated in LUAD
cg21932814	CSTA	0.333681	0.629952	0.296271	2.9497e-86	1.57973e-85	Hypermethylated in LUAD
cg21945949	HSPC159	0.855368	0.570314	-0.285054	4.18331e-108	3.68373e-107	Hypomethylated in LUAD
cg21977075	CACNG1	0.417806	0.695653	0.277846	3.38663e-76	1.51843e-75	Hypermethylated in LUAD
cg22023826	BMP5	0.766014	0.49999	-0.266023	8.85598e-77	4.01002e-76	Hypomethylated in LUAD
cg22039234	AFF3	0.607695	0.860474	0.252779	9.7605e-47	2.74302e-46	Hypermethylated in LUAD
cg22043381	ZHX2	0.498472	0.776514	0.278043	1.65045e-93	1.01868e-92	Hypermethylated in LUAD
cg22046408	LTBP4	0.130697	0.386333	0.255636	3.35306e-71	1.38639e-70	Hypermethylated in LUAD
cg22125433	TSNARE1	0.445283	0.823335	0.378052	4.58097e-95	2.92097e-94	Hypermethylated in LUAD
cg22134162	THOC7	0.285399	0.603941	0.318542	2.48027e-108	2.19879e-107	Hypermethylated in LUAD
cg22148827		0.389567	0.73795	0.348383	1.83527e-96	1.20589e-95	Hypermethylated in LUAD
cg22153407	GALNT2	0.445591	0.740065	0.294475	1.13744e-97	7.67501e-97	Hypermethylated in LUAD
cg22197050	LOC100132215	0.214086	0.467795	0.25371	5.51705e-81	2.68718e-80	Hypermethylated in LUAD
cg22198853		0.445212	0.732263	0.28705	1.46523e-37	3.56388e-37	Hypermethylated in LUAD
cg22209929	NCEH1	0.347711	0.697359	0.349649	1.30815e-103	1.01739e-102	Hypermethylated in LUAD
cg22220710	LAMA1	0.731395	0.477952	-0.253442	7.12845e-73	3.02653e-72	Hypomethylated in LUAD
cg22226821	FMN2	0.247758	0.500233	0.252475	9.62405e-68	3.76338e-67	Hypermethylated in LUAD
cg22232327		0.0652156	0.396679	0.331464	3.29669e-105	2.67504e-104	Hypermethylated in LUAD
cg22305167		0.544834	0.270667	-0.274167	3.67957e-53	1.146e-52	Hypomethylated in LUAD
cg22305293		0.267512	0.522418	0.254906	4.15592e-89	2.3511e-88	Hypermethylated in LUAD
cg22307444	ERICH1	0.444526	0.763235	0.318708	2.34338e-100	1.68271e-99	Hypermethylated in LUAD
cg22311289	UTRN	0.874689	0.598109	-0.27658	1.74882e-115	1.98198e-114	Hypomethylated in LUAD
cg22367631	MACF1	0.177316	0.440059	0.262743	4.88557e-96	3.1807e-95	Hypermethylated in LUAD
cg22400454	PTPN14	0.389592	0.659187	0.269595	2.3221e-69	9.31432e-69	Hypermethylated in LUAD
cg22481770		0.500168	0.244589	-0.255579	2.75337e-60	9.58984e-60	Hypomethylated in LUAD
cg22488857	ACHE	0.183865	0.439065	0.2552	1.6775e-88	9.37249e-88	Hypermethylated in LUAD
cg22496559	TM4SF19	0.509361	0.760011	0.25065	1.47654e-59	5.08438e-59	Hypermethylated in LUAD
cg22509807		0.43831	0.723005	0.284695	1.40238e-67	5.47052e-67	Hypermethylated in LUAD
cg22523050	CREB3L2	0.348252	0.708504	0.360252	2.8016e-112	2.82072e-111	Hypermethylated in LUAD
cg22524657		0.185182	0.488639	0.303457	6.89005e-50	2.03574e-49	Hypermethylated in LUAD
cg22524864	FXYD3	0.491058	0.808657	0.317599	3.11446e-96	2.03641e-95	Hypermethylated in LUAD
cg22538557		0.235837	0.527777	0.29194	4.6546e-102	3.48361e-101	Hypermethylated in LUAD
cg22539670	OSBPL10	0.782146	0.519894	-0.262253	2.39021e-92	1.43982e-91	Hypomethylated in LUAD
cg22549870		0.497984	0.227531	-0.270453	1.27618e-59	4.39822e-59	Hypomethylated in LUAD
cg22561647	MRC2	0.561781	0.861189	0.299407	6.60137e-87	3.5784e-86	Hypermethylated in LUAD
cg22642777	PPP2R2B	0.217634	0.478365	0.260731	2.75402e-74	1.19705e-73	Hypermethylated in LUAD
cg22647743	WWC3	0.791105	0.523719	-0.267386	3.9399e-82	1.9581e-81	Hypomethylated in LUAD
cg22673826		0.521563	0.819562	0.297999	1.68147e-79	7.98201e-79	Hypermethylated in LUAD
cg22715764	PEX14	0.485309	0.81193	0.326621	1.20805e-91	7.17553e-91	Hypermethylated in LUAD
cg22735222	NKX2-3	0.492379	0.214788	-0.277592	1.90718e-54	6.06504e-54	Hypomethylated in LUAD
cg22755679		0.448926	0.712691	0.263765	1.14335e-55	3.70654e-55	Hypermethylated in LUAD
cg22758916	PLA2G4E	0.482999	0.764875	0.281876	3.22227e-110	3.02881e-109	Hypermethylated in LUAD
cg22774472	COL5A2	0.200367	0.508532	0.308165	5.80388e-90	3.33703e-89	Hypermethylated in LUAD
cg22787719		0.289277	0.575421	0.286145	7.94947e-97	5.26286e-96	Hypermethylated in LUAD
cg22800400	FRMD6	0.43804	0.769034	0.330994	2.12187e-73	9.08844e-73	Hypermethylated in LUAD
cg22800743	FLJ22536	0.441375	0.711743	0.270368	1.33978e-84	6.96807e-84	Hypermethylated in LUAD
cg22833612	ASAP2	0.702879	0.372269	-0.33061	1.10812e-88	6.21186e-88	Hypomethylated in LUAD
cg22867729	P2RX7	0.482898	0.804483	0.321585	3.02781e-91	1.78465e-90	Hypermethylated in LUAD
cg22906709	RASA3	0.541101	0.852433	0.311331	2.19787e-70	8.96294e-70	Hypermethylated in LUAD
cg22958090	KRT7	0.672588	0.284777	-0.387811	4.45866e-67	1.72517e-66	Hypomethylated in LUAD
cg22958315	SOS1	0.59235	0.857152	0.264802	1.50795e-86	8.12064e-86	Hypermethylated in LUAD
cg22992730		0.26717	0.55485	0.28768	1.78385e-55	5.76455e-55	Hypermethylated in LUAD
cg22995692		0.221813	0.480487	0.258674	3.21444e-79	1.51826e-78	Hypermethylated in LUAD
cg22997040	ZHX2	0.445594	0.84167	0.396077	9.09574e-95	5.76313e-94	Hypermethylated in LUAD
cg23000806	PRKDC	0.567384	0.835097	0.267713	4.6112e-89	2.60587e-88	Hypermethylated in LUAD
cg23042148	DNMT3A	0.252243	0.536347	0.284104	1.07795e-110	1.02918e-109	Hypermethylated in LUAD
cg23060646		0.197285	0.472648	0.275363	1.32219e-55	4.28152e-55	Hypermethylated in LUAD
cg23076870		0.559356	0.830103	0.270746	2.0083e-43	5.35767e-43	Hypermethylated in LUAD
cg23089272	FSIP1	0.366599	0.684049	0.31745	6.23874e-93	3.80329e-92	Hypermethylated in LUAD
cg23102632	ZFP64	0.503868	0.814253	0.310385	1.27482e-77	5.85833e-77	Hypermethylated in LUAD
cg23121785	MIR184	0.510194	0.806215	0.296021	2.84073e-75	1.25555e-74	Hypermethylated in LUAD
cg23121993	IRX4	0.0934838	0.352743	0.25926	2.05178e-88	1.14436e-87	Hypermethylated in LUAD
cg23132268	JAKMIP2	0.181536	0.461953	0.280417	9.37041e-74	4.03734e-73	Hypermethylated in LUAD
cg23149881	IL1B	0.274995	0.577468	0.302472	1.07142e-95	6.92398e-95	Hypermethylated in LUAD
cg23151649	PRKAG2	0.487583	0.799928	0.312345	9.85868e-94	6.11398e-93	Hypermethylated in LUAD
cg23157239		0.691796	0.422694	-0.269102	7.63834e-71	3.13909e-70	Hypomethylated in LUAD
cg23163013	TP73	0.635408	0.907734	0.272326	6.09476e-87	3.30696e-86	Hypermethylated in LUAD
cg23172664	NT5E	0.455905	0.721879	0.265974	1.23135e-84	6.40808e-84	Hypermethylated in LUAD
cg23204908	SBF2	0.398982	0.682062	0.283079	1.36893e-89	7.81438e-89	Hypermethylated in LUAD
cg23206461		0.694051	0.415307	-0.278744	5.05211e-81	2.46233e-80	Hypomethylated in LUAD
cg23207990	SFRP2	0.175061	0.427935	0.252874	8.05121e-70	3.254e-69	Hypermethylated in LUAD
cg23216434		0.861989	0.594492	-0.267497	2.69603e-105	2.19348e-104	Hypomethylated in LUAD
cg23218363		0.437497	0.69393	0.256433	3.08626e-68	1.21625e-67	Hypermethylated in LUAD
cg23234149	TP73	0.521864	0.84202	0.320156	3.20987e-83	1.6284e-82	Hypermethylated in LUAD
cg23256882		0.293354	0.553807	0.260453	6.60137e-87	3.5784e-86	Hypermethylated in LUAD
cg23274984		0.696303	0.42844	-0.267864	2.26695e-77	1.03714e-76	Hypomethylated in LUAD
cg23280730	C1orf100	0.449005	0.773231	0.324226	2.58184e-95	1.65436e-94	Hypermethylated in LUAD
cg23318967	FOXK1	0.768495	0.482906	-0.285589	5.76329e-86	3.0706e-85	Hypomethylated in LUAD
cg23343073	KCNK7	0.476911	0.760335	0.283424	3.12836e-98	2.13692e-97	Hypermethylated in LUAD
cg23357832	SDK1	0.371524	0.721517	0.349993	2.12136e-86	1.13908e-85	Hypermethylated in LUAD
cg23386212		0.560354	0.834948	0.274594	7.20783e-74	3.1107e-73	Hypermethylated in LUAD
cg23398076	MEIS1	0.352327	0.614159	0.261832	8.01892e-32	1.77765e-31	Hypermethylated in LUAD
cg23402920		0.487573	0.806211	0.318638	7.63555e-99	5.29644e-98	Hypermethylated in LUAD
cg23413051		0.447364	0.730314	0.28295	7.21149e-75	3.16568e-74	Hypermethylated in LUAD
cg23443190		0.451966	0.724333	0.272367	1.08097e-100	7.82408e-100	Hypermethylated in LUAD
cg23457901	TRAM2	0.225049	0.517346	0.292297	4.2014e-114	4.51505e-113	Hypermethylated in LUAD
cg23471798		0.465604	0.745091	0.279488	5.40697e-70	2.19167e-69	Hypermethylated in LUAD
cg23495748	CPLX2	0.115878	0.395094	0.279217	9.54798e-84	4.89054e-83	Hypermethylated in LUAD
cg23506728	CPNE4	0.496287	0.787719	0.291431	1.57904e-81	7.76435e-81	Hypermethylated in LUAD
cg23542968	SFTA3	0.447229	0.194015	-0.253214	1.73736e-79	8.24476e-79	Hypomethylated in LUAD
cg23601374	HDAC4	0.423478	0.712818	0.289339	6.44192e-100	4.5772e-99	Hypermethylated in LUAD
cg23622616	AGAP1	0.510888	0.77666	0.265772	2.33176e-65	8.78399e-65	Hypermethylated in LUAD
cg23631538	DENND2D	0.69864	0.409876	-0.288764	6.3383e-92	3.78583e-91	Hypomethylated in LUAD
cg23645091	KRT5	0.419108	0.679307	0.260199	7.42216e-72	3.10132e-71	Hypermethylated in LUAD
cg23652814		0.585959	0.848636	0.262677	2.47238e-84	1.27978e-83	Hypermethylated in LUAD
cg23657099	C7orf50	0.469329	0.734572	0.265242	1.20097e-83	6.14156e-83	Hypermethylated in LUAD
cg23677882		0.512842	0.820911	0.308068	1.03432e-76	4.67876e-76	Hypermethylated in LUAD
cg23692680		0.792013	0.458433	-0.333581	1.98448e-96	1.30295e-95	Hypomethylated in LUAD
cg23728359	CYTH3	0.455768	0.708485	0.252717	1.29034e-66	4.9553e-66	Hypermethylated in LUAD
cg23739746		0.130973	0.394862	0.263888	1.84021e-86	9.89321e-86	Hypermethylated in LUAD
cg23774356	GSC2	0.145944	0.404597	0.258653	4.20548e-59	1.43837e-58	Hypermethylated in LUAD
cg23774717	APBB1IP	0.40677	0.705154	0.298384	3.01176e-72	1.26662e-71	Hypermethylated in LUAD
cg23805623	TMEM132D	0.644292	0.906349	0.262057	7.42305e-56	2.41371e-55	Hypermethylated in LUAD
cg23814002	SCFD2	0.904047	0.639514	-0.264533	4.2913e-108	3.77718e-107	Hypomethylated in LUAD
cg23881119	KIAA1217	0.704282	0.435219	-0.269063	1.79474e-87	9.84152e-87	Hypomethylated in LUAD
cg23881278	DRD2	0.146647	0.461093	0.314446	2.82329e-83	1.43411e-82	Hypermethylated in LUAD
cg23881926	FAM110B	0.235729	0.510809	0.27508	4.29411e-54	1.35792e-53	Hypermethylated in LUAD
cg23930334	SLC22A20	0.0650198	0.38309	0.31807	7.52931e-91	4.4039e-90	Hypermethylated in LUAD
cg23934731		0.297774	0.67712	0.379346	2.04619e-91	1.20976e-90	Hypermethylated in LUAD
cg23961922	SRPRB	0.619114	0.883582	0.264468	3.05718e-63	1.11409e-62	Hypermethylated in LUAD
cg23976499	CUGBP2	0.215999	0.469708	0.253709	7.33659e-80	3.50363e-79	Hypermethylated in LUAD
cg23978504	SOX2OT	0.407325	0.139534	-0.267791	6.23206e-32	1.38403e-31	Hypomethylated in LUAD
cg23982461	IQCJ	0.534857	0.787788	0.252931	1.88589e-49	5.53263e-49	Hypermethylated in LUAD
cg24029994	BRSK2	0.550279	0.854356	0.304077	1.28923e-74	5.63602e-74	Hypermethylated in LUAD
cg24065504	ANKRD22	0.734937	0.446055	-0.288882	2.06663e-93	1.27297e-92	Hypomethylated in LUAD
cg24136780	MAD1L1	0.514248	0.853434	0.339186	7.78991e-95	4.9432e-94	Hypermethylated in LUAD
cg24144574	PRKAR1B	0.472167	0.755555	0.283388	2.20789e-91	1.30474e-90	Hypermethylated in LUAD
cg24152976		0.51278	0.84405	0.331271	7.1657e-73	3.04218e-72	Hypermethylated in LUAD
cg24159214	CACNA2D2	0.146191	0.455052	0.30886	4.95171e-102	3.70317e-101	Hypermethylated in LUAD
cg24211826	HORMAD2	0.609321	0.878665	0.269344	1.47915e-62	5.3315e-62	Hypermethylated in LUAD
cg24215159		0.471658	0.724431	0.252773	2.88489e-37	6.98506e-37	Hypermethylated in LUAD
cg24258699	MSC	0.125929	0.389817	0.263888	3.85214e-86	2.05855e-85	Hypermethylated in LUAD
cg24258705	MET	0.831801	0.579406	-0.252395	3.09495e-84	1.59982e-83	Hypomethylated in LUAD
cg24290948	TMEM40	0.443282	0.698045	0.254762	1.83521e-78	8.55595e-78	Hypermethylated in LUAD
cg24296761	ARHGEF1	0.759941	0.483137	-0.276803	1.07988e-83	5.52648e-83	Hypomethylated in LUAD
cg24299306		0.373513	0.629126	0.255614	4.17325e-79	1.96699e-78	Hypermethylated in LUAD
cg24299913	ARHGEF1	0.751439	0.489238	-0.262201	2.45791e-94	1.54405e-93	Hypomethylated in LUAD
cg24304093		0.434105	0.179231	-0.254874	3.15368e-43	8.38981e-43	Hypomethylated in LUAD
cg24370357		0.509069	0.760495	0.251425	6.74139e-82	3.33655e-81	Hypermethylated in LUAD
cg24371954	COL4A2	0.741425	0.474355	-0.267069	1.5457e-68	6.12221e-68	Hypomethylated in LUAD
cg24377150	SKI	0.851579	0.577707	-0.273872	5.7128e-95	3.63562e-94	Hypomethylated in LUAD
cg24393942	C17orf90;CCDC137	0.493636	0.778668	0.285032	1.51015e-78	7.05181e-78	Hypermethylated in LUAD
cg24406240		0.349004	0.635543	0.286539	2.61109e-83	1.32743e-82	Hypermethylated in LUAD
cg24406754	C12orf56	0.55894	0.872179	0.313239	7.10996e-77	3.22409e-76	Hypermethylated in LUAD
cg24431161	TBXAS1	0.510427	0.771906	0.261479	2.44864e-79	1.15908e-78	Hypermethylated in LUAD
cg24446417		0.466634	0.729547	0.262912	3.0642e-67	1.18876e-66	Hypermethylated in LUAD
cg24446429	MBP	0.406819	0.686986	0.280167	1.87188e-86	1.0062e-85	Hypermethylated in LUAD
cg24455236	PLEKHH3	0.6155	0.874764	0.259264	8.99309e-93	5.46546e-92	Hypermethylated in LUAD
cg24502027	DIP2C	0.411254	0.692945	0.281691	9.13067e-100	6.46691e-99	Hypermethylated in LUAD
cg24512973	MUC1	0.726473	0.446336	-0.280137	3.66529e-66	1.39797e-65	Hypomethylated in LUAD
cg24513449	ADCK5	0.609065	0.870537	0.261472	3.34056e-61	1.1802e-60	Hypermethylated in LUAD
cg24526587	PBX1	0.833392	0.52035	-0.313042	1.74353e-111	1.70706e-110	Hypomethylated in LUAD
cg24527636		0.373362	0.694576	0.321214	2.18006e-87	1.19355e-86	Hypermethylated in LUAD
cg24544105	DQX1	0.512475	0.831364	0.318889	5.89868e-84	3.03384e-83	Hypermethylated in LUAD
cg24548833	CPAMD8	0.123086	0.413303	0.290216	1.62055e-88	9.05654e-88	Hypermethylated in LUAD
cg24556395	MYO10	0.793523	0.480859	-0.312664	4.0562e-96	2.64508e-95	Hypomethylated in LUAD
cg24562110		0.587825	0.328143	-0.259682	8.64744e-76	3.85213e-75	Hypomethylated in LUAD
cg24577131	TXLNB	0.218694	0.500935	0.282241	4.79601e-87	2.60847e-86	Hypermethylated in LUAD
cg24597774	SPSB1	0.445621	0.867971	0.42235	1.29472e-93	8.00952e-93	Hypermethylated in LUAD
cg24603113	C7orf50	0.18693	0.441295	0.254365	1.9728e-95	1.26722e-94	Hypermethylated in LUAD
cg24630195	IRX2	0.647626	0.396258	-0.251368	1.43257e-66	5.49809e-66	Hypomethylated in LUAD
cg24663311	INPP1	0.154089	0.476622	0.322533	7.89031e-105	6.33773e-104	Hypermethylated in LUAD
cg24686845	PLXNC1	0.782396	0.511833	-0.270564	2.50031e-84	1.29418e-83	Hypomethylated in LUAD
cg24724428	ELOVL2	0.231908	0.532819	0.300911	6.51451e-66	2.47467e-65	Hypermethylated in LUAD
cg24741148	PRR4;TAS2R30;PRH1	0.553201	0.830289	0.277088	2.99027e-66	1.14188e-65	Hypermethylated in LUAD
cg24761507	LHX1	0.151724	0.426808	0.275084	1.26056e-61	4.48045e-61	Hypermethylated in LUAD
cg24773560	IL23A	0.202221	0.460268	0.258047	1.92631e-89	1.09653e-88	Hypermethylated in LUAD
cg24803391		0.171329	0.439123	0.267794	1.75109e-93	1.08035e-92	Hypermethylated in LUAD
cg24831879	CALML3	0.55166	0.839286	0.287626	1.28076e-92	7.7589e-92	Hypermethylated in LUAD
cg24852548	HOPX	0.238341	0.556743	0.318402	9.33831e-68	3.6527e-67	Hypermethylated in LUAD
cg24864241	PLEKHA6	0.233221	0.525783	0.292562	4.171e-94	2.60686e-93	Hypermethylated in LUAD
cg24884444		0.357	0.836916	0.479916	4.05738e-73	1.72925e-72	Hypermethylated in LUAD
cg24885937	PLEKHA7	0.490169	0.744291	0.254122	3.34267e-90	1.93076e-89	Hypermethylated in LUAD
cg24902339	CASC2	0.471589	0.805978	0.334389	9.796e-73	4.15071e-72	Hypermethylated in LUAD
cg24903006	RAPGEFL1	0.492803	0.166985	-0.325818	3.75366e-31	8.23011e-31	Hypomethylated in LUAD
cg24933645	SLC30A10	0.091166	0.398158	0.306992	2.91942e-83	1.48243e-82	Hypermethylated in LUAD
cg24937727	RGL3	0.404993	0.683347	0.278354	7.65016e-55	2.44778e-54	Hypermethylated in LUAD
cg24941457	CSMD2	0.473055	0.781374	0.308319	7.67097e-66	2.91061e-65	Hypermethylated in LUAD
cg24989193	SH3PXD2A	0.467468	0.751057	0.283589	1.26824e-100	9.16426e-100	Hypermethylated in LUAD
cg24990283		0.410344	0.665798	0.255454	7.61828e-89	4.2851e-88	Hypermethylated in LUAD
cg24994127	RALGAPA2	0.262357	0.557867	0.295509	1.79156e-69	7.19856e-69	Hypermethylated in LUAD
cg24997231		0.369647	0.624337	0.254689	2.52531e-76	1.13471e-75	Hypermethylated in LUAD
cg25001190	NFIA	0.423425	0.695823	0.272399	2.07548e-92	1.25182e-91	Hypermethylated in LUAD
cg25008182		0.402612	0.715671	0.313059	7.0684e-79	3.31949e-78	Hypermethylated in LUAD
cg25034117	CACNG4	0.552038	0.80957	0.257532	2.34128e-78	1.08953e-77	Hypermethylated in LUAD
cg25069807	TK1	0.815916	0.563684	-0.252232	4.32794e-76	1.93704e-75	Hypomethylated in LUAD
cg25090472	HIST1H2AA;HIST1H2BA	0.86917	0.604858	-0.264312	4.98106e-72	2.08708e-71	Hypomethylated in LUAD
cg25113237		0.423584	0.159937	-0.263646	1.52296e-26	3.08822e-26	Hypomethylated in LUAD
cg25115460	TP73	0.43953	0.876472	0.436942	1.31037e-96	8.63636e-96	Hypermethylated in LUAD
cg25115537	ZHX2	0.393396	0.646592	0.253196	1.01958e-63	3.74233e-63	Hypermethylated in LUAD
cg25129414		0.282652	0.562234	0.279582	1.72023e-61	6.10204e-61	Hypermethylated in LUAD
cg25142500	FLJ90757	0.713527	0.417578	-0.295948	1.8565e-97	1.24645e-96	Hypomethylated in LUAD
cg25149125	KRT5	0.540811	0.798846	0.258034	7.5963e-74	3.27708e-73	Hypermethylated in LUAD
cg25182523	FAM129A	0.717514	0.44977	-0.267744	1.32916e-95	8.57122e-95	Hypomethylated in LUAD
cg25186332	SP1	0.466353	0.748949	0.282597	7.97798e-89	4.48494e-88	Hypermethylated in LUAD
cg25203980	ACAP3	0.523766	0.799418	0.275652	4.33982e-86	2.31696e-85	Hypermethylated in LUAD
cg25215834	CARD14	0.251532	0.572047	0.320515	3.28356e-108	2.90002e-107	Hypermethylated in LUAD
cg25230917	LRIG1	0.798091	0.54434	-0.253751	5.10101e-92	3.05319e-91	Hypomethylated in LUAD
cg25267258	OR14J1	0.48588	0.75109	0.265209	9.43892e-37	2.26603e-36	Hypermethylated in LUAD
cg25282976	FLJ90757	0.685451	0.363917	-0.321534	9.38031e-80	4.47151e-79	Hypomethylated in LUAD
cg25285433	SLC34A2	0.698155	0.445004	-0.253151	6.78833e-90	3.89767e-89	Hypomethylated in LUAD
cg25288675	USP36	0.53149	0.835486	0.303995	6.87469e-81	3.34279e-80	Hypermethylated in LUAD
cg25313172	KRT7	0.390874	0.130168	-0.260707	9.92021e-53	3.06873e-52	Hypomethylated in LUAD
cg25334934		0.32994	0.741514	0.411574	1.06144e-96	7.00986e-96	Hypermethylated in LUAD
cg25343204	AGR2	0.854427	0.603783	-0.250644	5.70885e-102	4.26313e-101	Hypomethylated in LUAD
cg25356678		0.445707	0.807044	0.361336	1.49174e-71	6.20278e-71	Hypermethylated in LUAD
cg25364469	ZBTB20	0.375745	0.724153	0.348407	1.72027e-93	1.06154e-92	Hypermethylated in LUAD
cg25386707	EBF3	0.118037	0.467136	0.349099	3.00907e-109	2.74157e-108	Hypermethylated in LUAD
cg25447806		0.693023	0.414688	-0.278335	5.67365e-102	4.23736e-101	Hypomethylated in LUAD
cg25457886		0.342133	0.610276	0.268144	1.15548e-82	5.8004e-82	Hypermethylated in LUAD
cg25462303	GCET2	0.164983	0.516112	0.351129	6.02566e-112	5.99644e-111	Hypermethylated in LUAD
cg25477176	CUL1	0.588027	0.853438	0.265411	7.02376e-67	2.71018e-66	Hypermethylated in LUAD
cg25521254	RNMTL1	0.417496	0.866482	0.448986	1.55549e-92	9.40628e-92	Hypermethylated in LUAD
cg25533774	SOSTDC1	0.139552	0.416268	0.276717	5.08359e-103	3.89388e-102	Hypermethylated in LUAD
cg25552843	ITPRIP	0.140745	0.499173	0.358428	5.53844e-112	5.51788e-111	Hypermethylated in LUAD
cg25586410	GPR155	0.227513	0.560198	0.332685	2.68967e-84	1.39163e-83	Hypermethylated in LUAD
cg25588935	PTPRN2	0.509943	0.794411	0.284469	6.89846e-91	4.03853e-90	Hypermethylated in LUAD
cg25592353	TBRG4	0.465817	0.718607	0.252789	1.23053e-97	8.29655e-97	Hypermethylated in LUAD
cg25611057		0.429731	0.752986	0.323255	2.90209e-92	1.74538e-91	Hypermethylated in LUAD
cg25634000	TOP1MT	0.545349	0.814836	0.269487	5.56283e-99	3.87059e-98	Hypermethylated in LUAD
cg25645064		0.223095	0.49336	0.270266	8.13891e-65	3.04092e-64	Hypermethylated in LUAD
cg25670076	BACH2	0.447681	0.710361	0.26268	6.73903e-77	3.05714e-76	Hypermethylated in LUAD
cg25673591		0.379291	0.661685	0.282393	6.32469e-100	4.49504e-99	Hypermethylated in LUAD
cg25701114	HIST1H3B	0.147482	0.420936	0.273454	3.02812e-73	1.29346e-72	Hypermethylated in LUAD
cg25725899		0.766538	0.512381	-0.254157	1.06592e-87	5.86815e-87	Hypomethylated in LUAD
cg25726664	GLI3	0.11541	0.454654	0.339244	3.50564e-111	3.40142e-110	Hypermethylated in LUAD
cg25730564		0.599363	0.897402	0.298038	1.95117e-71	8.09725e-71	Hypermethylated in LUAD
cg25733272	AOAH	0.184266	0.4538	0.269534	2.17465e-81	1.06669e-80	Hypermethylated in LUAD
cg25747017	KIAA0802	0.539328	0.806256	0.266928	3.71586e-77	1.69384e-76	Hypermethylated in LUAD
cg25754195	ARHGAP25	0.525068	0.848152	0.323084	1.98448e-96	1.30295e-95	Hypermethylated in LUAD
cg25761326	CUGBP2	0.148456	0.515566	0.36711	3.16461e-106	2.63951e-105	Hypermethylated in LUAD
cg25780389	ACSL5	0.518639	0.267829	-0.25081	2.55894e-67	9.93926e-67	Hypomethylated in LUAD
cg25792593	PRAM1	0.187657	0.445204	0.257547	5.54569e-111	5.3431e-110	Hypermethylated in LUAD
cg25821785	CACNA2D2	0.290423	0.587067	0.296644	2.41989e-96	1.58558e-95	Hypermethylated in LUAD
cg25831075	SLITRK3	0.177523	0.535801	0.358278	6.77345e-83	3.41529e-82	Hypermethylated in LUAD
cg25832771	MSC	0.0734279	0.33577	0.262342	6.27566e-93	3.82567e-92	Hypermethylated in LUAD
cg25848339	GRB10	0.797376	0.543402	-0.253974	3.84855e-80	1.84636e-79	Hypomethylated in LUAD
cg25876227	GRHL2	0.756188	0.490048	-0.26614	9.64741e-100	6.8292e-99	Hypomethylated in LUAD
cg25887076		0.639453	0.907334	0.267881	5.41657e-50	1.60298e-49	Hypermethylated in LUAD
cg25939630	CCDC50	0.411247	0.670862	0.259615	2.07957e-79	9.85467e-79	Hypermethylated in LUAD
cg25954269		0.607628	0.347479	-0.260149	3.30948e-73	1.41284e-72	Hypomethylated in LUAD
cg25957300		0.478082	0.763248	0.285166	1.08475e-80	5.25643e-80	Hypermethylated in LUAD
cg25959149	BANF2	0.454643	0.759679	0.305037	1.2363e-88	6.92448e-88	Hypermethylated in LUAD
cg25970832	DSC3	0.0871118	0.337536	0.250424	8.14698e-101	5.91387e-100	Hypermethylated in LUAD
cg26002259	SFTA3	0.471243	0.211333	-0.25991	9.69448e-73	4.10793e-72	Hypomethylated in LUAD
cg26010734	EPHX3	0.496396	0.21852	-0.277876	3.38795e-41	8.72027e-41	Hypomethylated in LUAD
cg26027690		0.447103	0.700573	0.25347	1.53489e-78	7.16578e-78	Hypermethylated in LUAD
cg26053840	GLO1	0.801636	0.472738	-0.328898	2.32337e-98	1.59237e-97	Hypomethylated in LUAD
cg26109154	KIF26B	0.502729	0.823734	0.321004	6.48097e-64	2.38649e-63	Hypermethylated in LUAD
cg26117023	LOXL3;DOK1	0.324822	0.0659596	-0.258863	4.09936e-51	1.23555e-50	Hypomethylated in LUAD
cg26120636		0.778054	0.481654	-0.2964	5.4289e-99	3.77811e-98	Hypomethylated in LUAD
cg26121591	CPLX2	0.0933713	0.412386	0.319015	7.18601e-91	4.20539e-90	Hypermethylated in LUAD
cg26126749	HDAC4	0.655441	0.915108	0.259667	4.69681e-64	1.73331e-63	Hypermethylated in LUAD
cg26145873		0.320847	0.669528	0.348681	1.8973e-104	1.50898e-103	Hypermethylated in LUAD
cg26150462	CUGBP2	0.184	0.548491	0.364491	1.71001e-111	1.67473e-110	Hypermethylated in LUAD
cg26178664	CALML3	0.52824	0.793806	0.265567	8.66081e-90	4.96367e-89	Hypermethylated in LUAD
cg26221801	C20orf195	0.36902	0.711564	0.342544	1.41161e-98	9.72935e-98	Hypermethylated in LUAD
cg26252641	C12orf56	0.494037	0.785099	0.291062	1.17085e-75	5.20602e-75	Hypermethylated in LUAD
cg26297005	HOXA3	0.742304	0.439738	-0.302565	5.98475e-99	4.16138e-98	Hypomethylated in LUAD
cg26307359	SEZ6	0.0972271	0.419415	0.322188	1.24303e-90	7.24178e-90	Hypermethylated in LUAD
cg26325335	CACNA2D2	0.325687	0.583533	0.257847	2.01552e-86	1.08266e-85	Hypermethylated in LUAD
cg26354128	KIAA1409	0.212638	0.487632	0.274994	3.20907e-63	1.16903e-62	Hypermethylated in LUAD
cg26364947	TMEM132D	0.479468	0.776038	0.29657	1.28245e-74	5.60669e-74	Hypermethylated in LUAD
cg26386409		0.337399	0.0748735	-0.262525	3.05601e-28	6.38035e-28	Hypomethylated in LUAD
cg26394282		0.571177	0.843136	0.271958	1.3457e-86	7.25448e-86	Hypermethylated in LUAD
cg26427777	ZHX2	0.511256	0.828312	0.317055	1.48001e-99	1.04312e-98	Hypermethylated in LUAD
cg26429925	BNC1	0.146193	0.447978	0.301785	8.8672e-108	7.73098e-107	Hypermethylated in LUAD
cg26431815	ERICH1	0.680632	0.958317	0.277685	8.38654e-70	3.38845e-69	Hypermethylated in LUAD
cg26447413	GAS1	0.219715	0.502601	0.282886	2.47055e-90	1.43054e-89	Hypermethylated in LUAD
cg26501154		0.455451	0.70826	0.252809	2.79786e-74	1.21588e-73	Hypermethylated in LUAD
cg26511507	DIP2C	0.540891	0.814803	0.273911	9.64412e-73	4.08673e-72	Hypermethylated in LUAD
cg26512254	HOXA13	0.0790273	0.331392	0.252365	1.28291e-110	1.22146e-109	Hypermethylated in LUAD
cg26514099	SYNGAP1	0.335145	0.600451	0.265306	1.81482e-106	1.52482e-105	Hypermethylated in LUAD
cg26529437	ITGB8	0.526352	0.778541	0.252189	6.30941e-68	2.47434e-67	Hypermethylated in LUAD
cg26539736		0.650408	0.967279	0.316871	2.67205e-85	1.40704e-84	Hypermethylated in LUAD
cg26548834	FOXK1	0.643448	0.384168	-0.25928	6.73572e-68	2.64057e-67	Hypomethylated in LUAD
cg26555149	TMEM111	0.895124	0.636601	-0.258522	1.08859e-108	9.7534e-108	Hypomethylated in LUAD
cg26582230	RGS12	0.130561	0.404644	0.274083	7.21784e-118	9.06222e-117	Hypermethylated in LUAD
cg26631039	GLI2	0.456617	0.131764	-0.324853	2.82717e-42	7.40922e-42	Hypomethylated in LUAD
cg26641275	HDAC4	0.645032	0.931857	0.286825	1.64231e-68	6.50164e-68	Hypermethylated in LUAD
cg26654798	BNC1	0.143023	0.430331	0.287307	1.77093e-102	1.33859e-101	Hypermethylated in LUAD
cg26655004		0.800378	0.485649	-0.314729	3.31958e-67	1.28695e-66	Hypomethylated in LUAD
cg26660312	WIPI2	0.833293	0.564986	-0.268307	1.2314e-85	6.52064e-85	Hypomethylated in LUAD
cg26660461		0.528478	0.782161	0.253683	9.29316e-77	4.20631e-76	Hypermethylated in LUAD
cg26690742		0.255952	0.541321	0.285369	1.01578e-85	5.38727e-85	Hypermethylated in LUAD
cg26692294	UBE2QL1	0.0418998	0.302782	0.260882	2.66603e-102	2.00604e-101	Hypermethylated in LUAD
cg26697605		0.313948	0.653457	0.339509	4.81012e-92	2.88068e-91	Hypermethylated in LUAD
cg26704078	KCTD1	0.222325	0.569134	0.346809	9.79358e-96	6.33484e-95	Hypermethylated in LUAD
cg26720961	TSNARE1	0.469043	0.725549	0.256505	2.10652e-87	1.1536e-86	Hypermethylated in LUAD
cg26728709	ARSJ	0.640037	0.380623	-0.259414	7.73351e-62	2.75708e-61	Hypomethylated in LUAD
cg26749518	KLK9;KLK8	0.255172	0.506087	0.250915	1.27503e-55	4.12995e-55	Hypermethylated in LUAD
cg26767059	KLHL29	0.41082	0.705446	0.294626	9.68495e-94	6.00695e-93	Hypermethylated in LUAD
cg26807301	POLR3E	0.620273	0.872552	0.252279	1.85477e-79	8.79757e-79	Hypermethylated in LUAD
cg26818735	TWIST1	0.0722894	0.359641	0.287352	1.38455e-86	7.4614e-86	Hypermethylated in LUAD
cg26825573		0.556325	0.838443	0.282118	3.74821e-82	1.8638e-81	Hypermethylated in LUAD
cg26876701	SMAD3	0.540343	0.80141	0.261066	2.66891e-63	9.73452e-63	Hypermethylated in LUAD
cg26894278	CRYL1	0.43861	0.71757	0.27896	1.57552e-80	7.61379e-80	Hypermethylated in LUAD
cg26905768	BMPER	0.448385	0.710009	0.261624	9.80628e-64	3.60064e-63	Hypermethylated in LUAD
cg26918117	CUX1	0.525475	0.819668	0.294193	2.01253e-71	8.35028e-71	Hypermethylated in LUAD
cg26919527	PI4KA;SERPIND1	0.849623	0.540955	-0.308668	8.96501e-102	6.66177e-101	Hypomethylated in LUAD
cg26922917	GPR133	0.427635	0.708012	0.280377	1.7578e-64	6.53292e-64	Hypermethylated in LUAD
cg26975184	DENND2A	0.772772	0.469641	-0.303131	2.26381e-69	9.08252e-69	Hypomethylated in LUAD
cg26992600		0.616895	0.260251	-0.356644	1.12048e-94	7.08641e-94	Hypomethylated in LUAD
cg27009392	TMED6	0.848317	0.52319	-0.325127	3.12489e-106	2.60685e-105	Hypomethylated in LUAD
cg27016051		0.847458	0.591297	-0.256161	4.14631e-94	2.59156e-93	Hypomethylated in LUAD
cg27060386	RAB40C	0.890475	0.63686	-0.253615	2.94629e-113	3.06866e-112	Hypomethylated in LUAD
cg27074505		0.462365	0.764789	0.302424	3.2479e-80	1.56033e-79	Hypermethylated in LUAD
cg27096043	ATP11A	0.715039	0.440955	-0.274084	8.90116e-81	4.3193e-80	Hypomethylated in LUAD
cg27103296		0.417538	0.140128	-0.27741	5.16907e-38	1.26644e-37	Hypomethylated in LUAD
cg27117792		0.20484	0.543612	0.338772	2.79967e-105	2.27699e-104	Hypermethylated in LUAD
cg27152312		0.395226	0.645366	0.25014	5.74869e-70	2.32938e-69	Hypermethylated in LUAD
cg27154343	KCNC2	0.139795	0.397465	0.25767	1.96964e-82	9.84224e-82	Hypermethylated in LUAD
cg27185063	PPM1H	0.66239	0.945265	0.282875	1.74455e-31	3.84623e-31	Hypermethylated in LUAD
cg27201679	WDR37	0.829244	0.557171	-0.272072	2.66304e-87	1.45529e-86	Hypomethylated in LUAD
cg27209741		0.287097	0.546656	0.259559	2.5673e-63	9.36679e-63	Hypermethylated in LUAD
cg27219841	CCDC64B	0.495698	0.790054	0.294356	2.8478e-45	7.81521e-45	Hypermethylated in LUAD
cg27223047	FBN2	0.228	0.511275	0.283276	2.17518e-89	1.23696e-88	Hypermethylated in LUAD
cg27260684	KIAA0513	0.378229	0.682308	0.304079	6.33558e-85	3.31427e-84	Hypermethylated in LUAD
cg27261597	LOC642587;MIR205	0.376457	0.642072	0.265615	1.08697e-79	5.17587e-79	Hypermethylated in LUAD
cg27262041	NAV2	0.244205	0.534598	0.290392	9.472e-100	6.7058e-99	Hypermethylated in LUAD
cg27273946	ARMC9	0.691875	0.438142	-0.253733	4.67977e-50	1.38652e-49	Hypomethylated in LUAD
cg27290624		0.423536	0.144342	-0.279194	1.13392e-35	2.67628e-35	Hypomethylated in LUAD
cg27305383	HOPX	0.247895	0.519641	0.271746	1.43041e-65	5.40651e-65	Hypermethylated in LUAD
cg27306787	TXNRD2	0.0474485	0.299851	0.252402	5.0219e-109	4.54522e-108	Hypermethylated in LUAD
cg27363327	TTBK1	0.137581	0.445837	0.308256	1.67655e-73	7.19173e-73	Hypermethylated in LUAD
cg27366532	CREBBP	0.404577	0.656416	0.251839	5.19164e-92	3.10698e-91	Hypermethylated in LUAD
cg27377289		0.290444	0.632853	0.34241	1.6016e-94	1.00966e-93	Hypermethylated in LUAD
cg27386326		0.438702	0.735689	0.296987	2.12377e-90	1.23153e-89	Hypermethylated in LUAD
cg27395066	ACBD4	0.333672	0.593923	0.260251	1.3307e-74	5.8155e-74	Hypermethylated in LUAD
cg27399125		0.534961	0.791191	0.25623	3.24641e-48	9.33985e-48	Hypermethylated in LUAD
cg27411712		0.524294	0.268454	-0.255841	7.0202e-69	2.79507e-68	Hypomethylated in LUAD
cg27417609	CDH3	0.527686	0.253901	-0.273785	2.92763e-70	1.19166e-69	Hypomethylated in LUAD
cg27422759	ANO1	0.504537	0.800039	0.295502	2.14184e-80	1.03236e-79	Hypermethylated in LUAD
cg27448433	CREB5	0.38306	0.648429	0.265369	3.15828e-60	1.0989e-59	Hypermethylated in LUAD
cg27481555	LRRC17;FBXL13	0.170018	0.492729	0.32271	5.99091e-94	3.73186e-93	Hypermethylated in LUAD
cg27504292	FAM101A	0.227056	0.479153	0.252097	9.02291e-65	3.36876e-64	Hypermethylated in LUAD
cg27508620		0.466998	0.746255	0.279257	1.71853e-79	8.15623e-79	Hypermethylated in LUAD
cg27511255	PREX1	0.0222527	0.287899	0.265646	2.12216e-99	1.49054e-98	Hypermethylated in LUAD
cg27519622	CCDC64B	0.288463	0.576721	0.288258	2.90048e-60	1.00988e-59	Hypermethylated in LUAD
cg27534671	THSD1	0.126816	0.389737	0.26292	1.2106e-110	1.15373e-109	Hypermethylated in LUAD
cg27538352	PRICKLE3	0.698286	0.962497	0.264211	7.6837e-75	3.37147e-74	Hypermethylated in LUAD
cg27546977		0.546772	0.291784	-0.254987	2.21932e-45	6.10087e-45	Hypomethylated in LUAD
cg27549944	PLEKHA6	0.238134	0.508207	0.270074	2.05378e-83	1.04604e-82	Hypermethylated in LUAD
cg27578811	CPEB1	0.151409	0.458839	0.307429	3.36862e-76	1.51043e-75	Hypermethylated in LUAD
cg27607584	MAD1L1	0.857691	0.565463	-0.292228	2.08783e-108	1.85516e-107	Hypomethylated in LUAD
cg27623451	FNDC3B	0.618072	0.88915	0.271078	3.95699e-59	1.35394e-58	Hypermethylated in LUAD
cg27649037	ST18	0.473816	0.910529	0.436713	2.12882e-82	1.06322e-81	Hypermethylated in LUAD
cg27652459	ARHGAP1	0.349002	0.642707	0.293705	1.26896e-108	1.13458e-107	Hypermethylated in LUAD
cg27658601	TBCD;ZNF750	0.425624	0.776495	0.350871	7.48552e-91	4.37884e-90	Hypermethylated in LUAD

## Sheet: Common Probes
Common Probes
cg00077426
cg00156230
cg00216804
cg00228017
cg00415665
cg00465319
cg00476900
cg00583304
cg00761129
cg00779167
cg00814909
cg00898480
cg00912407
cg00944666
cg01025720
cg01052699
cg01178624
cg01312167
cg01361361
cg01413632
cg01486558
cg01835695
cg01879083
cg01893212
cg01922697
cg01925891
cg01936370
cg02025879
cg02035605
cg02115117
cg02152290
cg02194717
cg02212575
cg02236679
cg02237629
cg02260710
cg02352391
cg02360367
cg02449166
cg02467990
cg02493602
cg02547035
cg02565132
cg02759751
cg02771299
cg02936049
cg03048162
cg03455555
cg03513643
cg03567358
cg03720950
cg03744842
cg03782130
cg03797139
cg03859090
cg03860853
cg03862414
cg03899737
cg03900378
cg04029455
cg04065304
cg04090392
cg04120686
cg04146405
cg04146573
cg04156293
cg04212021
cg04337594
cg04352288
cg04362112
cg04432660
cg04488647
cg04573845
cg04778178
cg04778236
cg04781339
cg04832557
cg04904331
cg05073386
cg05242402
cg05327192
cg05331472
cg05351785
cg05485379
cg05665651
cg05715123
cg05738240
cg05800082
cg05939149
cg05997059
cg06061966
cg06118584
cg06206801
cg06353098
cg06380725
cg06510261
cg06523224
cg06555468
cg06617528
cg06888746
cg07164388
cg07185041
cg07385974
cg07428907
cg07479618
cg07484739
cg07519816
cg07534267
cg07599136
cg07705604
cg07706776
cg07926491
cg08071700
cg08198430
cg08239282
cg08622401
cg08627125
cg08693490
cg08768852
cg08796240
cg08824221
cg08842616
cg08890627
cg09109383
cg09470758
cg09493505
cg09605693
cg09654300
cg09664216
cg10062193
cg10096645
cg10101600
cg10194536
cg10440877
cg10720966
cg10862567
cg10969178
cg11524039
cg11640015
cg11644370
cg11676189
cg11693019
cg11730559
cg11814235
cg11883836
cg12016746
cg12141052
cg12231969
cg12382846
cg12467435
cg12663550
cg12689888
cg13049471
cg13092806
cg13096278
cg13197521
cg13390059
cg13469034
cg13569342
cg13599131
cg13626676
cg13628006
cg13679772
cg13715502
cg13791254
cg14003853
cg14045872
cg14078687
cg14081251
cg14121282
cg14219543
cg14324370
cg14496282
cg14520214
cg14528451
cg14546394
cg14611152
cg14632485
cg14691671
cg14830740
cg14921884
cg14973798
cg15115728
cg15221831
cg15289899
cg15293629
cg15335334
cg15527515
cg15538809
cg15714846
cg15958289
cg16047868
cg16148454
cg16163756
cg16218705
cg16436762
cg16445423
cg16505233
cg16583315
cg16623157
cg16630369
cg16636756
cg16703466
cg16759976
cg16765487
cg16845136
cg16969274
cg17003293
cg17005319
cg17094593
cg17124224
cg17130544
cg17135822
cg17140381
cg17153045
cg17283169
cg17319788
cg17390301
cg17440386
cg17582100
cg17635294
cg17839237
cg17919004
cg18024859
cg18206027
cg18231025
cg18320111
cg18367631
cg18368125
cg18383680
cg18430152
cg18560204
cg18790325
cg18809076
cg18952647
cg19062258
cg19087039
cg19139727
cg19142141
cg19378036
cg19402624
cg19468528
cg19560701
cg19640166
cg19670883
cg19807237
cg19859290
cg19861914
cg19883066
cg19952015
cg19988449
cg20006618
cg20029347
cg20029745
cg20129213
cg20144002
cg20191066
cg20198393
cg20311839
cg20319253
cg20366110
cg20559385
cg20666386
cg20688917
cg20691436
cg20800509
cg20972167
cg21013395
cg21234032
cg21393885
cg21428990
cg21834684
cg21898046
cg21915863
cg22125433
cg22148827
cg22209929
cg22232327
cg22307444
cg22523050
cg22715764
cg22906709
cg22958315
cg22997040
cg23000806
cg23042148
cg23102632
cg23121993
cg23151649
cg23204908
cg23280730
cg23343073
cg23386212
cg23471798
cg23601374
cg23652814
cg23657099
cg23881119
cg24136780
cg24144574
cg24296761
cg24299913
cg24377150
cg24446429
cg24455236
cg24502027
cg24556395
cg24597774
cg24831879
cg24884444
cg24989193
cg25149125
cg25230917
cg25356678
cg25386707
cg25447806
cg25457886
cg25462303
cg25521254
cg25552843
cg25588935
cg25611057
cg25634000
cg25673591
cg25726664
cg25754195
cg25792593
cg25970832
cg26117023
cg26178664
cg26297005
cg26394282
cg26427777
cg26429925
cg26539736
cg26654798
cg26660461
cg26704078
cg26728709
cg26807301
cg26818735
cg27009392
cg27422759
cg27578811
cg27649037
cg27652459
