# Supplementary material for: Comparative transcriptomes of adenocarcinomas and squamous cell carcinomas reveal molecular similarities that span classical anatomic boundaries
Source: PLoS Genet. 2017 Aug 7;13(8):e1006938. doi: 10.1371/journal.pgen.1006938 (PMC5560753; doi:10.1371/journal.pgen.1006938)
Supplement: S3 File — (XLSX) [file pgen.1006938.s007.xlsx]

## Sheet: EAC vs ESCC Diff miRNA
ID	logFC	unshrunk.logFC	logCPM	PValue	FDR
let-7g	0.741071	0.741096	9.65072	0.0135574	0.0423227
mir-1-1	-1.18723	-1.18826	5.12488	0.00265427	0.00944681
mir-1-2	-1.17537	-1.17635	5.18862	0.00265774	0.00944681
mir-10a	1.20653	1.20653	14.4496	6.26517e-07	3.62774e-06
mir-1245a	-1.39421	-1.4119	1.54863	6.04956e-08	4.09772e-07
mir-1266	2.61932	2.62971	3.51795	4.27719e-23	8.53061e-22
mir-1269a	-2.12187	-2.12264	6.7082	0.000121939	0.000540444
mir-1271	-1.26546	-1.28418	1.3068	1.15567e-09	9.42921e-09
mir-1293	-3.11319	-3.15253	2.22746	2.08573e-19	3.40353e-18
mir-130a	-0.920066	-0.920443	6.14347	7.45931e-05	0.000334737
mir-133a-1	-1.70598	-1.70737	5.37666	6.38981e-06	3.18603e-05
mir-133a-2	-1.69663	-1.6981	5.29479	8.39887e-06	4.07459e-05
mir-133b	-1.85026	-1.85766	3.19702	8.0249e-06	3.94649e-05
mir-134	-1.04803	-1.0482	7.50385	2.6026e-05	0.000121342
mir-135b	1.03294	1.03344	5.92408	0.000798119	0.00314862
mir-145	-1.41419	-1.4142	11.6275	6.01943e-07	3.54258e-06
mir-1468	1.03094	1.03759	2.3191	0.0014956	0.00571193
mir-146a	0.810521	0.810622	7.83078	0.0132918	0.0418575
mir-147b	2.32454	2.37693	1.16983	3.37359e-18	4.84448e-17
mir-148a	0.738997	0.738998	14.4231	0.0103566	0.0344261
mir-149	-2.80936	-2.81114	6.24027	1.51373e-26	3.88164e-25
mir-152	-1.47076	-1.47099	7.63633	1.78127e-14	2.13159e-13
mir-153-2	1.79394	1.79906	3.63918	1.09787e-11	1.09482e-10
mir-154	-0.740088	-0.743524	2.66793	0.0128386	0.0407882
mir-183	-1.06588	-1.06588	12.8196	0.000188816	0.000826644
mir-187	-3.0073	-3.01251	4.9135	1.52304e-15	1.98828e-14
mir-188	0.725517	0.731339	1.99324	0.0109418	0.0356947
mir-190a	1.31817	1.32576	2.52782	2.49408e-08	1.8273e-07
mir-191	0.970695	0.970754	8.88605	3.35275e-08	2.36007e-07
mir-192	6.96523	6.96529	15.1525	3.29042e-198	3.93754e-196
mir-193b	-1.97483	-1.97557	6.61304	8.98456e-26	2.1503e-24
mir-194-1	6.82679	6.82733	11.9762	8.15869e-209	1.46448e-206
mir-194-2	6.82237	6.82283	12.1946	1.20828e-219	4.33774e-217
mir-196a-1	1.48432	1.48487	6.414	3.15202e-08	2.26315e-07
mir-196a-2	1.47308	1.47356	6.6168	3.46737e-08	2.39382e-07
mir-196b	0.946124	0.946207	8.35868	0.00330185	0.0115084
mir-200a	1.41213	1.41215	10.7153	2.93304e-11	2.77096e-10
mir-200b	1.42254	1.42256	10.729	3.73699e-11	3.43995e-10
mir-203a	-2.03588	-2.03588	15.4307	8.30571e-11	7.45438e-10
mir-205	-5.00195	-5.00203	12.8235	9.18014e-35	3.66186e-33
mir-210	-1.32068	-1.32075	9.26759	2.35327e-06	1.24239e-05
mir-2110	0.99552	1.00616	1.6758	0.000277766	0.00117315
mir-214	-0.832927	-0.833943	4.56533	0.00240634	0.00872603
mir-215	8.82438	8.82828	11.1339	1.43835e-122	1.29092e-120
mir-217	3.63863	3.64013	7.32517	3.92088e-19	5.86498e-18
mir-218-1	-1.16937	-1.17169	3.94814	1.3752e-05	6.49601e-05
mir-218-2	-1.14125	-1.14357	3.90594	3.94626e-05	0.00017933
mir-224	-2.95909	-2.96021	7.0659	1.62293e-27	4.85526e-26
mir-2355	-1.38349	-1.3844	5.60011	2.80296e-09	2.23614e-08
mir-23a	-0.848857	-0.848862	12.3829	3.95055e-06	1.99753e-05
mir-23b	-0.727192	-0.727201	11.0845	0.00663764	0.0226944
mir-24-1	-0.75258	-0.752599	10.1525	0.00063288	0.00258186
mir-24-2	-0.758297	-0.758316	10.1612	0.000511071	0.00213342
mir-27a	-0.979849	-0.979857	11.8997	9.14233e-08	5.75806e-07
mir-27b	-0.819661	-0.819667	11.9741	0.000648413	0.00261551
mir-296	-1.59902	-1.61465	1.94626	4.42223e-07	2.64597e-06
mir-299	-1.06134	-1.06882	2.18034	3.19187e-05	0.000146908
mir-31	-1.6855	-1.68616	6.4244	2.99726e-07	1.82375e-06
mir-3130-1	0.945311	0.964684	0.869479	0.00222979	0.0082525
mir-3130-2	0.796083	0.812203	0.842611	0.0143642	0.0440747
mir-3131	6.00703	7.16805	0.964114	1.08721e-41	4.87886e-40
mir-3150b	1.3522	1.37406	1.21742	0.000214754	0.000917817
mir-326	0.859775	0.871437	1.31653	0.0022706	0.00831783
mir-328	-0.848255	-0.850148	3.73364	0.000677505	0.00270249
mir-337	-0.769014	-0.77031	4.09131	0.00869202	0.0294381
mir-338	1.93362	1.93369	9.93825	1.55201e-19	2.78587e-18
mir-34b	-2.9851	-3.02995	1.93904	7.48762e-24	1.68003e-22
mir-34c	-3.14968	-3.15771	4.4409	1.20601e-27	3.93598e-26
mir-362	1.24118	1.24331	4.17871	1.24422e-10	1.08945e-09
mir-365a	-1.28995	-1.29038	6.51105	1.80026e-12	1.95846e-11
mir-365b	-1.28071	-1.28115	6.50632	3.01974e-12	3.18849e-11
mir-3662	2.62059	2.64232	2.53301	1.67996e-10	1.43596e-09
mir-375	4.215	4.21502	13.8293	2.30697e-28	8.28203e-27
mir-379	-0.867169	-0.867216	9.044	0.00125452	0.00484273
mir-382	-0.738733	-0.739916	4.16043	0.012632	0.0404901
mir-3922	-1.22597	-1.26527	0.481584	3.37944e-06	1.73317e-05
mir-429	1.26971	1.26986	7.95205	8.99659e-08	5.75806e-07
mir-452	-2.38109	-2.38171	7.31106	4.86596e-22	9.19409e-21
mir-455	-1.12921	-1.12937	7.68512	1.26381e-06	6.98009e-06
mir-4652	-1.23972	-1.25071	1.9532	0.000573403	0.00236611
mir-4662a	-1.80921	-1.81098	5.16436	9.74773e-10	8.13822e-09
mir-4728	3.62612	3.68531	2.16358	4.16833e-23	8.53061e-22
mir-483	2.94541	2.95673	3.73845	8.61032e-12	8.83173e-11
mir-500a	0.796137	0.796179	9.04556	0.00100705	0.00392969
mir-500b	1.05796	1.05965	4.23837	2.34889e-07	1.45388e-06
mir-501	0.743564	0.744001	5.5904	0.00545025	0.0188138
mir-502	0.922713	0.92408	4.31142	2.81125e-06	1.46267e-05
mir-508	-2.26937	-2.27348	4.47946	7.28035e-08	4.75208e-07
mir-532	1.01036	1.0104	9.68617	1.23893e-08	9.66901e-08
mir-550a-1	0.88054	0.889522	1.70128	0.00205862	0.00777943
mir-550a-2	1.08321	1.09456	1.69828	1.19605e-05	5.72511e-05
mir-550a-3	0.771473	0.789546	0.735386	0.015637	0.0475737
mir-552	7.97106	8.13098	4.98955	2.3842e-47	1.42655e-45
mir-556	1.61829	1.68017	0.366465	7.1755e-08	4.75208e-07
mir-561	1.02183	1.04856	0.630712	0.00274896	0.00967526
mir-5683	-1.34319	-1.35218	2.3294	0.00218803	0.00818231
mir-577	2.5257	2.53166	4.21525	1.19207e-14	1.4757e-13
mir-592	2.14502	2.16021	2.54729	1.55075e-15	1.98828e-14
mir-625	1.57228	1.57243	8.40171	1.51502e-17	2.0919e-16
mir-6499	-4.72041	-4.88928	1.85233	1.66951e-45	8.56219e-44
mir-6510	-3.29338	-3.30761	3.77744	2.65776e-13	3.07786e-12
mir-654	-0.774743	-0.776152	3.98269	0.0104736	0.0344956
mir-660	0.999812	1.00024	6.10088	1.28748e-08	9.83412e-08
mir-6720	-1.93582	-1.96077	1.67582	1.4132e-11	1.37118e-10
mir-6854	-1.09364	-1.11205	1.14409	0.00019765	0.000854895
mir-7-1	1.34336	1.34456	5.13342	1.16735e-12	1.30962e-11
mir-7-2	2.66813	2.69241	2.42931	3.14208e-19	4.90437e-18
mir-7-3	2.55862	2.58117	2.42702	1.6589e-19	2.83593e-18
mir-708	-2.36397	-2.36454	7.40311	5.24901e-27	1.44954e-25
mir-758	-0.772561	-0.77417	3.79246	0.0139138	0.0430609
mir-877	0.796989	0.802063	2.29605	0.00882942	0.0296239
mir-9-1	-1.60862	-1.6087	9.2895	1.42133e-06	7.61576e-06
mir-9-2	-1.62291	-1.62299	9.29327	1.17031e-06	6.56471e-06
mir-9-3	-1.61329	-1.61338	9.29203	1.30365e-06	7.09109e-06
mir-935	2.08281	2.1095	1.72261	1.90113e-08	1.42188e-07
mir-940	-0.784584	-0.794495	1.42695	0.0110365	0.0356947
mir-944	-5.53861	-5.54552	7.04077	1.87554e-50	1.34664e-48
mir-95	1.32321	1.32802	3.14589	6.81908e-07	3.88579e-06

## Sheet: LUAD vs LUSC Diff miRNA
ID	logFC	unshrunk.logFC	logCPM	PValue	FDR
let-7a-1	0.73877	0.738772	13.1522	2.78744e-08	1.37924e-07
let-7a-2	0.917117	0.917119	13.6158	1.30276e-13	9.52027e-13
let-7a-3	0.743847	0.743849	13.1634	1.65805e-08	8.53671e-08
let-7e	1.0476	1.04762	10.1992	4.28653e-24	5.63161e-23
let-7f-1	0.995918	0.995925	12.087	1.31627e-16	1.13977e-15
let-7f-2	0.988369	0.988375	12.103	3.77348e-16	3.19488e-15
let-7g	0.664731	0.664763	9.20087	1.97354e-07	9.16976e-07
mir-1-1	1.09321	1.10011	2.36148	2.63337e-11	1.64478e-10
mir-1-2	1.0902	1.09668	2.44353	1.04885e-11	6.88985e-11
mir-100	1.29599	1.29599	13.5602	4.50123e-24	5.71656e-23
mir-106a	-0.811941	-0.812406	5.62581	1.53184e-05	6.20885e-05
mir-107	0.573114	0.573211	7.35387	0.00500819	0.0163087
mir-1245a	-0.981764	-1.00099	0.9308	1.48797e-11	9.44861e-11
mir-1248	-1.80897	-1.82094	2.46625	2.4226e-41	5.12784e-40
mir-1266	1.20529	1.20783	3.89134	3.87019e-19	3.88037e-18
mir-1269a	-1.32183	-1.32197	8.15929	3.27919e-07	1.46985e-06
mir-1271	-1.04244	-1.05125	1.92961	1.8478e-20	1.95559e-19
mir-1287	1.08505	1.0857	5.63494	3.93121e-28	6.2408e-27
mir-129-1	-1.54217	-1.54741	3.28361	2.05136e-14	1.59504e-13
mir-129-2	-1.49759	-1.50223	3.39611	3.75463e-13	2.6491e-12
mir-1293	-1.61949	-1.63999	1.58831	8.61805e-14	6.43819e-13
mir-1295a	-1.17025	-1.19769	0.743922	5.21075e-14	3.97059e-13
mir-1296	-0.852516	-0.856788	2.58479	6.04372e-10	3.5979e-09
mir-133a-1	0.920278	0.924736	2.66243	5.41486e-06	2.2671e-05
mir-133a-2	0.947598	0.952902	2.47554	3.54268e-06	1.51659e-05
mir-133b	0.748848	0.760324	1.16947	0.00483384	0.0158767
mir-135b	0.758966	0.759311	5.97408	0.000315419	0.00116675
mir-139	0.862232	0.862799	5.45495	1.82934e-09	1.05603e-08
mir-143	0.846818	0.846818	16.126	4.08439e-09	2.22307e-08
mir-147b	1.03785	1.04935	1.63233	5.27809e-08	2.54551e-07
mir-149	-2.36359	-2.36436	6.9229	1.31249e-97	1.25015e-95
mir-151b	1.09152	1.10716	1.38044	3.3559e-23	4.12451e-22
mir-152	-0.643677	-0.643731	8.33748	0.000682436	0.00242998
mir-153-2	0.77644	0.777697	4.18268	0.000321789	0.00117886
mir-181a-1	0.947888	0.947907	10.5592	8.109e-21	8.82723e-20
mir-181a-2	0.701842	0.701851	11.1169	2.23867e-07	1.02763e-06
mir-181b-1	1.03031	1.03041	8.27804	7.03345e-28	1.0719e-26
mir-181b-2	1.04862	1.04873	8.18762	2.09808e-26	3.0745e-25
mir-184	-2.85788	-2.86219	4.97097	1.95467e-39	3.72364e-38
mir-18a	-0.730592	-0.731193	5.09175	0.000176215	0.000658215
mir-192	1.97654	1.97656	11.7825	3.05806e-33	5.296e-32
mir-194-1	2.6521	2.65249	8.30504	1.70459e-76	9.27785e-75
mir-194-2	2.5943	2.59464	8.42976	2.5197e-73	1.2e-71
mir-195	0.64728	0.647793	5.15456	0.000345593	0.00125401
mir-196b	-1.73356	-1.73375	8.208	2.37068e-25	3.34529e-24
mir-1976	0.625389	0.626787	3.65792	0.00078024	0.00275251
mir-19a	-0.733864	-0.734454	5.12875	8.09719e-05	0.000305448
mir-203a	-2.4767	-2.47671	14.3472	9.96111e-94	7.59036e-92
mir-203b	-1.32652	-1.32688	6.78236	3.72051e-19	3.83112e-18
mir-204	-2.06468	-2.0698	3.90211	6.49306e-33	1.07559e-31
mir-205	-4.53822	-4.53828	12.7031	1.71109e-185	2.17308e-183
mir-20a	-0.807604	-0.807668	8.46201	8.01171e-08	3.81558e-07
mir-210	-0.916714	-0.916728	10.8257	8.91831e-09	4.65463e-08
mir-2110	0.595345	0.601573	1.58461	0.0120382	0.0369883
mir-215	2.99003	2.99254	5.98112	1.36415e-61	3.71243e-60
mir-217	1.10212	1.10307	5.1279	3.16107e-10	1.9117e-09
mir-219a-1	-0.650316	-0.654879	2.13209	0.000946619	0.00327874
mir-224	-1.38484	-1.3852	6.87201	4.08276e-22	4.57509e-21
mir-2277	-0.737373	-0.749262	1.07969	2.81346e-05	0.000109381
mir-26a-1	0.814787	0.814806	10.2749	3.04924e-17	2.83356e-16
mir-26a-2	0.814833	0.814852	10.2799	2.71725e-17	2.58818e-16
mir-296	-0.739217	-0.741493	3.24106	0.000541949	0.00194795
mir-29a	1.19322	1.19322	13.2556	1.08587e-45	2.75811e-44
mir-29b-1	0.788817	0.788849	9.49131	2.45448e-07	1.11328e-06
mir-29b-2	0.829766	0.829801	9.40208	5.72017e-09	3.06955e-08
mir-29c	0.960638	0.960644	12.3038	1.26265e-11	8.15373e-11
mir-301b	-0.682494	-0.687859	1.97595	0.0059614	0.0190865
mir-3065	1.34504	1.34538	6.9528	2.52578e-22	2.91612e-21
mir-30b	0.964068	0.964097	9.91592	1.06272e-15	8.80207e-15
mir-30d	1.28646	1.28646	13.2652	1.50621e-45	3.58667e-44
mir-31	-1.21161	-1.21249	5.34824	2.37467e-08	1.19046e-07
mir-3200	-0.884641	-0.888708	2.70088	1.47447e-06	6.45714e-06
mir-326	2.04776	2.05294	3.91977	3.70736e-78	2.35417e-76
mir-338	0.861081	0.861118	9.38744	2.15795e-06	9.34293e-06
mir-33a	-1.21034	-1.21117	5.45327	4.14652e-24	5.63161e-23
mir-340	0.679085	0.679883	4.60473	1.92144e-05	7.5471e-05
mir-34a	0.745073	0.745179	7.6327	6.53967e-09	3.46057e-08
mir-3651	-0.961991	-0.981025	0.886051	4.07272e-09	2.22307e-08
mir-375	2.72706	2.72706	14.5434	5.75204e-64	1.82627e-62
mir-378a	-0.911994	-0.912044	9.00356	1.21224e-14	9.62219e-14
mir-3928	-0.763256	-0.77667	1.02752	1.71538e-05	6.80792e-05
mir-452	-0.801898	-0.80205	7.20418	1.60113e-05	6.42137e-05
mir-455	-0.936953	-0.937046	8.16081	1.32434e-13	9.52027e-13
mir-4652	-1.31027	-1.32009	2.15319	9.24741e-11	5.68269e-10
mir-4662a	-1.12601	-1.12736	4.62762	8.44039e-17	7.65664e-16
mir-4668	-0.728283	-0.73573	1.66325	4.83033e-05	0.000185895
mir-4709	1.63258	1.65678	1.43	1.26223e-42	2.82888e-41
mir-4728	1.41156	1.43458	1.19892	1.60202e-22	1.9074e-21
mir-4746	-0.848626	-0.855633	1.97286	1.5085e-07	7.09555e-07
mir-508	-0.792647	-0.792966	6.12026	0.00579625	0.018715
mir-509-1	-0.804098	-0.806841	3.10134	0.00684764	0.0217413
mir-509-2	-0.765996	-0.768564	3.11921	0.0125175	0.0381533
mir-514a-1	-0.775706	-0.777655	3.52009	0.0116084	0.0359577
mir-514a-2	-0.793905	-0.79589	3.52908	0.00855573	0.02694
mir-514a-3	-0.787921	-0.789894	3.52573	0.00992374	0.0309914
mir-542	0.739098	0.739183	7.93661	5.02962e-06	2.12921e-05
mir-548b	1.00709	1.01994	1.4405	9.32694e-10	5.46702e-09
mir-551b	-1.49805	-1.5033	3.22693	1.18188e-16	1.0472e-15
mir-5683	-3.23212	-3.25829	2.82802	1.26328e-65	4.37553e-64
mir-5698	2.52848	2.55998	2.00688	9.64052e-62	2.82541e-60
mir-577	-1.19943	-1.2018	3.94061	2.92108e-09	1.66109e-08
mir-579	-0.690891	-0.708646	0.595948	0.00157509	0.00535812
mir-584	-1.20849	-1.20903	6.0409	1.15265e-15	9.34382e-15
mir-590	-0.621071	-0.621758	4.66224	0.00145923	0.00500872
mir-6499	-5.23957	-5.51879	1.62057	4.72497e-237	9.00107e-235
mir-651	-1.09302	-1.09922	2.46796	7.50545e-18	7.33225e-17
mir-6510	-2.8903	-2.90133	3.66892	2.09846e-69	8.8835e-68
mir-664b	0.691499	0.695846	2.28275	6.30462e-06	2.61093e-05
mir-671	-0.611598	-0.613299	3.36908	0.000897993	0.00313886
mir-6720	-1.73492	-1.7531	1.81949	5.8105e-36	1.05419e-34
mir-6761	0.838293	0.855314	0.927359	8.2407e-07	3.65082e-06
mir-6854	-0.81854	-0.83332	0.982974	4.73993e-08	2.31528e-07
mir-708	-1.63395	-1.63416	8.02273	6.20422e-67	2.36381e-65
mir-767	-1.24056	-1.24131	5.63063	6.16435e-05	0.000234862
mir-769	-0.77741	-0.778122	4.94233	9.64551e-12	6.44726e-11
mir-887	-0.816557	-0.821304	2.37182	9.33241e-06	3.82328e-05
mir-891a	-2.81163	-2.81451	5.49639	1.74501e-40	3.49921e-39
mir-9-1	-0.766193	-0.766206	10.6753	0.00417207	0.0138223
mir-9-2	-0.766621	-0.766634	10.6757	0.00413259	0.0138223
mir-9-3	-0.766348	-0.766361	10.6773	0.00416889	0.0138223
mir-92b	0.886486	0.88664	7.37942	3.86309e-12	2.62828e-11
mir-93	-0.877303	-0.877307	12.5753	2.47752e-12	1.71625e-11
mir-937	1.01685	1.02203	2.63496	2.25557e-08	1.14583e-07
mir-942	-0.807939	-0.810488	3.21914	3.17051e-09	1.77642e-08
mir-944	-5.14384	-5.15187	6.359	1.13549e-288	4.3262e-286

## Sheet: Common miRNA ADC vs SCC
ID	logFC.x	unshrunk.logFC.x	logCPM.x	PValue.x	FDR.x	logFC.y	unshrunk.logFC.y	logCPM.y	PValue.y	FDR.y		x = EAC vs ESCC
let-7g	0.741071	0.741096	9.65072	0.0135574	0.0423227	0.664731	0.664763	9.20087	1.97354e-07	9.16976e-07		y = LUAD vs LUSC
mir-1245a	-1.39421	-1.4119	1.54863	6.04956e-08	4.09772e-07	-0.981764	-1.00099	0.9308	1.48797e-11	9.44861e-11
mir-1266	2.61932	2.62971	3.51795	4.27719e-23	8.53061e-22	1.20529	1.20783	3.89134	3.87019e-19	3.88037e-18
mir-1269a	-2.12187	-2.12264	6.7082	0.000121939	0.000540444	-1.32183	-1.32197	8.15929	3.27919e-07	1.46985e-06
mir-1271	-1.26546	-1.28418	1.3068	1.15567e-09	9.42921e-09	-1.04244	-1.05125	1.92961	1.8478e-20	1.95559e-19
mir-1293	-3.11319	-3.15253	2.22746	2.08573e-19	3.40353e-18	-1.61949	-1.63999	1.58831	8.61805e-14	6.43819e-13
mir-135b	1.03294	1.03344	5.92408	0.000798119	0.00314862	0.758966	0.759311	5.97408	0.000315419	0.00116675
mir-147b	2.32454	2.37693	1.16983	3.37359e-18	4.84448e-17	1.03785	1.04935	1.63233	5.27809e-08	2.54551e-07
mir-149	-2.80936	-2.81114	6.24027	1.51373e-26	3.88164e-25	-2.36359	-2.36436	6.9229	1.31249e-97	1.25015e-95
mir-152	-1.47076	-1.47099	7.63633	1.78127e-14	2.13159e-13	-0.643677	-0.643731	8.33748	0.000682436	0.00242998
mir-153-2	1.79394	1.79906	3.63918	1.09787e-11	1.09482e-10	0.77644	0.777697	4.18268	0.000321789	0.00117886
mir-192	6.96523	6.96529	15.1525	3.29042e-198	3.93754e-196	1.97654	1.97656	11.7825	3.05806e-33	5.296e-32
mir-194-1	6.82679	6.82733	11.9762	8.15869e-209	1.46448e-206	2.6521	2.65249	8.30504	1.70459e-76	9.27785e-75
mir-194-2	6.82237	6.82283	12.1946	1.20828e-219	4.33774e-217	2.5943	2.59464	8.42976	2.5197e-73	1.2e-71
mir-203a	-2.03588	-2.03588	15.4307	8.30571e-11	7.45438e-10	-2.4767	-2.47671	14.3472	9.96111e-94	7.59036e-92
mir-205	-5.00195	-5.00203	12.8235	9.18014e-35	3.66186e-33	-4.53822	-4.53828	12.7031	1.71109e-185	2.17308e-183
mir-210	-1.32068	-1.32075	9.26759	2.35327e-06	1.24239e-05	-0.916714	-0.916728	10.8257	8.91831e-09	4.65463e-08
mir-2110	0.99552	1.00616	1.6758	0.000277766	0.00117315	0.595345	0.601573	1.58461	0.0120382	0.0369883
mir-215	8.82438	8.82828	11.1339	1.43835e-122	1.29092e-120	2.99003	2.99254	5.98112	1.36415e-61	3.71243e-60
mir-217	3.63863	3.64013	7.32517	3.92088e-19	5.86498e-18	1.10212	1.10307	5.1279	3.16107e-10	1.9117e-09
mir-224	-2.95909	-2.96021	7.0659	1.62293e-27	4.85526e-26	-1.38484	-1.3852	6.87201	4.08276e-22	4.57509e-21
mir-296	-1.59902	-1.61465	1.94626	4.42223e-07	2.64597e-06	-0.739217	-0.741493	3.24106	0.000541949	0.00194795
mir-31	-1.6855	-1.68616	6.4244	2.99726e-07	1.82375e-06	-1.21161	-1.21249	5.34824	2.37467e-08	1.19046e-07
mir-326	0.859775	0.871437	1.31653	0.0022706	0.00831783	2.04776	2.05294	3.91977	3.70736e-78	2.35417e-76
mir-338	1.93362	1.93369	9.93825	1.55201e-19	2.78587e-18	0.861081	0.861118	9.38744	2.15795e-06	9.34293e-06
mir-375	4.215	4.21502	13.8293	2.30697e-28	8.28203e-27	2.72706	2.72706	14.5434	5.75204e-64	1.82627e-62
mir-452	-2.38109	-2.38171	7.31106	4.86596e-22	9.19409e-21	-0.801898	-0.80205	7.20418	1.60113e-05	6.42137e-05
mir-455	-1.12921	-1.12937	7.68512	1.26381e-06	6.98009e-06	-0.936953	-0.937046	8.16081	1.32434e-13	9.52027e-13
mir-4652	-1.23972	-1.25071	1.9532	0.000573403	0.00236611	-1.31027	-1.32009	2.15319	9.24741e-11	5.68269e-10
mir-4662a	-1.80921	-1.81098	5.16436	9.74773e-10	8.13822e-09	-1.12601	-1.12736	4.62762	8.44039e-17	7.65664e-16
mir-4728	3.62612	3.68531	2.16358	4.16833e-23	8.53061e-22	1.41156	1.43458	1.19892	1.60202e-22	1.9074e-21
mir-508	-2.26937	-2.27348	4.47946	7.28035e-08	4.75208e-07	-0.792647	-0.792966	6.12026	0.00579625	0.018715
mir-5683	-1.34319	-1.35218	2.3294	0.00218803	0.00818231	-3.23212	-3.25829	2.82802	1.26328e-65	4.37553e-64
mir-6499	-4.72041	-4.88928	1.85233	1.66951e-45	8.56219e-44	-5.23957	-5.51879	1.62057	4.72497e-237	9.00107e-235
mir-6510	-3.29338	-3.30761	3.77744	2.65776e-13	3.07786e-12	-2.8903	-2.90133	3.66892	2.09846e-69	8.8835e-68
mir-6720	-1.93582	-1.96077	1.67582	1.4132e-11	1.37118e-10	-1.73492	-1.7531	1.81949	5.8105e-36	1.05419e-34
mir-6854	-1.09364	-1.11205	1.14409	0.00019765	0.000854895	-0.81854	-0.83332	0.982974	4.73993e-08	2.31528e-07
mir-708	-2.36397	-2.36454	7.40311	5.24901e-27	1.44954e-25	-1.63395	-1.63416	8.02273	6.20422e-67	2.36381e-65
mir-9-1	-1.60862	-1.6087	9.2895	1.42133e-06	7.61576e-06	-0.766193	-0.766206	10.6753	0.00417207	0.0138223
mir-9-2	-1.62291	-1.62299	9.29327	1.17031e-06	6.56471e-06	-0.766621	-0.766634	10.6757	0.00413259	0.0138223
mir-9-3	-1.61329	-1.61338	9.29203	1.30365e-06	7.09109e-06	-0.766348	-0.766361	10.6773	0.00416889	0.0138223
mir-944	-5.53861	-5.54552	7.04077	1.87554e-50	1.34664e-48	-5.14384	-5.15187	6.359	1.13549e-288	4.3262e-286
